# Supplementary material for: Analysis of viromes and microbiomes from pig fecal samples reveals that phages and prophages rarely carry antibiotic resistance genes
Source: ISME Commun. 2021 Oct 25;1:55. doi: 10.1038/s43705-021-00054-8 (PMC9723715; doi:10.1038/s43705-021-00054-8)
Supplement: Supplementary file 2 — Supplementary Table [file 43705_2021_54_MOESM2_ESM.xlsx]

## Sheet: all >100RPKM
		contig found in P	vp2	vp3	vp4	vp5	vp6	vp7	vp8	vp9	vp11	vp12	vp13	vp15	vp16	vp17
Caudovirales	VP15_NODE376		0.176321	0	0.701245	0.147345	0	0.0239013	9.92399	18.2095	0.0807198	0	1.99447	24.282	7.22956	9312.54	9375.31
Caudovirales	VP12_NODE373		1.15823	3.08477	5723.22	1.45508	1.8722	1.69649	14.9313	12.2003	1.67764	8.13932	3.21131	3.93145	0.0957131	0.106914	5776.78
cluster657_26kbmax	VP8_NODE146		1.1013	2.19088	2.28464	2.07697	1.53915	3550.83	2.41444	1.33701	1.23872	1.38916	3.2034	3.81985	0.084422	0.0176815	3573.52
cluster657_26kbmax	VP13_NODE121		1.10241	2.14549	2.12124	2.18937	1.51783	3549.23	2.09026	1.33587	1.20163	1.31677	3.11527	3.70342	0.0502739	0.00467977	3571.12
cluster657_26kbmax	VP15_NODE26		1.10295	2.18644	2.33439	2.29424	1.64128	3526.85	2.155	1.28237	1.17914	1.33294	3.15723	3.70951	0.0672724	0.00469656	3549.29
Caudovirales	VP15_NODE152		0.701674	2.06967	1.45043	1.30804	0.876072	0.932867	1.01802	0.818988	0.847191	2709.09	2.3006	2.47392	0	0	2723.89
Caudovirales	VP15_NODE118		0.330563	0.776551	4.82485	2501.54	19.7247	0.82544	0.562534	0.379484	0.326179	0.369202	1.1789	12.4167	0.0999703	0.0319055	2543.39
Caudovirales	VP13_NODE778		0.346178	1.10368	1.41754	1.23981	0.725014	0.469264	0.651447	0.984888	1.16435	1.15993	2227.11	59.7855	3.04464	0.0453458	2299.24
Caudovirales	VP15_NODE259	VP=P	0	0.0193134	1.46664	0	0.232598	0	0.0949984	0.150462	0	0.0132902	4.57772	6.92096	2141.68	1.24384	2156.4
Caudovirales	VP13_NODE122		1850.68	2.56345	0.909103	1.00722	0.960954	1.17897	0.604823	21.9206	14.7173	0.585131	11.9959	2.33793	0.151781	0	1909.61
Caudovirales	VP15_NODE255		0.188931	0.594131	1.2354	3.15765	0.428659	0.362818	889.067	1.2542	0.298606	0.474783	0.890463	282.465	0.174473	0.194891	1180.79
Caudovirales	VP15_NODE240		0.0534215	0.11148	0.0492191	37.1169	0.49548	0.0724158	0.40212	0.202648	0.978256	0.971701	0.12511	955.701	0.488636	0.335888	997.104
Caudovirales	VP11_NODE1953		0.154634	0.0313727	0.249322	0.258443	0.836625	0.751119	0.262335	0.109984	955.094	0.129531	0.380251	1.24915	0	0.035447	959.542
Caudovirales	VP5_NODE163		0.218989	0.60669	0.860389	195.243	0.996349	0.296852	740.137	2.32741	0.207421	0.74641	0.841799	1.75046	0	0	944.233
Caudovirales	VP12_NODE210		0.213454	0.193368	0.533581	0.149337	0.155946	0.376826	0.0653903	0.141229	0.162324	836.067	0.301101	0.33475	0.415632	0	839.11
Caudovirales	VP15_NODE221		0.0447329	0.0726046	0.336581	9.17094	0.171757	0.0707443	1.61599	1.76759	0.117021	0.412183	0.232222	804.494	0.697675	0.451185	819.655
Caudo_oBV	VP12_NODE828		0	0.422082	0.135528	0.158048	0	0.149552	0.0566216	0.0896794	0.103075	792.159	0.232538	0.431771	0.465748	0	794.404
Caudovirales	VP15_NODE220		0.126681	0.308417	0.752927	4.63302	0.218492	0.161621	435.299	0.621884	0.175445	0.262169	1.44151	327.574	0.0367016	0.204983	771.817
cluster124_Salmonella~phage~64795_sal3 Salmonella~phage~IME207 Salmonella~phage~Vi~II-E1 Vibrio~phage~pYD38-A	VP12_NODE102		0.124657	0.123874	0.311739	0.306136	0.0532804	2.82783	0.134047	0.0820287	0.0865173	755.711	0.308623	0.225167	0.319511	0	760.614
Caudovirales	VP13_NODE1251	VPwithP	0.0369625	0.32996	0.317845	0.329474	0	0.083508	0.103282	0.18695	0.0161157	0.185774	710.557	0.233678	0.182048	0.610056	713.172
cluster1_Pepyhexavirus	VP2_NODE278	VPwithP	685.575	2.97738	0.250065	3.35226	3.13408	0.18325	0.218358	0.184848	0.131588	0.142207	3.57162	0.410755	0.0696776	0	700.201
Caudo_oBV	VP12_NODE123		0.0378	0.148661	0.218781	0.126352	0.121794	0.0709477	0.146245	0.0634222	0.0912783	685.058	0.133469	0.202207	0.572838	0	686.991
Caudovirales	VP8_NODE592		0.120428	0.185175	0.299772	0.169494	0.159294	0.171839	662.025	0.144261	0.0663241	0.095569	0.290942	0.173641	0	0.0348706	663.936
Caudovirales	VP11_NODE1690	VPwithP	0.0668733	0	0.263565	0.0372556	0	1.55617	0.0667354	0.116268	587.407	0.037345	0.310617	0.1879	0	0	590.05
Caudovirales	VP13_NODE685		0.104291	0.23577	0.880795	0.348607	0.156014	0.111078	250.531	0.692324	0.263081	0.486725	334.906	0.518044	0.0550342	0	589.289
Caudovirales	VP15_NODE320		0.0255707	0.477284	0.0183238	6.01166	0.0357024	0.0346625	0.0204144	0.0727494	0.0111488	0.0999586	61.035	517.935	0	0.187572	585.965
Caudovirales	VP13_NODE463		483.435	0.327274	0.21674	0.205947	0.129036	0.106296	0.127441	0.377134	0.183155	0.10322	63.0082	0.590169	0	0.0154074	548.825
cluster423_Deep-sea~thermophilic~phage~D6E Listeria~phage~B054 Lactobacillus~phage~LBR48	VP11_NODE452	VPwithP	0.144395	0.14914	0.169319	0.0731305	0.109968	1.03799	0.110038	0.112039	540.972	0.0733059	0.286928	0.129092	0	0	543.367
Caudovirales	VP4_NODE47		0.065255	1.78857	527.907	1.23135	0.52462	0.610637	0.0831861	2.44941	1.51984	6.61585	0.238109	0.217361	0.0155513	0.0115808	543.278
Caudovirales	VP7_NODE384	VPwithP	0.0625127	0.0507312	0.0746603	0.0464351	0.218204	536.645	0.124767	2.08151	0.0363407	0.779653	0.204962	0.32202	0	0.0191065	540.666
Caudovirales	VP8_NODE581	VP=P	0.0627237	0.183249	0.161811	0.272562	0.275865	0.0340102	514.743	0.559146	0.434826	0.315249	0.503851	1.57294	0	0	519.119
cluster423_Deep-sea~thermophilic~phage~D6E Listeria~phage~B054 Lactobacillus~phage~LBR48	VP11_NODE166		0.0762164	0.139168	0.0773729	0.0919983	0.0354717	0.789216	0.098877	0.106411	515.999	0.0567501	0.149241	0.231998	0	0	517.851
Caudovirales	VP13_NODE796		0.0252048	0.0818184	0.0361233	0.0561673	0.0351916	0.0569443	0.0402446	0.0876438	0.0439573	0.140755	474.917	0.159346	0.0827593	0	475.763
Caudo_oBV	VP7_NODE1146	VPwithP	0.0165753	0.161417	0.0712667	0.110811	0.0694286	472.811	0.0992469	0.0785955	0.0650417	0.222153	0.0543459	1.0479	0	0	474.807
Caudo_oBV	VP7_NODE1131		0.0818268	0.119529	0.17591	0.0547036	0	471.258	0.0783917	0.01552	0.10703	0.0548348	0.107315	0.103462	0	0	472.157
cluster1_Pepyhexavirus	VP11_NODE70	VPwithP	0.127575	415.713	0.131416	0.0488629	0.166991	0.243191	0.0461507	42.7469	6.34797	0.0779228	0.139428	1.94352	0.00654515	0	467.739
Caudovirales	VP4_NODE911		0.0754128	0.0734401	14.6882	0	0.0947638	0	440.11	0	0.039456	0	0.370886	0.0953522	0	0	455.548
Caudovirales	VP8_NODE120		0.0547738	0.100014	4.80942	0.0801017	0.0573574	0.0394448	449.499	0.0957725	0.0358221	0.0544851	0.311473	0.108213	0	0.0282508	455.274
Caudovirales	VP7_NODE172		0.0206473	0.0502679	0.0739785	0.12653	0.0432423	451.795	0.247256	0.0620055	0.0495122	0.0461214	0.1636	0.101525	0	0	452.78
cluster100_cluster29kb	VP4_NODE46		0.0546765	0.0511983	443.176	3.26867	0.0880854	0.0712664	0.0478482	0.694021	0.0467611	0.102171	3.4268	0.416572	0	0.023139	451.467
Caudovirales	VP2_NODE185		445.577	0.127517	0.121261	0.181812	0.455656	0.0764615	0.0699601	0.0496714	0.0606043	0.0641242	1.61162	0.16981	0	0	448.566
Caudovirales	VP11_NODE1030		0.0240008	1.94775	0.120392	0.106968	0.0670209	0.650688	0.0383221	0.030348	441.564	0.0134031	0.0918073	0.0168593	0	0	444.672
cluster643_24kb	VP2_NODE176		437.07	0.173121	0.072411	0.0688051	1.92427	1.05016	0.0560225	0.117124	0.046505	0.10659	0.766924	0.189284	0.046082	1.32805	443.015
Caudovirales	VP7_NODE510		0.00865904	0.063244	0.0558451	0.144721	0.0725397	440.555	0.103694	0.0574822	0.101934	0.0290135	0.184539	0.127733	0	0	441.505
Caudovirales	VP8_NODE154	VPwithP	0.043452	0.122492	0.0786629	0.0535112	0.0287378	0.0279007	423.175	0.752577	0.0777745	0.819918	0.0899792	0.149401	0	0.132109	425.551
Caudovirales	VP2_NODE860		419.607	0.238541	0.189571	0	0.266762	0.0531266	0.082133	0.659719	0.243499	0.0492444	0.61037	0.247771	0	0	422.247
Caudovirales	VP7_NODE1667	VPwithP	0.0222856	0.0542566	0	0	0.093347	418.702	0.10675	0.0422688	0.0874488	0.0373358	0.0365342	0.187853	0	0	419.37
Caudovirales	VP8_NODE359		0.0610046	0.0636523	0.23419	0.320441	0.109512	0.0413476	416.317	0.355385	0.13109	0.0584017	0.464326	1.01009	0.0107307	0	419.177
Caudovirales	VP7_NODE804		0.196278	0.0298662	0.501071	0.0410055	0	390.301	0.0293809	0.162871	0.0320915	26.8819	0.160885	0.284366	0.362515	0	418.984
Caudo_oBV	VP7_NODE916		0.0550426	0	0.11833	0.091994	0.172916	406.866	0.873372	0.0652491	0.0179989	0.115268	0.180469	0.202989	0	0	408.76
Caudovirales	VP2_NODE242		401.085	0.0851	0.196531	0.11684	0.320981	0.0656067	0.064398	0.0586478	0.0422034	0.0405416	1.3356	0.101992	0.0331072	0	403.547
Caudovirales	VP2_NODE984		400.424	0.224038	0.098914	0	0.0481814	0.0467781	0.0964242	0.119995	0.180548	0.038542	1.73487	0.218163	0	0	403.23
Caudovirales	VP9_NODE1770		3.28321	1.40803	0.0382557	0.148707	0.0559035	1.00108	0.0426203	372.435	9.27552	0.134158	1.99833	0.675008	0	0	390.495
Caudovirales	VP15_NODE335		0.0431877	0.420579	0.14855	2.71399	0.542697	0.035126	0.0517183	0.172018	0.169469	0.0434122	2.49217	381.81	0	0.14256	388.785
Caudovirales	VP13_NODE806		0.0254126	0.206232	0.236737	0.226521	0.0532225	0.0459309	0.0507204	4.12108	0.0332397	0.737959	376.819	0.481977	0.208604	0	383.247
Caudovirales	VP7_NODE512	VPwithP	0.017368	0.0845682	0.0746747	0.0870825	0.0727487	378.846	0.0935936	0.0741186	0.0227173	0.0436457	0.11389	0.183001	0	0	379.714
Caudo_oBV	VP7_NODE434		0.106591	0.0741449	0.229148	0.101799	0.0797277	373.476	0.0820579	0.0216611	0.0697107	0.293374	0.124815	0.160446	0.187494	0	375.007
Caudo_oBV	VP7_NODE932		0	0.0339459	0	0	0.0876046	373.817	0.384036	0.0661143	0.0547128	0	0.114289	0.0587657	0	0	374.617
Caudovirales	VP2_NODE399		370.939	0.0689478	0.0405878	0.110441	0.0296557	0.0639821	0.0565231	0.0313332	0.0617375	0.0395377	0.48748	0.119359	0	0	372.049
Caudovirales	VP7_NODE713	VPwithP	0.0109645	0.0533883	0.235712	0.109951	0.0918531	366.491	0.131302	0.0311943	0.0717077	0.128584	0.071899	1.38635	0	0	368.814
Caudovirales	VP13_NODE1700		0.0856392	0.125098	0.0736422	0	0.0717429	0	0.041022	0.0812154	0.0448065	0.0860845	365.641	1.2272	0.210895	0.141345	367.83
Caudovirales	VP15_NODE27		346.119	0.171383	0.129187	0.109044	0.118663	0.0884418	0.191216	0.252379	0.166187	0.0891701	1.79859	12.1065	0.0211408	0	361.361
Caudovirales	VP4_NODE112		0.0122696	0	355.104	1.85925	0.0685243	0.0277202	0.0293863	0.0232716	0.0160486	0.0411112	2.47406	0.0172374	0	0	359.673
Caudo_oBV	VP7_NODE1058		0.0928809	0	0.432626	0.0517447	0.0648412	354.864	0	0.029361	0.10124	2.23036	0.0507551	0.0978657	0.419335	0	358.435
Caudovirales	VP7_NODE729	VPwithP	0	0.0543906	0.0480275	0.0373385	0.116972	355.928	0.240782	0.0635598	0.0146108	0.074856	0.0732489	0.0470794	0	0	356.699
Caudovirales	VP8_NODE331		0.0337633	0.113025	0.199605	0.141073	0.0530337	0.0915361	351.59	0.228137	0.253934	0.205047	0.422046	1.64536	0	0	354.977
Caudovirales	VP15_NODE293		0	0.040141	0.336727	3.74765	0.0345307	0.02235	0.157955	0.328356	0.010783	0.0690559	1.0136	344.742	1.13687	0.249447	351.889
Caudovirales	VP2_NODE855		348.203	0.0709779	0.104457	0	0	0	0.0116375	0.0921593	0.0635553	0	0.716904	0.0614369	0	0	349.324
Caudovirales	VP8_NODE140		332.374	0.132481	0.151643	0.087578	0.13929	0.0792276	9.21712	0.334476	0.25307	0.0405176	2.31939	0.310041	0.0148894	0.0110879	345.464
Caudo_oBV	VP7_NODE1517		0.0831586	0.101229	0.223466	0	0	343.307	0.0995845	0.0394315	0.0543858	0.243807	0.102245	0.219054	0.563163	0	345.037
Caudo_oBV	VP7_NODE1349	VPwithP	0.0381261	0.0464109	0	0.063721	0	339.602	0.0228285	0	0	0.0319369	0.125005	0.160689	0	0	340.091
Caudovirales	VP15_NODE310		0.0507017	0.164585	0.472323	5.84699	0.300861	0	0.404777	4.071	0.044212	0.580439	0.858891	322.745	0.853197	0.371919	336.765
Caudovirales	VP7_NODE1030	VPwithP	0.0758428	0.0369294	0	0.101406	0.0635361	333.328	0.072659	0.05754	0	0.10165	0.0746003	0.191792	0	0	334.104
Caudovirales	VP7_NODE184		0.0410898	0.00909431	0.064243	0.09989	0.0469396	331.6	0.0223664	0.0318823	0.0439736	0.0500648	0.0367424	0.0944621	0	0	332.141
Caudovirales	VP13_NODE320		248.369	0.113662	0.136861	0.0567472	0.168886	0.0632855	0.249043	0.237471	0.188747	0.0853249	81.2943	0.232542	0.0104517	0	331.207
Caudovirales	VP11_NODE1829		2.31977	2.34102	0.0516787	0.120531	0	0.765778	0.0719685	177.762	145.236	0.0402734	1.10344	0.303951	0	0	330.116
cluster448_24kb	VP11_NODE327	VPwithP	0.176347	0.0589284	0.0743349	0.0346745	0.521407	1.53272	0.0745342	13.4971	310.684	0.0115859	0.0736914	0.0437204	0	0	326.783
Caudovirales	VP15_NODE175		0.0141548	0.0861533	0.0608594	0.638746	0.518785	0.0191876	0.0678029	0.067118	0.138859	0.011857	0.0464097	320.065	0.0348576	0.097342	321.867
cluster440_30kbmax	VP8_NODE108	VPwithP	0.221722	0.0632874	0.460217	0.0664468	0.0704546	312.125	6.37608	0.0377033	0.046002	0.0307413	0.135366	0.116005	0	0.256582	320.005
Caudovirales	VP2_NODE158		318.281	0.0707391	0.0771607	0.051418	0.0572728	0.0486541	0.0450287	0.0421426	0.0782454	0.0286341	0.694879	0.108053	0	0	319.583
Caudovirales	VP8_NODE15	VPwithP	0.0759205	1.35768	0.220748	1.40216	2.58752	0.514573	299.02	6.89323	2.10753	0.0393472	0.517544	0.265883	0.0228658	0.184802	315.21
Caudovirales	VP11_NODE1890		0.0622145	0.363522	0.187247	0.0831844	0.364834	20.7633	195.795	0.129802	77.1125	0.354382	0.407968	0.209771	0	16.8743	312.708
Caudovirales	VP15_NODE302		0.0167596	0.0612046	0.0360296	2.66102	0	0.238546	0.010035	0.0397347	42.4074	0.477325	0.0686878	265.063	0	0.138306	311.218
Caudovirales	VP2_NODE903	VPwithP	300.93	0.855335	0.0444277	0.103619	0.0865636	0.0420211	0.0494964	1.59728	0.0270313	0	1.08414	2.96144	0	0	307.781
Caudo_oBV	VP7_NODE1073	VPwithP	0.0156896	0	0.134917	0	0.0657187	299.03	0.0375774	0.0446375	0	0.0525707	0.0514419	2.61201	0	0	302.045
Caudovirales	VP12_NODE185		0.026062	2.66492	125.016	1.40837	0.74596	2.25513	0.0104033	7.54652	1.16471	160.467	0.113933	0.109843	0	0.0358454	301.564
Caudovirales	VP9_NODE784		110.9	2.89998	0.154526	0.394727	0.301081	1.00917	0.0614841	164.218	16.5742	0.0774144	1.75914	1.43901	0.0379309	0.0141233	299.841
cluster99_Lactococcus~phage~r1t	VP16_NODE10		0.860172	0.0135545	26.9328	9.49112	0.320653	0.00566025	15.1945	1.87831	0.456961	0.0489685	46.5116	1.99453	194.808	0.0153149	298.532
Caudovirales	VP8_NODE55		0.0254167	0.0309398	0.0670587	0.034756	0.0338743	0.0281895	290.419	0.637654	0.0256894	0.603882	0.486749	0.121731	0.00284505	0.181146	292.699
cluster361_37kbmax	VP4_NODE45	VPwithP	0.0146146	0.0559125	14.9865	0.0279151	0.0349804	275.422	0.052504	0.0415789	0.0273084	0.041973	0.0650304	0.14519	0.0102828	0	290.926
Caudovirales	VP7_NODE478	VPwithP	0.0409208	0	0.0351883	0.0820703	0	284.297	0.0196015	0.0232842	0.0107049	0.0548448	0.067084	0.0689872	0	0	284.7
Caudovirales	VP15_NODE132		0.0125187	0.030478	0.0403687	8.4528	0.0655458	0.0593942	3.23815	0.041552	0.0245617	0.492864	0.061568	266.674	0	0.241053	279.434
Caudo_oBV	VP7_NODE946	VPwithP	0	0.0687397	0.0606979	0	0.0591324	276.946	0.0338115	0	0.0184654	0.0473021	0.092573	0.0892494	0	0	277.416
Caudo_oBV	VP7_NODE1611	VPwithP	0	0	0	0.0724574	0	276.591	0.077875	0.0205569	0.0567062	0.0363156	0	0.18272	0	0	277.037
cluster361_37kbmax	VP2_NODE92		9.87443	0.0435987	11.688	0.0558692	0.0400055	254.101	0.0457497	0.0226438	0.0609013	0.0320018	0.091987	0.0855396	0.01176	0.0229884	276.177
Caudovirales	VP7_NODE1087		0.0317539	0.038654	0	0	0.0997548	274.342	0.0570391	0.948577	0.020767	0.239392	0.0520561	0.100374	0	0	275.93
Caudovirales	VP7_NODE192	VPwithP	0.0115744	0.0187861	0.049765	0.0773786	0.032321	275.21	0.0970248	0.0146354	0.0201859	0.0581731	0.0316245	0.056913	0	0	275.678
cluster535_29kbmax	VP8_NODE172		0.26071	0.0571252	0.173745	0.0348584	0.0764419	0.0318066	273.515	0.0988969	0.491052	0.0131033	0.576987	0.0659285	0.0706226	0	275.466
Caudovirales	VP11_NODE851		0.0142732	0.0868739	0.0306843	0.0238551	0	0.793273	0.0427313	34.9835	234.217	0.179343	0.0701968	0.0300785	0	0.0981562	270.569
Caudovirales	VP15_NODE381		0	0.580422	0.0379644	5.10609	0.277389	0.478772	0.0317218	4.0445	0.127044	0.177515	0	259.574	0	0.0242889	270.459
Caudovirales	VP8_NODE255		0.021551	0.052468	0.154433	0.240124	0.233197	0.0681649	267.73	0.497317	0.159736	0.126368	0.170761	0.961288	0	0	270.416
Caudovirales	VP7_NODE835		0.0383633	0.155666	0.137454	0.0854899	0	268.408	0.0306273	0	0.0334528	0.0642712	0.0209638	0	0	0	268.974
Caudovirales	VP8_NODE63		0.0287948	0.035052	0.10575	0.160418	0.160816	0.026022	265.682	0.812395	0.172625	0.0864316	0.407145	0.824243	0.00590918	0.0132014	268.521
Caudovirales	VP7_NODE675	VPwithP	0.021051	0.0768762	0	0	0	265.654	0.0126045	0.0698724	0.0137674	0	0.0345102	0.110904	0	0	265.993
Caudovirales	VP8_NODE759		0.0075	0.0912976	0.0161234	0.100279	0	0.0915	264.054	0.135139	0.0686701	0.037695	0.344266	0.142245	0	0	265.089
Caudovirales	VP8_NODE85	VPwithP	0.00809479	0.170799	2.06504	4.76221	0.042383	0.140819	250.426	0.0703692	6.01928	0.0452049	0.092892	0.0625477	0.0132895	0	263.919
Caudovirales	VP12_NODE271		0.0199518	0.0647664	0.114379	0.0444613	0.153215	0.0180305	0.0796427	0.0378424	0.034796	262.85	0.109028	0.0560604	0	0	263.583
Caudo_oBV	VP7_NODE477	VPwithP	0	0.0398071	0	0.0273271	0.0342436	263.354	0	0.0310119	0.0213866	0.0136963	0	0.0344562	0	0	263.556
Caudovirales	VP9_NODE4758	VPwithP	0.0416559	0	0	0.208862	0.130862	0.141167	0	7.01198	255.321	0	0.136578	0.131675	0	0	263.124
cluster99_Lactococcus~phage~r1t	VP8_NODE80		0.748985	0.0516384	28.1022	4.87425	0.344265	0.0305486	161.615	0.582065	0.561795	0.07551	42.8207	1.88007	20.2988	0.00364654	261.99
Caudovirales	VP12_NODE37		0.0814689	0.0353216	0.105564	0.0223826	0.0397342	0.0211795	0.0280655	0.0222256	0.0437924	259.534	0.0951366	0.0917209	0	0	260.12
Caudo_oBV	VP7_NODE1330	VPwithP	0	0.0913961	0	0.188227	0	257.52	0.0449557	0.0178006	0.098206	0	0.0307712	0	0	0	257.991
Caudo_oBV	VP7_NODE1003	VPwithP	0.0592434	0.0360585	0	0	0	255.639	0.0354727	0	0	0.0496262	0.121402	0.0624229	0	0	256.004
Caudovirales	VP12_NODE142		0.0134797	1.23066	0.0796903	0.0337933	0.197616	0.00913621	0.0242133	0.862875	0.088157	252.753	0.033147	0.0923202	0	0	255.418
Caudo_oBV	VP7_NODE498		0.117798	0.0409701	0.452213	0.112502	0	252.81	0.0302284	0.0239384	0.0220114	0.211447	0.0551752	0.0886571	0.0828825	0	254.048
Caudovirales	VP15_NODE304		0.00840162	0.0409092	0.10837	16.8783	0.0527874	0	0	0.239028	0.197808	0.112604	0.0275466	232.574	0	0.161777	250.401
Caudovirales	VP12_NODE73		0.0171408	2.27666	60.2891	1.04406	0.478648	0.746113	0.0821063	2.95667	0.772252	179.134	0.0655667	0.0642161	0.00469011	0.0104779	247.942
Caudovirales	VP13_NODE641		0.0286051	0.104463	0.0614947	1.84062	0.164749	0.00969395	0.0685106	0	0	0.047923	133.742	111.188	0.0880536	0.0393432	247.383
Caudovirales	VP2_NODE116		235.782	0.536208	0.331736	1.50054	2.30927	0.222489	0.0890361	1.14811	0.244043	1.36782	1.08778	1.47517	0	0.212239	246.307
Caudovirales	VP7_NODE457	VPwithP	0	0.077105	0.0340423	0	0.0331643	245.684	0.00948154	0	0.0517813	0.0132646	0.0389395	0.0667404	0	0	246.008
Caudovirales	VP11_NODE1593	VPwithP	0.0419944	0.383399	0	0.175466	0	0.355786	0.0502894	0.0597377	235.48	0.0175887	0.051633	7.76557	0	0.144397	244.525
Caudo_oBV	VP6_NODE506	VPwithP	0	0.021199	0.018719	13.7379	90.7068	0	0	0.0165152	0.0227786	0.0291756	0	137.254	0.0428857	0.0718565	241.922
Caudovirales	VP8_NODE1713		0.0966776	0.067249	0.0890724	0	0.0578501	0.0936085	238.18	0.471515	0.0541948	0.0231382	0.815089	0.0873139	0.0340112	0	240.07
Crass_oBV	VP12_NODE207	VPwithP	0.00982989	0.0478638	0.126793	0.0164289	0.0411742	0.00666248	0.0412004	0.0186442	0.0450013	239.342	0.0322295	0.0414298	0	0	239.77
cluster394_40kb	VP12_NODE34		0.0238838	0.0607907	0.249723	0.0181444	0.013642	0.0235461	0.0208011	0.0277978	0.01562	236.642	0.0462732	0.0549069	0.0908979	0.00298633	237.291
Caudovirales	VP7_NODE664		0.0104212	0.126857	0	0	0	236.506	0.0124796	0.0395314	0.0817855	0	0.0512523	0.131766	0	0	236.96
cluster444_37kb	VP2_NODE98	VPwithP	210.352	0.0119222	0.0473735	0.14732	0.346137	20.7325	0.0498462	0.564248	0.0192158	0.0348673	0.563962	0.859107	0	2.87933	236.608
Caudovirales	VP9_NODE3487		0.0929764	0.0377268	0.0666263	1.81292	123.39	0.105029	0.0185569	103.413	5.67528	0.233649	0.27944	0.0979664	0	0	235.223
Caudo_oBV	VP7_NODE1074	VPwithP	0	0.076396	0.303563	0	0	233.333	0	0.0297583	0.020522	0	0.025721	0.165317	0	0	233.954
cluster100_cluster29kb	VP2_NODE507		225.91	0.0431712	0.0127069	0.0395153	0.074275	0.080124	0	0.0504491	0.0309253	0.138635	6.35658	0.0498241	0	0.0975557	232.884
Crassphage	VP6_NODE574		0.0537557	0.0218123	0.288907	0.0299477	229.068	0.0364344	0.0643738	0.110454	0	0.0450293	0.029375	0.0377605	0	0	229.786
Caudovirales	VP7_NODE335		0.0435561	0	0.0267532	0.0831959	0.065158	228.782	0.529047	0.0118018	0	0.0416977	0.0510031	0.0655626	0	0	229.7
Caudo_oBV	VP7_NODE1016		0.270404	0	0.549014	0.0502147	0	228.257	0	0.0142464	0.0196494	0.0251675	0.0985088	0.094972	0.0369942	0	229.416
Caudovirales	VP4_NODE25		0.00849261	0.461767	226.716	0.686039	0.139327	0.16309	0.0627157	0.425515	0.288817	0.109081	0.0464082	0.0566733	0	0	229.164
Caudovirales	VP2_NODE99		225.049	0.0357734	0.0263236	0.032744	0.0487248	0.0282174	0.0381249	1.12871	0.0320324	0.416435	0.720643	0.108376	0.00603079	0.0101048	227.681
Caudovirales	VP15_NODE392		0.0178022	0.108353	0.172218	4.67125	0.0932092	0.0120659	0.0319778	0.379858	0	0.0149123	0.116737	221.452	0.0438396	0.0979398	227.212
Caudovirales	VP7_NODE693		0.042962	0.156893	0	0	0.0224942	226.223	0.0643101	0.112042	0.0140486	0.0179939	0.123253	0.0452678	0	0	226.822
Caudovirales	VP11_NODE2750		0.0520539	0	0.0373015	1.91398	1.1992	0.517455	0.290901	0.19746	221.349	0.0581384	0.455121	0.402216	0	0	226.473
Caudovirales	VP7_NODE400		0.0215321	0.0524222	0.154298	0.0479829	0	222.568	0.0343804	0.00680662	0	2.92195	0.0823643	0.0302504	0.441875	0	226.362
Caudovirales	VP7_NODE326		0.0423385	0.0589014	0.0910185	0.0202175	0.0506691	215.877	0.0144861	0.229437	0.0949351	0	0.0198309	0.101967	0	0	216.6
Caudovirales	VP11_NODE2222		0	0.070591	0	1.40533	0.698337	0.37339	0.347221	0.701176	210.467	0.048576	0.475331	0.274959	0	0	214.862
Caudovirales	VP2_NODE183	VPwithP	210.609	1.24583	0.0810135	0.742537	0.440313	0.0215088	0.0332524	0.504092	0.0518857	0.0265828	0.47472	0.0961329	0	0	214.327
Caudovirales	VP15_NODE179		0	0	0	3.96559	0.0598708	0	0.00855841	0.0271103	0.0186959	0.0119732	0	209.207	0	0.0589775	213.358
Caudovirales	VP7_NODE454	VPwithP	0.0157855	0.0576471	0	0.0527653	0	212.43	0.00945175	0.0523952	0.0206474	0.0528918	0	0.0997961	0	0	212.791
Caudovirales	VP7_NODE368		0.0737096	0	0.432162	4.23335	0.0140339	199.435	0.00802446	0.0381284	0	5.71413	0	0.0706051	0.330031	0	210.349
Caudovirales	VP13_NODE135		0.0129659	0.0180381	0.0119459	0.0185744	0.0232756	0.308834	0.0243995	0.063237	113.579	0.0124126	95.9484	0.0468402	0.00912278	0	210.077
Caudo_oBV	VP7_NODE1489	VPwithP	0	0	0.0439854	0.0683919	0	207.016	0.0980074	0.038807	0.0535245	0.137112	0.033542	0.129351	0	0	207.618
Caudovirales	VP2_NODE283		205.703	0.0621432	0.0411548	0.0319954	0.0400934	0.0346005	0.0382085	0.0363097	0.0333867	0.0213814	0.324296	0.0470661	0	0	206.413
Caudovirales	VP4_NODE2		0.0136384	0.0429222	179.424	0.0166786	0.01045	25.5503	0.0665242	0.00977925	0.0435098	0.0195051	0.0299927	0.0413585	0	0	205.269
Caudovirales	VP8_NODE47	VPwithP	0.0115402	0.0408665	0.0157874	0.0385747	0.0483379	0.0156433	203.436	0.483527	0.0137223	0.474552	0.0894329	0.0530597	0.00516705	0.279929	205.006
Caudovirales	VP8_NODE652	VP=P	0.0881168	0.264036	0.306005	0.0226572	0.17035	0.0275648	201.596	0.347116	0.203916	0.0454231	1.34455	0.042852	0.183612	0	204.642
Caudovirales	VP7_NODE546		0.136115	0.0883698	0	0.0303324	0	199.42	0.108668	0.043028	0.0356078	0.0304051	0.0743807	0.0191227	0	0	199.986
cluster23_cluster37kb	VP8_NODE56		0.721895	0.174906	0.28896	0.476411	0.218411	0.116234	193.559	1.05493	0.307673	0.0349429	0.769335	0.622674	0.136969	0.0382493	198.521
Crass_oBV	VP12_NODE194	VPwithP	0.0182035	0.0221591	0.0391335	0.015212	0.0381242	0.0185069	0.0381485	0.0258948	0.0238102	194.334	0.0298421	0.0671317	0	0	194.67
Caudovirales	VP13_NODE874		0.0264998	0	0	0	0	0	0.0317342	0.184293	0.0231079	0.0295973	193.306	0.0186147	0.0870112	0	193.707
Caudovirales	VP17_NODE5	VPwithP	0.356015	0.00439977	0.0259003	0.0583941	0.00504646	0.0204145	0.110371	7.92532	0	0.12716	0.109617	0.335134	0.0400533	182.778	191.896
Caudovirales	VP15_NODE461		0	2.0843	0.0395797	1.38469	1.52308	0.0499144	1.26774	0.03492	0.0361225	0.138801	0.0603647	184.04	0	0.0253224	190.685
Caudovirales	VP7_NODE449		0.023445	0.0380528	0.151205	0.0261227	0.0163672	187.878	0.00935864	0.17046	0.040888	0	0.0896811	0.0658753	0	0.0429947	188.553
Caudovirales	VP3_NODE53	VPwithP	0.0520454	168.391	0.0426233	0.033137	0.0259525	0.0503931	0.0385825	16.2079	2.17841	0.0207603	0.0528179	0.537941	0	0.00681741	187.639
Caudovirales	VP7_NODE571		0.0186579	0.0454247	0.0802209	0.0311834	0.039076	183.973	0	0.0176941	0.0244046	0.0156291	0.0152936	0.196593	0	0	184.457
Caudovirales	VP7_NODE111		0.0169298	0.0154565	0.0272966	0.0212214	0.093074	183.383	0.0152054	0.00802765	0.0193762	0.0141816	0.0242849	0.0401365	0.00521143	0	183.683
cluster119_cluster75kbmax	VP12_NODE56		0.00435537	0.643286	0.118599	0.00970565	0.267567	0.0157439	0.0191241	0.424053	0.034181	181.646	0.0452202	0.0458913	0	0	183.274
Caudovirales	VP11_NODE876	VPwithP	0.0072557	0.211977	0	0.0485065	0	0.334407	0.0521333	0.0275236	174.435	0.0486228	0.0237894	5.58093	0	0.0399177	180.81
cluster99_Lactococcus~phage~r1t	VP9_NODE110	VPwithP	0.698594	0.0131083	30.8033	7.94132	0.304458	0.00912316	11.0658	4.89158	0.614457	0.0383361	53.659	2.48199	67.6475	0.0185133	180.187
Crassphage	VP6_NODE113	VPwithP	0	0.00861937	0.190275	0.0118342	178.079	1.36296	0.00847934	0.0604346	0.023154	0	0.0174118	0.0522252	0	0.0389551	179.853
Crassphage	VP12_NODE214		0.0100472	0.048922	0.064798	0.0503764	0	0.0136196	0.0120318	0.0190564	0.0459962	177.919	0.016471	0.0529322	0	0	178.253
Caudovirales	VP7_NODE580		0.0375951	0	0	0.0314168	0.0196842	177.578	0.0787869	0	0.0122936	0	0	0.0594192	0	0	177.817
Caudovirales	VP11_NODE2698		0	0	0.147006	0.171432	5.33474	0.370782	0	1.50775	169.943	0	0.224205	0.0720519	0	0	177.771
Caudovirales	VP15_NODE131		0	1.23778	2.18594	2.40408	0.0519405	0.142878	0	0.0176395	0	0	0.0101642	170.717	0.0763421	0.0170552	176.861
Caudovirales	VP8_NODE1337		0.0902995	0.192363	0.558107	0.452759	0.0709191	0.428421	171.72	0.117748	0.191932	0.0378204	2.27602	0.0951459	0.0555929	0	176.287
Caudovirales	VP8_NODE1492	VPwithP	0.0246149	0	0	0	0	0.0166834	175.771	0.0466867	0	0.020619	0.060529	0.103744	0	0	176.044
Crass_oBV	VP12_NODE75	VPwithP	0.0157012	0.0238914	0.0590698	0.0262418	0.0205522	0.0212839	0.0258536	0.0130289	0.0333729	174.177	0.0418274	0.0248158	0	0	174.482
Caudovirales	VP9_NODE1315	VPwithP	0.158499	58.6541	0.0324513	0	0.0790357	0.0511558	0.00903841	110.658	0.651567	0.0632234	0.123732	1.87682	0	0	172.357
cluster484_62kb	VP13_NODE20	VP=P	0.0603686	0.0212492	0.082871	0.0899549	0.528577	0.0187328	0.011323	11.5604	0.0399567	0.0194964	154.204	3.85176	0.028658	0.230084	170.748
cluster374_104kb	VP4_NODE4	VP=P	0.0121669	0.0338533	167.732	0.0159774	0.0118307	0.0147258	0.0208146	0.00700547	0.0335338	0.0342154	0.0220831	0.0402912	0.00107008	0	167.98
Caudovirales	VP11_NODE575		0.169731	0	0.0912213	2.96087	2.44389	0.20851	0.209609	14.361	144.75	0.0177723	1.95645	0.63712	0	0	167.806
Caudovirales	VP7_NODE150		0.0427675	0.0446237	0.0722392	0	0.0575804	164.335	0.0438987	0.0260732	0.00799143	0.916094	0.0100159	0.109438	0.120365	0	165.786
Crassphage	VP6_NODE1507	VPwithP	0	0	0	0	164.995	0.0799151	0	0.0745445	0	0.0658447	0	0	0	0	165.216
Crassphage	VP6_NODE182	VPwithP	0.0157169	0	0.0450505	0.017512	164.571	0.0426102	0.0752855	0.109303	0.0137051	0.035108	0	0	0	0	164.925
Caudovirales	VP15_NODE350		0	0.23301	0	0.232667	0.145777	0	0	0.346552	0	0.160342	0.0713179	162.598	0	0.0957349	163.883
cluster440_30kbmax	VP7_NODE74	VPwithP	0.321483	0.0142956	1.71675	0.0196275	0.0338183	160.581	0.0562533	0.0194898	0.00384018	0.0122966	0.0264717	0.0309348	0	0.0161521	162.852
Caudovirales	VP7_NODE431		0.00760469	0.092572	0.0326968	0	0.0477803	161.329	0.0182136	0.0432712	0	0	0.0124668	0.0641027	0	0	161.648
cluster737_65kbmax	VP2_NODE27		158.445	0.0456784	0.0971017	0.032519	0.0975079	0.030143	0.219689	0.200995	0.0890745	0.0442388	0.382766	0.0527176	0.0222462	0.00955753	159.769
Caudovirales	VP9_NODE772		0.411253	0.0494438	0.0109149	5.17624	0.265834	0.0206473	0.0304003	153.225	0.0332049	0.0340239	0.133174	0.106994	0	0	159.497
Caudovirales	VP15_NODE284		0.0407145	0.178422	0.892778	0.272188	0.272863	12.7822	124.144	0.131278	0.213018	0.0682103	0.120142	16.7137	0	2.86712	158.697
Crass_oBV	VP12_NODE89	VPwithP	0.0133846	0	0.100709	0.0223699	0.0186878	0.0332631	0.0213711	0.00634658	0.0320962	158.381	0.0109711	0.0517106	0	0	158.692
Caudovirales	VP9_NODE2882		0.65384	0	1.21269	0.257124	1.58416	0.208545	0.0460582	153.983	0.117384	0.0429568	0.189155	0.0810507	0	0	158.376
Caudovirales	VP9_NODE66		1.01914	0.0423685	0.0514413	1.82148	1.74718	0.0737195	0.209703	127.284	23.0572	0.036444	1.15543	1.51048	0.00535697	0.0149597	158.028
Caudovirales	VP2_NODE333		155.632	0	0.0639157	0.0372679	0.0544838	0.0151134	0.0267029	0.105733	0.189581	0.0373573	0.274164	0.0469904	0.018304	0	156.502
Caudovirales	VP7_NODE161		0.0192102	0.0311794	0	0.0642128	0	156.238	0.0460093	0.00607261	0.0209391	0	0.0314924	0.0404823	0	0	156.498
Caudovirales	VP8_NODE433	VPwithP	0	0.0248083	0.032859	0.0681222	0.021341	0.0276258	155.98	0	0.0199925	0.0085357	0.0167049	0.0214735	0	0	156.221
Caudovirales	VP13_NODE561		0.0259423	0.663173	0.0139426	0.67205	0	0.0263747	0.1165	0.645809	0.0678652	0.021731	153.125	0	0.079857	0	155.458
Caudo_oBV	VP8_NODE39		0.0245111	0.0464137	0.0253709	0.0394487	0.0133089	0.0295343	153.58	0.0464898	0.0142491	0.015209	0.0267884	0.0363485	0.00670678	0.00499442	153.909
Caudovirales	VP2_NODE108		119.947	0.526956	3.81109	1.02065	2.49588	0.0296895	0.00617136	4.0063	10.5812	0.00647528	9.04817	0.309511	1.70692	0.205552	153.702
Caudovirales	VP6_NODE53		0.0130423	0.0317527	0.004673	8.76999	31.4713	0.0206261	0.0130154	0.00824569	0.00284321	0.058267	0.0463254	112.737	0.0588827	0.0239176	153.26
Caudovirales	VP6_NODE1259	VPwithP	0.0333585	5.03532	0.143427	8.58595	132.287	0.0452194	0.119843	0.363806	0.283615	0	0	0.562382	0	5.68925	153.15
Caudovirales	VP2_NODE94		150.005	0.412189	0.0413013	0.108369	0.123223	0.0341811	0.0201308	0.641096	0.0172763	0.13478	0.490144	0.0860325	0	0	152.114
Crassphage	VP6_NODE289	VPwithP	0.0214098	0	0.322185	0	151.198	0.0580444	0.0683701	0.0135359	0.0466734	0.0478247	0.0935958	0	0	0	151.87
Caudovirales	VP9_NODE610		0.608517	0.0621607	0.356776	0.554743	1.41703	0.0403787	0.0305754	148.363	0.011132	0.0213874	0.118593	0.0986425	0	0.0819391	151.765
Caudovirales	VP13_NODE845		0.00872588	0.446125	0.0187587	0.0875026	0.0913745	0	0.0208989	0.0827513	0.410885	0.0438562	147.812	0.0735535	0.0859534	0.024003	149.207
Caudovirales	VP11_NODE716		0.0569012	0.0615697	0.0543667	0.972137	1.95969	0.205687	0.363417	1.88867	140.113	0.0423682	0.98464	0.506287	0	0	147.208
Caudovirales	VP9_NODE754		1.33241	0.133145	0.0534402	0	0.0208248	0.0404364	0.0119074	142.398	2.58168	0.0499754	0.309715	0.0838163	0	0	147.016
Caudovirales	VP7_NODE965		0.0286459	0	0	0	0	145.791	0	0	0	0	0	0.120733	0	0	145.941
Caudovirales	VP15_NODE295		0	0	0	1.95864	0.0345686	0.0111872	0	0.0313062	0	0.0276526	0.0270589	143.568	0	0.0908075	145.749
Huge_oBV	VP6_NODE195	VPwithP	0.0329374	0.0267298	0.0826095	0.110098	144.241	0.297656	0.0131478	0.0520599	0.0574428	0.0919683	0.0359975	0.0462735	0	0.0302012	145.118
Caudovirales	VP8_NODE482		0.0274478	0.0267298	0.224226	0	0.011497	0.0148828	143.495	0.0885018	0.0287214	0.00919683	0.593959	0.0462735	0.0270372	0	144.593
Caudovirales	VP7_NODE101		0.0532127	0.143432	0.0490267	0.0317627	0.103485	144.041	0.0227584	0.012616	0.024858	0.0191033	0.0280398	0.040049	0	0	144.57
Caudovirales	VP15_NODE516		0	0.0470255	0	1.2913	0.0202265	0	0	0	0	0	0	142.974	0.0475663	0.0531327	144.433
Caudovirales	VP7_NODE1026		0	0	0.0975655	0.101135	0	143.138	0	0.028693	0.118724	0	0.0496004	0	0.0372541	0.0416138	143.612
Crassphage	VP12_NODE153	VPwithP	0	0.0369078	0.0407375	0.0506734	0	0.0102749	0.00907704	0.00718828	0.0148716	142.442	0.0372783	0.0638931	0	0	142.713
Caudovirales	VP7_NODE247	VPwithP	0.00935793	0.0455657	0.040235	0	0	142.347	0.0224127	0	0.0122402	0	0.0383526	0	0	0	142.515
Caudovirales	VP11_NODE725		0	0.031248	0.0413885	1.56595	1.58596	0.260977	0.107591	1.82579	135.295	0	0.536548	0.567999	0	0	141.819
Caudovirales	VP12_NODE76		0.0117897	0.483172	0.038018	0.0131363	0.263377	0.026636	0.00941232	0.352192	0.0282718	138.687	0.0515403	0.103521	0	0	140.068
cluster99_Lactococcus~phage~r1t	VP13_NODE484		0.0287387	1.4973	0.0247128	0.057638	0.192603	0	0.00688307	1.19918	5.80394	0	130.767	0.0847871	0	0	139.663
Caudovirales	VP4_NODE17	VP=P	0.0241248	0.878344	138.224	0.0219929	0.0711948	0.0193242	0.00656591	0.00519967	0.0774538	0.0146971	0.0107862	0.0184869	0	0	139.372
Caudo_oBV	VP9_NODE3497		0.0933924	0.0757912	0.200773	3.38193	3.09692	0.274297	0.22368	18.3188	109.311	0.0260772	2.80691	1.50887	0	0	139.318
cluster62_cluster125kb	VP17_NODE1	VP=P	0.360585	0.000993078	0.0192918	0.0122712	0.104222	0.0033176	0.061059	0.756254	0.00320121	0	0.49818	0.121202	0.0281259	137.249	139.218
Caudovirales	VP15_NODE311		0.0253698	0.164708	0.0181799	1.3003	0.123977	0.0229268	0.010127	123.039	0.0221225	0.0283353	0.138634	14.0251	0	0	138.919
Caudovirales	VP11_NODE69	VPwithP	0.0265626	2.493	94.9635	1.69588	0.670353	1.17023	0.0143142	5.97392	22.9032	7.6186	0.322238	0.0503788	0.0327065	0.0109602	137.946
Caudovirales	VP2_NODE62		136.699	0.0200545	0.024349	0.0206507	0.0215645	0.029311	0.00616522	0.0107412	0.0148148	0.00345004	0.25151	0.0455667	0	0	137.147
Crass_oBV	VP6_NODE28	VPwithP	0.0473088	0.0406511	0.131616	0.0279065	135.37	0.252747	0.0533209	0.0369477	0.00364	0.0419601	0.0136864	0.0175934	0	0.00765508	136.045
Caudovirales	VP15_NODE330		0	0	0	1.38243	0	0	0.010318	0	0.0225398	0	0.310749	133.019	0	0	134.745
Caudovirales	VP7_NODE91		0.00342336	0.0125018	0.00367974	0.0343293	0.0824512	132.762	0.0122987	0.0162326	0.0201499	0.00573527	0.0196425	0.0288568	0	0	133.001
Caudovirales	VP6_NODE731	VPwithP	0	0	0.294633	0.0981681	130.354	1.35356	0.0468925	0.0185675	0.0256092	0.0164006	0	0	0	0	132.208
Caudovirales	VP11_NODE931		0.0150449	0.109885	0.177888	0.10058	0.0472636	0.122365	103.172	0.249686	27.7372	0.113424	0.0739922	0.174376	0	0	132.094
Caudovirales	VP12_NODE846		0.0322636	0.117824	0.0693598	1.07846	0.608138	0.153073	0.0386365	0.994403	0.126603	114.537	13.8576	0.203971	0.0397262	0	131.857
cluster23_cluster37kb	VP8_NODE61		0.380572	0.171906	0.707517	0.716067	0.308291	0.090848	126.815	0.600387	0.214456	0.00801994	0.825975	0.534663	0.144411	0.0131682	131.531
Caudovirales	VP8_NODE2512		0	0.0936111	0.247979	0	0	0	130.308	0.0911601	0	0.0966254	0.441237	0	0	0	131.278
Caudovirales	VP7_NODE219		0.00837982	0.0408031	0.0180148	0.0280108	0.0351003	130.678	0.0200701	0.0158939	0	0.0210585	0.0137376	0.0706365	0	0	130.949
cluster725_20kb	VP8_NODE152		0.00227372	0.0332137	0.039104	0.00760025	0.114286	0.0123286	127.445	0.0150939	0.00892209	0.00761848	3.14597	0.00958301	0	0	130.841
Caudovirales	VP15_NODE189		0.0145254	0	0.0936791	2.42766	0.654052	0.01969	0	0	0	0.0730045	0.0238124	126.143	0	0.159825	129.61
Caudovirales	VP11_NODE385		0.0428417	0.00948205	0.0418638	1.82261	1.72924	0.216459	0.494384	1.41462	121.794	0.0326246	1.48128	0.393958	0.00959109	0.021427	129.504
Caudovirales	VP7_NODE200		0.00395051	0.00961792	0.0339709	0.0264103	0.0165474	129.112	0.0141925	0.00749287	0	0	0.0129526	0.0333002	0	0	129.271
Caudovirales	VP11_NODE1045		0.00810349	4.71518	0.156787	7.12391	0.0339429	0.043939	0.0291124	2.21325	111.961	0.448009	0	1.4003	0	0.0445819	128.178
cluster99_Lactococcus~phage~r1t	VP2_NODE133		8.55619	0.0108381	27.1698	5.14865	0.338749	0.0160921	15.7034	0.786653	0.469709	0.0447485	42.8682	2.61112	24.2095	0.0040819	127.938
Caudovirales	VP13_NODE134		0.123955	0.0450418	0.0636358	3.9331	4.44811	0.137933	0.321248	10.1217	85.986	0.00619895	21.0576	0.877212	0	0.00508914	127.127
Caudovirales	VP15_NODE500		0	0	0	3.01214	0.119195	0.0128582	0.0113592	0	0	0.0476742	0	119.556	0	4.35747	127.116
Caudovirales	VP9_NODE819		0.186124	0	0.114322	3.59068	3.85351	0.129755	1.14628	28.7761	86.5362	0.00890913	1.45588	0.907724	0.0130957	0	126.719
Caudovirales	VP6_NODE210		30.9546	0.99044	0.117479	1.15689	92.8821	0.0164616	0.0145425	0.0748573	0.0317683	0.0101725	0.179173	0	0	0	126.428
Caudovirales	VP7_NODE19	VPwithP	0.0107472	0.0149515	23.0645	0.0136853	0.0160773	102.965	0.0588344	0.00970669	0.0214207	0.011146	0.0226524	0.022648	0	0	126.231
Caudovirales	VP6_NODE14		97.3523	1.82245	0.110677	1.53848	23.3285	0.0237279	0.029593	0.329071	0.0457911	0.0189752	0.506395	0.0629254	0.00253564	0	125.171
Caudovirales	VP15_NODE1		0.447954	0.0195496	0.98643	7.85486	2.58145	0.0769723	0.0707463	73.9948	0.0187556	0.0528501	0.0818043	37.8273	0.0324866	0.0836208	124.13
Caudovirales	VP7_NODE217		0.00833887	0.0203018	0.0179267	0.0278739	0.0174644	123.211	0.004993	0.0158162	0.0272681	0.0279407	0.0615169	0.0702913	0	0	123.511
Caudovirales	VP9_NODE1693		0.165632	0	0.0937032	5.30337	2.17262	0.0827191	0.104394	13.8475	98.1866	0	1.37194	1.89218	0	0	123.221
Caudovirales	VP3_NODE202		0.0362436	26.2422	0.0311663	0.0484598	0	0.0196521	0.0260416	91.8678	2.1333	1.05653	0.142599	0.030551	0	0.0398793	121.674
cluster173_T1	VP7_NODE32		0.0070121	0.00853583	0.0207274	0.0205091	0.00734284	120.432	0.0125957	0.00415617	0.0103183	0.00440535	0.0114954	0.0184711	0.0151095	0	120.573
cluster124_Salmonella~phage~64795_sal3 Salmonella~phage~IME207 Salmonella~phage~Vi~II-E1 Vibrio~phage~pYD38-A	VP12_NODE65		0.0901712	0.0203269	0.218977	0.613984	0.0104916	0.941639	0	0.0443402	0.0131049	116.1	0.0136873	0.0422269	0.600372	0	118.71
Caudovirales	VP2_NODE1023		117.115	0.0866824	0	0	0.0497116	0.0160879	0.0284247	0.0225101	0.108665	0.039766	0.214017	0.200081	0	0	117.88
Caudovirales	VP12_NODE112		0	0.0130018	0.0631443	0.0089256	0.0111847	0.00723926	0.0127906	0.00253228	0.0139706	116.02	0.0262647	0.0225082	0	0	116.202
Caudovirales	VP12_NODE199		0.853691	0.51389	0.100838	0.972102	0.815368	0.406937	0.0112343	0.444831	0.0858946	110.095	0.261447	1.46294	0	0.116126	116.141
Caudovirales	VP9_NODE396		1.03274	0.0446327	0	0	0.249566	0.13668	0.0182948	96.7714	17.257	0.0102378	0.0450808	0.0579497	0	0	115.624
Caudovirales	VP12_NODE159		0.00387302	0	0	0	0	0	0	0.00367295	0	115.302	0.0380957	0.0489706	0	0	115.397
cluster23_cluster37kb	VP2_NODE136		109.885	0.258813	0.354068	0.435421	0.235184	0.629185	0.109374	0.55945	0.313349	0.0250842	1.23465	0.391251	0.556763	0.012356	114.999
Caudovirales	VP8_NODE86		0.0769212	0.00657096	0.0174067	0.0180435	0.0282629	0.00548794	113.059	0.0319946	0.00529542	0.269041	0.0199108	0.0255946	0	0	113.564
cluster100_cluster29kb	VP16_NODE14		0	0	0	0	0	0	0	0.0042691	0.0353289	0	0.0295193	0	113.374	0.0165107	113.46
Caudovirales	VP11_NODE1234		0.0266665	0.0649223	0.0573271	0.178273	0.688799	0.204838	0	0.935693	110.72	0.0297835	0.393444	0.131123	0	0	113.431
Caudo_oBV	VP8_NODE344		0.0129254	0.0104894	0.0370492	0.201624	0.0360936	0.0116808	112.457	0.314616	0	0.0144363	0.0141263	0.236065	0	0	113.346
Caudovirales	VP4_NODE165		0.363389	0.0396138	104.274	1.03338	3.16918	0.0588172	0	0.550359	0.00709422	0	2.31177	0.434325	0	0.716134	112.958
Caudovirales	VP8_NODE60	VPwithP	0.00478138	0.0232815	0.00513946	0	0.0250345	0.0129629	112.511	0.017004	0.0265797	0.0120156	0.019596	0.020152	0	0	112.677
Caudovirales	VP13_NODE495		0.0349845	3.09463	0.0250697	0.0584705	0.109904	0.0158078	0.0139649	1.13909	3.02015	0.0293053	104.792	0.0245748	0.129229	0	112.487
Caudovirales	VP15_NODE186		0	0.0175465	0.0309875	1.39727	0	0	0	0	0.00942693	0	0.0827056	109.064	0	0.0991262	110.701
Caudovirales	VP3_NODE61		26.5432	26.003	0.0392494	0.254284	0.0254914	1.38594	0.0145758	39.0264	15.1722	0.0509787	1.10244	0.737429	0	0	110.355
Caudovirales	VP9_NODE360		0.808069	0.020929	0.0184806	0.0191567	0.0120026	0.0194217	0.0240205	108.126	0.0149923	0.0336046	0.11744	0.0905785	0	0.851294	110.155
Caudovirales	VP9_NODE187		0.652941	0.038772	0.0266281	0.112381	0.0333531	0.0503714	0.012714	98.6998	0.0115725	0.334986	0.136339	0.570524	0.00435754	9.0097	109.694
Caudovirales	VP11_NODE1713		0.0112931	0	0.0485553	1.50995	1.18257	0.199009	0.378665	0.160646	105.379	0	0.222161	0.499765	0	0.0621297	109.654
Caudovirales	VP13_NODE161		0.0383723	2.403	1.09531	1.33966	0.781321	0.0549056	0.0153173	1.23322	0.15615	0.0285717	101.244	0.907468	0.020999	0	109.318
Caudovirales	VP9_NODE577		0.28479	0	0.0517383	2.86927	2.63781	0.086997	0.1393	34.0224	67.4131	0.0335999	0.848265	0.819923	0.00987781	0.0110338	109.228
Caudovirales	VP12_NODE22		1.58018	0.225363	0.110946	1.13362	1.57151	0.116596	0.0206006	0.6277	0.157507	101.889	0.377361	1.02195	0.00201729	0.236603	109.071
LAK_oBV	VP9_NODE19		0.572659	0.0247491	0.0145691	0.0113266	0.0224728	0.02067	0.0236707	107.908	0.0280705	0.025546	0.0999901	0.0464149	0	0.00155351	108.8
Caudovirales	VP12_NODE33		0.377086	0.245148	0.0993989	0.906712	1.06519	0.17828	0.0221479	0.558335	0.219064	103.322	0.299826	0.911573	0.00506056	0.211979	108.422
Caudovirales	VP15_NODE474		0	0.0226051	0	1.83113	0.116674	0	0	0	0	0	0	105.033	0	0.0255408	107.029
Caudovirales	VP2_NODE145		105.211	0.0638837	0.0829559	0.0309567	0.187494	0.0104617	0.384469	0.226887	0.0545111	0.031031	0.38462	0.0260218	0.0152043	0.292967	107.003
Caudovirales	VP15_NODE215		0	2.4564	0	0.694355	0.0310748	0	0	0	0.0776302	0.0248579	0	103.606	0	0	106.89
Caudo_oBV	VP8_NODE614		0.14297	0.0158216	0.0139706	0	0.0272206	0	106.034	0.0862811	0	0.370171	0	0.0136948	0	0	106.704
Caudovirales	VP9_NODE2368		0.783079	0.0257633	0.0454986	0	0.0221625	0.0143447	0.0126724	103.817	0	0	0.190828	0.111501	0	1.19348	106.217
Caudovirales	VP7_NODE78	VPwithP	0.00758174	0.0184585	0.0586767	0.0354803	0	103.667	0.00726346	0.0115041	0.00198339	0.152423	0.0149151	1.48589	0.0224049	0	105.483
Caudovirales	VP15_NODE312		0.0169227	0.288401	0.0545702	15.6972	0.301256	0.0229397	0.0202654	0.970937	0.0332024	0.297687	0.0277425	87.55	0	0.0931015	105.374
cluster1_Pepyhexavirus	VP12_NODE21		0.00885891	1.18035	0.0536715	0.508792	3.15747	0.0163756	0.0163954	0.143586	0.0495101	99.2446	0.0211243	0.0661892	0	0.49181	104.959
cluster1_Pepyhexavirus	VP15_NODE8	VPwithP	0.100212	39.8624	0.0213301	0.135979	0.0872759	0.0390045	0.0106937	41.7545	0.559351	0.0116358	0.0748224	21.8875	0	0.00272933	104.547
cluster23_cluster37kb	VP12_NODE42		0.0755849	0.396792	0.47224	1.0343	0.853337	0.134478	0.0664718	0.801925	0.046343	92.5981	6.68539	1.28671	0.0174502	0.0259897	104.495
Caudovirales	VP12_NODE2		0.0026383	0.020697	0.0245776	0.00587927	0.0325389	0.0151002	0.007372	0.0294681	0.0138036	103.83	0.0331593	0.0308877	0	0	104.046
cluster734_21kb	VP17_NODE31		0.174851	0	0	0	0	0	0	0.039273	0.0692136	0.0308352	0.0113149	0.174539	0.0283282	103.145	103.673
Caudovirales	VP12_NODE192		2.01812	0.413982	0.0673384	2.43808	1.65878	0.11525	0.00535864	0.488016	0.210708	93.6865	0.704233	1.49935	0.0220391	0.160018	103.488
Caudovirales	VP13_NODE351		0.00451047	0.0768685	0.0193931	0	0.273947	0.0122284	0.0648169	0	0.0412979	0	102.16	0.0665357	0.04443	0	102.764
Caudovirales	VP15_NODE367		0	0.0213346	0	3.30998	28.8323	31.0275	0	0.249312	0.0114621	0	0	37.3398	0	1.90432	102.696
Caudovirales	VP6_NODE404		0.0159977	0	0	0	68.232	0	0.0287365	0.00758566	0	0	34.0807	0	0	0	102.365
Caudovirales	VP2_NODE633		100.652	0	0.142836	0	0	0.0500366	0	0.0140022	0.0193125	1.08839	0.108923	0.0155573	0.21816	0	102.31
Huge_oBV	VP7_NODE167		0.0403878	0.16388	0.0723541	0.0112502	0	100.786	0.0725481	0.0319179	0.0528273	0.0620244	0.0331051	0.0425554	0	0	101.369
Caudovirales	VP7_NODE291		0.0109751	0	0	0	0.0229856	101.248	0	0.00520409	0.0143555	0.0275805	0.0089961	0.0231283	0	0	101.361
cluster1_Pepyhexavirus	VP15_NODE75		0.0240583	0.00976205	0.01724	1.3403	11.2865	0.0760954	0.0144052	5.35403	45.1517	0	0.519296	37.3736	0	0	101.167
Caudovirales	VP9_NODE2750		0.782564	1.935	0.499445	4.41422	2.40721	0.0828757	0.0585712	83.9429	5.21393	0	0.561271	0.283444	0	0	100.181
Caudovirales	VP4_NODE23		0.00557931	1.98657	90.7398	1.51062	0.242462	0.622062	0.0133627	1.48548	0.623957	2.72938	0.0800319	0.0411512	0	0.0191843	100.1
Caudovirales	VP13_NODE44		0.0237454	0.0226216	0.0221946	0.172549	0.361089	0.00839694	0	1.7878	0.0162047	0.0103778	96.0389	0.804986	0.0152545	0.516869	99.801
B5_gpI_genus4, 4a sp.	VP16_NODE162	VP=P	0.00948951	0.0231032	0.0204004	0.0634401	0.0794968	0	0.375009	3.36574	0	0.0317961	0.264465	19.8976	5.77211	8875.32	8905.23
B5_gpI_genus4, 4a sp.	VP9_NODE2062	VP=P	0	0	0.0612011	0	0	0	0.477285	3.53673	0	0.0158981	0.357805	21.3574	5.51505	8865.77	8897.09
Tubularivirales	VP17_NODE201		0	0.0225357	0.0198992	0.0618817	0.038772	0	0.48773	3.68686	0.0242148	0	0.212444	19.8965	5.81267	8012.03	8042.3
Tubularivirales	VP15_NODE582		0	0	0.0445192	0	0	0	0.272791	1.73805	0	0	0.0848727	12.0884	3.23833	7731.98	7749.44
Tubularivirales	VP15_NODE438		0.0181669	0.0221146	0.0781099	0.0303628	0	0	0.174043	1.75731	0	0.0304356	0.13402	12.3657	3.82509	7320.02	7338.45
Tubularivirales	VP17_NODE304		0	0	0	0.0940548	0.05893	0	0.134783	1.42761	0	0	0.023064	10.9401	2.94492	6703.94	6719.57
RSM1_gpI_genus1_sp1	VP3_NODE616		0.862583	9.36731	4803.39	1.66928	3.09013	2.61549	4.93376	0.947186	7.70482	2.89023	3.23751	3.97036	0.19565	0.437091	4845.31
RSM1_gpI_genus1_sp1	VP8_NODE1352		0.885282	9.56074	4769.23	1.7831	3.32783	3.16936	4.94736	0.828788	7.77905	3.44165	3.53521	4.44872	0.279499	0.624416	4813.84
Tubularivirales	VP13_NODE991		3.9855	3.35241	2.64752	2.30139	1.96997	2.16891	2.47346	4257.47	2.28308	2.42063	298.228	6.33486	1.28952	0.0800237	4587
Tubularivirales	VP17_NODE249		0.0109142	0	0	0	0	0	0.27447	0.931536	0	0	0.143138	5.93398	1.85453	4182.51	4191.65
Tubularivirales	VP16_NODE118		0.0436631	0.106302	1.57695	0.0875702	0.0548671	0.0710253	0.0418301	0.0414076	0.0114223	0.0877802	183.244	1.50901	2407.33	0.912819	2595.12
Tubularivirales	VP3_NODE234		0.416856	43.2338	0.749506	0.633365	0.349214	1.70549	937.153	0.733144	890.876	0.431721	1.1928	3.37008	0	0.083395	1880.93
B5_gpI_genus10	VP17_NODE160		0	0.0199541	0	0	0	0	0.00981495	0.287588	0	0.0411932	0.053745	3.52345	0.666057	1698.04	1702.64
Tubularivirales	VP6_NODE1067		0.142372	0.623917	0.275463	0.618671	1611.79	0.231593	0.32394	0.216029	0.167601	0.381634	0.44346	0.840076	0	0	1616.05
B5_gpI_genus23	VP13_NODE1148		0.100857	0.627508	0.337276	0.187294	0.117349	0.258243	0.348916	0.478235	0.20521	0.356712	1294.99	0.826543	1.15906	0	1299.99
B5_gpI_genus13	VP16_NODE83		0	0	0.67606	0	0	0	0	0.184621	0.00979376	0.263428	1.35023	0.646934	1289.08	0.494321	1292.71
Inoviridae_vibrant_circ	VP16_NODE139		0	0	1.06843	0	0	0	1.43921	0	0	0.544995	1.02215	0.342765	1267.83	0.422566	1272.67
Tubularivirales	VP13_NODE1901		0.0572373	0.418051	184.572	0.127549	0.19979	0.103451	0.0913909	0.126655	0.2246	0.287675	1023.81	0.201031	0.32889	0	1210.55
B5_gpI_genus15	VP17_NODE203		0	0	0.100152	0	0	0	0.0223157	2.8629	0	0	0.320768	0.922845	0.344177	1160.54	1165.11
Tubularivirales	VP15_NODE616		0.0978028	0.529136	0.116808	3.88672	0.25035	0.103116	4.12527	0.082445	0.156354	0.309499	0.0356298	1108.47	0	0.538069	1118.7
B5_gpI_genus5, 5a sp.	VP3_NODE473		0.0849776	1011.86	0.263876	0.252489	0.415267	0.934334	0.237446	0.349214	59.0457	0.205639	0.294097	1.552	0	0.0259728	1075.52
B5_gpI_genus5, 5a sp.	VP11_NODE1377		0.122745	1007.19	0.345068	0.0315611	0.415267	0.998329	0.237446	0.161176	59.2063	0.158184	0.263139	1.35302	0	0.0519455	1070.54
Tubularivirales	VP4_NODE712		0.0975566	0.623468	510.944	0.0407622	0.229856	0.165304	1.02223	0.0346939	0.797526	0.18387	506.58	0.154189	0.300304	0	1021.17
B5_gpI_genus2	VP5_NODE404		0.0672165	0.233779	0.144501	935.347	6.49571	0.130165	0.12649	0.154808	0.200958	0.11261	50.9088	3.8852	0.591169	0.158484	998.557
Tubularivirales	VP15_NODE775		0.190977	0.25036	0.157907	0.196421	532.791	0.238966	0.791653	252.651	0.211368	0.295338	0.866992	192.713	0	0.202053	981.557
B5_gpI_genus2	VP11_NODE1408		0.0191518	590.649	0.185275	0.160045	0.320883	0.726919	0.286685	3.41455	17.2223	0.1123	261.692	2.13905	0.117908	0.0263413	877.073
Tubularivirales	VP8_NODE706		0.150011	2.43478	0.41463	0.167144	0.927557	1.78171	90.2827	0.284523	773.177	0.14361	0.948555	1.79137	0	0.137549	872.641
Tubularivirales	VP9_NODE2145		0.725519	0.572871	0.316157	0.294951	0.308003	0.385419	0.375709	834.445	0.256481	0.32851	1.75194	0.80578	0	1.88787	842.455
Tubularivirales	VP4_NODE482		0.0361379	0.395916	799.084	5.19423	4.97627	0.122467	0.054095	0.248465	0.248159	1.04437	0.281404	0.43789	0.0889931	0.198815	812.412
B5_gpI_genus36	VP5_NODE458		0.0837749	0.152969	0.0675366	731.088	3.44326	0.113562	0.0877822	0.516408	0.0136972	0.0350877	0.206006	2.20678	0	0.34567	738.361
B5_gpI_genus6, 6a sp.	VP11_NODE1333		0.18475	344.496	0.0992929	0.185266	0.116078	0.32557	0.188056	366.75	14.3783	0.108331	0.560313	0.350397	0.0909929	3.55745	731.391
B5_gpI_genus6, 6a sp.	VP3_NODE444		0.120087	345.306	0.198586	0.154388	0.116078	0.413224	0.143808	356.203	13.9796	0.0619034	0.575456	0.369864	0.0682447	4.14188	721.852
Tubularivirales	VP11_NODE1585		0.15686	0.127297	0.0674429	0.104865	0.0438023	1.57348	0.162798	0.0793371	699.476	0.070078	0.20572	0.0440743	0	0	702.112
Tubularivirales	VP11_NODE845		0.0711638	1.09151	0.22948	0.166513	0.998574	1.1576	68.5854	0.310444	622.218	0.190757	0.524985	0.854808	0	0.0391513	696.439
Tubularivirales	VP5_NODE390		0.0378627	0.875716	0.122095	656.443	3.58819	0.115481	0.090683	2.78278	0.11143	0.0158581	27.1869	0.957474	0.0466203	0.078114	692.452
Tubularivirales	VP15_NODE262		0.0396784	0.0386405	0.0852999	3.71366	0.11634	0.0645435	0.18056	0	0.0207598	0.132949	0.0390284	636.618	0.0390848	0.0873174	641.175
B5_gpI_genus30	VP13_NODE979		619.831	0.234476	0.041409	0.128772	5.02246	0.0652767	0.0807335	0.118735	0.037792	0.500188	14.8414	0.243549	0	0	641.146
Tubularivirales	VP8_NODE818		0.0393059	0.133972	0.118299	0.18394	0.131712	0.0639376	598.737	0.126737	0.0308473	0.0658504	0.0902112	0.198794	0	0	599.921
Tubularivirales	VP4_NODE455		0.131319	0.277082	593.409	0.0585271	0.0366701	0.0949388	0.0629031	0.498142	0.11451	0.0293337	0.0574078	0.295183	0	0	595.065
RSM1_gpI_genus 4	VP5_NODE454		0.0310702	0.151287	0.0890588	585.509	3.77414	0.140391	0.235647	1.14914	0.0948263	0.17351	0.0169784	1.09126	0.051009	1.88028	594.388
Tubularivirales	VP9_NODE2004		0.16806	2.18218	0.240862	0.156046	0.215095	0.0379691	0.111809	420.946	0.293097	0.187704	165.644	0.550915	0.137955	0.0256832	590.896
Tubularivirales	VP13_NODE905		0.0540341	0.526206	0.135522	0.180617	0.0943045	0.0854539	0.0539226	2.63901	0.294486	0.1207	576.665	0.835033	0.354838	0.0247727	582.064
Tubularivirales	VP15_NODE599		0.0212738	0	0	0.462221	0	0.144189	0.0382139	0.0201749	0.0278262	0	0.122064	575.161	0.0261944	0.117039	576.14
B5_gpI_genus10	VP15_NODE272		0.0240519	0.0585567	0.0517062	0.348386	0.0335818	0	0.134413	0.053222	0.0209732	0.0134316	0.0788594	243.493	0.0394867	330.874	575.223
Tubularivirales	VP8_NODE989		0.106876	0.0433668	0.0957334	0.0595415	0.0373057	0.0724383	570.821	0.109802	0.0931961	0.0895265	0.131406	0.28153	0	0	571.942
Tubularivirales	VP15_NODE589		1.02387	0	0.0673806	3.49229	0.306333	0.0141624	1.88921	0.0198159	0.0273311	0.0350066	0.102765	555.615	0	0.287393	562.881
Tubularivirales_oBV	VP8_NODE2052		0.0324372	0.157944	0.174332	0.108426	0.101902	0.109926	547.337	0.0615233	0.0424279	0.0815147	0.265882	0.205069	0	0.0446139	548.723
B5_gpI_genus3	VP15_NODE526		0.0783496	0.953751	0.0842172	1.30947	0.143579	0.0398277	0.0117282	78.5189	0.0256203	0.0492231	0.305053	454.339	0.024118	0.107761	535.991
B5_gpI_genus9	VP5_NODE192		0.0159977	0.0584221	0	514.881	4.60687	0.0542144	0.0191576	0.0151713	0	0.0670036	0.118017	1.50021	0	0.264037	521.6
Tubularivirales	VP13_NODE1379		0	0	0.059039	0.0917984	0.0575163	0	0.0164437	0.0520883	0.107764	0.207042	498.973	0.0289367	0.169075	0	499.763
Tubularivirales	VP8_NODE2629		0.0795033	0.0967795	0.0427287	0	0.12488	0.107771	492.983	0.0753964	0.0779928	0.0332986	0.0651673	0.0837702	0	0	493.77
B5_gpI_genus2	VP5_NODE400		0.0574312	0.139822	0.0823097	398.278	5.37251	0.0908264	0.0458502	17.1472	0.11268	0.0160361	63.9439	3.32824	0.0235717	0.131651	488.77
Tubularivirales	VP15_NODE661		0.0947708	0.0576823	0	1.94031	0.223292	0.0321168	0.0141863	9.08863	0.015495	0	0.0388409	471.425	0	0.0977602	483.028
Tubularivirales	VP8_NODE533		0.0763511	11.868	0.0505041	0.0785277	0.147604	0.135344	448.483	0.479001	0.222781	0.127914	0.134795	0.136144	0	0	461.94
Tubularivirales	VP16_NODE166		0	0	0.167672	0	0	0	0	0.0184915	0	0	0.223758	0	458.303	0.187729	458.901
Tubularivirales	VP15_NODE246		0.684182	0.0561476	0.0991578	3.39192	38.2699	0.0521037	0.92059	0.306194	0	0.064395	0.529305	391.474	0.132518	4.27159	440.252
B5_gpI_genus4	VP4_NODE536		0.0189631	0.161587	414.412	0.0316935	0.0595726	0.0257055	0.0454176	0.287736	0	0.349464	0.0310874	0.0799234	0.0466985	0.0260817	415.576
Tubularivirales	VP3_NODE547		0.0307393	401.481	0.110138	0	0.128757	0.375019	0.0981629	0.0194343	12.1693	0.0171662	0.083988	0.0215927	0.0252329	0	414.56
Tubularivirales	VP11_NODE1551	VP=P	0.0307393	398.911	0.0881103	0.0342502	0.0858378	0.319461	0.147244	0.0291514	12.1425	0.0514985	0.302357	0.151149	0.0252329	0	412.319
Tubularivirales	VP6_NODE936		0.0248858	0.121174	0.0267495	0	393.526	0.0843352	0.0745034	0.0354004	0.0325507	0.041692	0.0611953	0.0524428	0	0	394.081
Tubularivirales	VP15_NODE945		0	0.0445695	0.118066	0.979084	0.0766806	0	0.723449	0.572914	0.287342	0.0306698	0.0900338	384.318	0	0.100715	387.341
B5_gpI_genus1, 1a sp.	VP11_NODE1313		0	363.277	0.0196856	0.0306088	0.249313	0.17378	0.0438632	0.199733	6.82713	0	0.105082	0.077188	0	0	371.003
Tubularivirales	VP16_NODE150		0	0	0.0790789	0	0	0	0	0	0	0.554638	0.286441	0	369.794	0.0505933	370.765
Tubularivirales	VP3_NODE100		0.0374046	231.784	0	0.0312576	0.0489611	0.3169	0.0111982	124.712	8.69647	0.0626651	0.314263	0.827654	0	0.051446	366.894
Tubularivirales	VP15_NODE499		0.0473383	0.576249	0.12212	108.138	1.3285	0.0513357	0.0340132	17.3466	0.198139	0.0317229	222.803	14.6644	0.0699451	0.182304	365.593
B5_gpI_genus1	VP3_NODE381		0	358.143	0.0380535	0.147921	0.27804	0	0	0.142687	5.77669	0	0.0725463	0.0186511	0	0	364.617
B5_gpI_genus24	VP4_NODE212		0.0245547	0.0448357	349.412	0	0	0.024964	0.0147024	0.0174647	0.0562058	0.0617059	0.563557	0.0388088	0	0.0168862	350.276
MV-L1_gpI_unclass	VP11_NODE1805		0.0237924	0	0.0767228	0	0	0.467653	0.042738	0	343.617	0.0398602	0	0.0501387	0	0	344.318
Tubularivirales	VP5_NODE175		0.046528	0.0377591	0	312.013	2.04635	0.0840951	0.278592	0.0367705	19.2314	0.0259833	0.0635636	0.817086	0	1.38654	336.067
RSM1_gpI_genus5	VP11_NODE967		0.0461325	0.0374381	0.0991747	0.0257008	0.0322056	0.406478	0.0276224	0.0145831	331.083	0	0.0252093	0.11342	0	0.10575	332.016
R8A2B_gpI	VP6_NODE889		0.0233682	0.113785	0.276301	0.0781117	329.225	0.0633538	0.027984	0.0221611	1.03923	0.078299	0.038309	0	0	0	330.986
Tubularivirales	VP9_NODE2326		0.145796	0.152123	0.156714	0.139241	0.0872414	0.0988171	0.087297	319.203	0.0408645	0.0697875	0.614602	0.351133	0.0256455	3.86729	325.04
Tubularivirales	VP17_NODE164		0.190477	0.141137	0.0890181	0.11073	0.1561	0.0785831	0.0694219	269.259	0.097491	0.0554977	0.66525	0.139617	0	47.3614	318.414
Tubularivirales	VP3_NODE428		0.0456927	217.592	0.0392917	0.122188	0.153113	0.0123878	89.9785	0.849314	4.36293	0.0306202	0.0749069	0.077032	0	0	313.338
Tubularivirales	VP3_NODE169		0.00665159	246.489	0.0428984	0.0444678	0.125376	0.108199	60.6489	0.725419	4.06303	0	0.0872349	0.0420515	0	0	312.383
B5_gpI_genus30	VP3_NODE586		0.0213441	296.561	0	0.0713458	3.41968	0.41953	0	0.0607246	10.5531	0.536377	0.0349907	0.0899586	0	0	311.768
B5_gpI_genus34	VP17_NODE185		0	0	0.896187	0	0	0	0	0.0504689	0	0	0.0727029	0.0747655	0.0436848	299.76	300.898
B5_gpI_genus13	VP15_NODE228		0.03001	0	0.112901	0.877736	0.157127	0	0.916411	0.0213448	0	0.0251383	0.0122993	297.075	0.0554269	0.309566	299.593
MV-L1_gpI_genus1	VP7_NODE732		0	0.163698	0.0481823	0.112376	0	296.889	0.0805191	0	0.0293158	0	0.128598	0.0944621	0	0	297.546
B5_gpI_genus7, 7a sp.	VP11_NODE905		0.00742122	281.188	0.031908	0	0.0466276	0.211257	0.0177742	3.3641	5.37766	0.024866	0.0608303	0.0469171	0	0	290.377
B5_gpI_genus7, 7a sp.	VP3_NODE217		0	279.706	0.015954	0.0248065	0.0155425	0.211257	0.0088871	3.32187	5.23205	0	0.0973285	0.0781952	0	0	288.712
Tubularivirales	VP9_NODE2769		0.0246149	0	0.105833	0.0411394	0.128879	0.0667336	0	276.467	0.0321963	0.0412381	0.423703	0.103744	0	0	277.435
B5_gpI_genus2	VP11_NODE1412		0.00960032	0.0467459	0.103193	0	0.0402126	0.260275	0	0.0819396	203.402	0.0482512	70.3821	0.222542	0.0709252	0	274.668
RSM1_gpI_unclass	VP13_NODE679		0.0222564	0.090309	0.0478463	0.0247984	0.0310748	0.0402263	0	1.3649	6.21042	0	262.579	0.0938034	0.675971	0	271.181
Tubularivirales	VP15_NODE590		0.0104694	0.0254889	0.022507	0.104987	152.565	0.0425757	0.0626871	15.1312	0	0.0350796	0.0514896	97.9582	0.0515641	0.0575983	266.118
MV-L1_gpI_unclass	VP15_NODE674		0	0.029697	0	0.489278	0.102186	0.0992094	0	0.0231355	0	0.715242	0	261.909	0	0.0335537	263.401
Tubularivirales	VP9_NODE2444		0	0.106287	0.351947	0	0.0457159	0.0591792	0	252.529	0	0.109709	0.858831	0.0689997	0	0	254.13
Tubularivirales	VP8_NODE903		0.0251488	0	0	0.0560423	0	0.0340906	249.935	0.111298	0.0219298	0.0140442	0.0412279	0.0353313	0	0	250.274
B5_gpI_genus14	VP3_NODE604		0	239.42	0.0474068	0.0368559	0	0.194302	0	0	6.20145	0.0369443	0	0.441474	0.298678	0	246.677
B5_gpI_genus5	VP5_NODE401		0.0287338	0.0699555	0.041181	237.621	0.300891	0	0	3.78769	0.012528	0.0320925	0	0.464232	0	0	242.358
Tubularivirales	VP6_NODE695		0.00959217	0.723947	0.0412421	0	28.0646	0	0.0229737	0.172837	0.087826	0.0642803	209.599	0.828772	0.0472434	0.079158	239.742
Tubularivirales	VP13_NODE1377		0	0.0666788	0	0.0457741	0	0	0.0491966	1.03893	0.10747	0.0917678	235.629	0.0577157	0.134891	0	237.221
Tubularivirales	VP9_NODE1154		0.0208408	1.04861	0.10454	0.0464422	0.52377	0.254257	15.1491	94.5058	123.905	0.0349152	0.159439	0.629499	0	0.0573284	236.439
Tubularivirales	VP8_NODE1080		0.0188681	0.0689046	0.0811247	0.0315348	0.0197581	0.0255768	235.475	0.0447337	0.0370193	0.0316104	0	0.0596424	0.255556	0	236.149
Tubularivirales	VP3_NODE594		0	223.022	0.0465889	0.07244	0.0907746	0.220327	0	0.113036	4.87556	0	0.0177637	0	0	0	228.459
B5_gpI_genus11	VP11_NODE973		0.0154116	0.075042	0	0	0.0968309	0.501389	0	0.0511541	224.433	0.0516389	0.783219	0.795696	0	0	226.803
MV-L1_gpI_genus1	VP6_NODE879		0.0230525	0.252557	0.0495579	0	222.762	1.17184	0	0	0.0150764	0	0.170061	0.0242897	0	0	224.469
B5_gpI_genus39	VP6_NODE708		0	0.0470456	0.0415418	0	222.87	0.0130972	0.300828	0	0	0.0161868	0	0.0407216	0	0	223.33
B5_gpI_genus2	VP9_NODE2050		0.0756462	0.138126	0.0406557	0.0316073	0.0198035	0.0384535	0.0566176	83.7547	0.13605	0.0950493	131.871	0.876767	0.0931431	0.104043	217.331
B5_gpI_genus37	VP5_NODE503		0	0.0550846	0	213.503	2.51145	0	0	0	0	0	0.0370917	0.643681	0	0	216.75
B5_gpI_genus19	VP9_NODE1930		0.0735094	0.626382	0.0395073	0.0307145	0	0.0498231	0.0440147	211.664	0	0.0615764	0.0602543	0.0968183	0	0	212.746
B5_gpI_genus10	VP9_NODE1778		0.0712929	0.0216962	0.057474	0.208519	4.14338	0.0604009	0.085375	205.636	0.058282	0.0298598	0.175312	1.82164	0	0.0490278	212.418
Tubularivirales	VP5_NODE162		0	0	0	210.378	0.585059	0.071642	0	0.0429605	0	0.0505956	0.321811	0.77962	0	0	212.23
Tubularivirales	VP5_NODE423		0.00977887	0.0476153	0	207.793	2.70339	0	0.0234209	0.00927373	0	0	0.128249	0.659437	0	0.0537991	211.428
Tubularivirales	VP3_NODE638		0.011994	201.602	0.0515691	0.0400918	0.0753585	0.195103	0.0143632	0	7.95392	0.040188	0	0.0758265	0	0	210.06
B5_gpI_genus31	VP15_NODE225		0	0.381993	0	0.149847	2.53495	0.0202561	0.0178946	0.0354277	0	0.0250345	0.0857394	205.346	0	0.16442	208.762
Tubularivirales	VP15_NODE643		0.0113984	4.68985	0	0.114303	0	0	0	0	0.149091	0	0.0373722	197.807	0	0.0313546	202.841
Tubularivirales	VP6_NODE650		0	0.0227311	0.0602154	0.0312092	143.899	0.0126564	0.0335427	0.115107	0.0732743	0	56.8166	0.314809	0.0229925	0	201.402
Tubularivirales	VP6_NODE201		0.00564231	0.0274736	0.0121297	0	197.768	0.0229454	0.202704	0.0160525	2.45759	0	0	0.0832319	0	0.279374	200.875
Tubularivirales	VP3_NODE697		0.0131408	140.512	0.0282498	1.01028	0.0275212	0.160318	0.0157364	1.74468	2.99074	0.0220152	51.8529	1.38461	0	0.108443	199.87
Tubularivirales	VP15_NODE504		0	0	0	0.414099	0.0399159	0	0	0.171708	0.0249292	0.0159651	0.0468669	193.228	0	2.22816	196.17
Tubularivirales	VP2_NODE1004		35.1795	0.483085	0.702586	0.663264	2.05339	0.237332	5.66091	2.06992	138.732	1.13416	7.30946	0.0983878	0.0574871	0.449502	194.831
B5_gpI_genus13	VP16_NODE111		0.0258091	0	0.0184946	0	0.0180176	0	0	16.203	0.0450111	0	0.126931	0.072518	177.918	0.118325	194.547
B5_gpI_genus32	VP15_NODE235		0	0.0184338	0	0.126546	0.0634297	0.0205274	0	0.186692	0	0.0126849	0.0496503	191.2	0	0.0624834	191.74
Tubularivirales	VP6_NODE137		0.017175	0.0209072	0.0184613	0.258345	159.429	0.0232817	0	0.0203598	0.00561623	0.0215804	0.021117	31.778	0	0.0118112	191.626
Tubularivirales	VP15_NODE548		0.00997078	0.218474	0.04287	0.399946	0.354997	0.0270319	0	0.917205	0.0260836	0.100226	0.0653829	185.261	0	0.0548549	187.478
B5_gpI_genus5, 5a sp.	VP15_NODE494	VP=P	0.0188721	14.6108	0	0.0630827	0	0	0.0338997	28.6803	0.431982	0	0.0773454	143.112	0	0	187.028
B5_gpI_genus36	VP6_NODE808		0	0	0	0	185.986	0.0288922	0	0.232449	0.0278786	0.0357079	0.104824	0.0898314	0	0	186.506
Tubularivirales	VP5_NODE104		0	0	0.0286748	179.168	0.977735	0.0271216	0.0159732	0.0126495	0.0174468	0.0446928	0.1312	0.632447	0	0.12842	181.185
Tubularivirales	VP17_NODE116		0	0	0	0	0	0	0	0.00676688	0	0	0.0116976	0.0150369	0	178.734	178.767
Tubularivirales	VP6_NODE1461		0.150162	0	0.0403519	0.0627423	168.802	0.152665	0	0.160206	0	0.0314464	0.953908	1.93821	0	2.47838	174.77
B5_gpI_genus29	VP13_NODE907		0	0	0	0.0302232	0	0	0.0216553	0.0514478	0	0.0454435	169.689	0.0762156	0.578918	2.03948	172.533
Tubularivirales	VP15_NODE224		0.0224108	1.8369	0	0.799054	0.547583	0	0	22.5425	0.156338	0.0125152	49.7696	85.4811	0.0735851	0.205491	161.447
Tubularivirales	VP8_NODE683		0	0.0339826	1.21528	0.0466572	0.0292331	0.0283816	157.575	0.0595671	0.00912865	0.0701537	0.0114412	0.132366	0	0.268771	159.48
Tubularivirales	VP5_NODE448		0	0.0996259	0	158.054	0.835593	0.0277352	0	0	0	0	0.033542	0.215585	0	0	159.266
Tubularivirales	VP15_NODE632		0	0.0546065	0.0964362	0.262406	0	0	0.201447	0	0	0	0	157.704	0	0.0616982	158.38
Tubularivirales	VP3_NODE461		0	152.711	0	0	0.0391325	0.0506569	0	0.0177197	4.30142	0.0313034	0	0.0787509	0	0	157.23
Tubularivirales	VP5_NODE371		0	0	0	153.71	0.309669	0.0375811	0	0.490778	0	0	0.121198	0.486862	0.113788	0	155.27
Tubularivirales	VP6_NODE905		0.0237924	0.0579251	0	0	150.908	0.032252	0	0	0	0.558043	0	0.0752081	0	0	151.655
B5_gpI_genus2	VP6_NODE704		0.0289299	2.48863	0.041462	0.0967026	12.138	0.0392162	0.0115481	13.1782	0.214429	0.0969345	115.832	0.304826	0.0712429	0.0265267	144.568
Tubularivirales	VP6_NODE243		1.27899	1.86505	0	0.0222667	134.099	0.0361195	1.95441	0.00631728	0.470508	0	0.349454	0.0140378	0	0	140.096
Tubularivirales	VP9_NODE2855		0	0.0929524	2.73593	1.23367	0.186576	0	0.0914423	134.499	0.799026	0	0.0625904	0.0536384	0	0.035008	139.79
Tubularivirales	VP8_NODE866		0	0	0	0.0273221	0	0	139.161	0.0155031	0.0213827	0	0	0.0861249	0	0	139.311
Tubularivirales	VP9_NODE1231		0	0.0352559	0	1.52477	0.0758211	0	0.0173416	135.457	0	0.0485216	0.0949596	0.152584	0	0	137.406
Tubularivirales	VP13_NODE723		0.0155227	0.075583	0.0667406	0	0	0	0	0.0147208	0	0	136.83	0.065423	0.0382261	0	137.106
Tubularivirales	VP13_NODE337		0.00873178	0.286988	0	0.0437809	0.0365745	0.0059182	0.020913	0.144913	0.0228423	0	135.652	0.0184008	0.0537572	0.0120096	136.307
B5_gpI_genus33	VP3_NODE368		0	129.608	0	0.0878757	0	0.605821	0.010494	0.0332416	4.7797	0	0.0430976	0	0	0	135.168
Tubularivirales	VP16_NODE85		0	0	0	0	0	0	0	0	0	0	0	0	133.966	0	133.966
RSM1_gpI_genus5	VP5_NODE189		0	0	0	126.243	0.983512	0	0.0190632	0.0150965	0.801642	0.0133347	0	0.352237	0	0	128.428
B5_gpI_genus33	VP15_NODE373		0	0.0214176	0	0	0	0.119251	0.0316045	0	0	0	0	126.137	0	0	126.309
RSM1_gpI_unclass	VP9_NODE1220		0.00720483	0.0175409	0	0	0	0	0.0517678	125.912	0.0188478	0	0.0708679	0.106281	0	0	126.185
B5_gpI_genus9	VP8_NODE769		0	0.055025	0	0.0251826	0.0315563	0	123.888	0.0214337	0	0.706805	0.123505	0.0317523	0	0	124.883
B5_gpI_genus8	VP9_NODE1698		0.0959661	0.0849598	0	0.145809	0	0	0.0417898	121.182	0.684675	0.0292318	0.758012	0.202233	0	0	123.225
B5_gpI_genus32	VP9_NODE1038		0.0192251	0.0624074	0.0275532	0.128526	0.0268426	0	0.0153484	121.595	0	0.0322085	0.315169	0.135046	0	0	122.358
MV-L1_gpI_genus2	VP5_NODE498		0	0.190744	0	116.39	0.421933	0	0	0.106143	0.058559	0.543781	0.0733939	0.495312	0	0	118.28
Tubularivirales	VP11_NODE1430		0.0193983	0	0.0417022	0.0648418	0.0406266	0.131478	0.011615	0	116.462	0.0324986	0	0	0	0.160082	116.964
RSM1_gpI_unclass	VP16_NODE112		0	0.0419298	0.0555367	0	0	0	0	0	0	0	0.0423507	0	114.661	0	114.801
Tubularivirales	VP17_NODE179		0	0	0	0	0.256343	0	0	0.00829113	0	0	0	0.0368479	0	111.974	112.276
B5_gpI_genus2	VP15_NODE313		0.00848199	0.185853	0	0.0283523	0.0177641	0.0114978	0.0304722	1.41572	0.0221889	0	61.0015	49.1547	0.0208878	0.0466643	111.944
Tubularivirales	VP11_NODE1770		0	0.0567311	0	0.0778903	0	0.126349	0	0	110.7	0	0.0382004	0.0245526	0	0.801234	111.825
RSM1_gpI_genus 4	VP5_NODE514		0	0	0	109.644	0.806482	0	0	0	0.0152631	0.039099	0.0765191	0.147544	0	0.32099	111.05
B5_gpI_genus14	VP5_NODE491		0	0.214699	0.0947906	107.298	2.28556	0.0298853	0	0	0	0	0.0361423	0.209068	0.298605	0.0606453	110.528
B5_gpI_genus3	VP6_NODE649		0	0.0226656	0.0200139	0	105.892	0.0378597	0	0.706308	0	0.0311939	0	2.41312	0	0	109.123
Tubularivirales	VP17_NODE108		0	0	0.0600326	0	0.0292421	0	0	0.32441	0	0	0	0.191254	0	105.737	106.342
RSM1_gpI_unclass	VP2_NODE492		100.116	0	0.012249	0.0190456	0	0.0308946	0.880196	0.578168	0	0	4.39013	0.0240143	0	0	106.05
RSM1_gpI_unclass	VP11_NODE1074		0.0164397	0	0	0.0549522	0.0344303	0.26742	0.0098435	0.545668	104.291	0.027542	0.20213	0.103932	0	0	105.553
B5_gpI_genus26	VP13_NODE628		0.014104	0	0.0303206	0.0707172	0.0590771	0	0.0168899	0.0133755	0	0	103.862	0.0743049	0.0520988	0	104.193
B5_gpI_genus3	VP3_NODE512		0.0688841	98.2035	0.148086	0.0328936	0.041219	0.0266789	0	0.186645	1.75052	0.0329725	0.290381	0.788023	0	0.108277	101.678
Microviridae Virsorter	VP13_NODE712		2.29659	4.76849	4.35924	12890.2	162.199	5.93478	6.33748	3.10304	1.99928	2.66369	7.16473	100.242	0.7566	0.274671	13192.3
Microviridae Virsorter	VP12_NODE388		2.23089	6.54096	11521.5	3.95573	4.77271	3.72863	21.0947	2.38864	3.89068	15.7939	6.51486	8.50942	0	0.109977	11601
Gokusho	VP8_NODE971		0.238033	0.0429271	0.58753	0.117876	0	0.0478026	10.3357	19.5304	0.0922512	0	2.05228	26.3999	7.946	11464.4	11531.8
Microviridae_vibrant_circ	VP15_NODE216		0.00743587	0.217241	12.7085	0.223699	1.07455	0.0705581	1.16651	0.0916728	0.213975	14.0521	21.5033	62.1938	10980.3	11.25	11105.1
Microviridae_vibrant_circ	VP4_NODE331		0	0.362068	13.0442	0.0745664	0.996684	0.0503987	1.17541	0.0775693	0.155618	14.8743	22.0884	61.8647	10966.1	11.8022	11092.7
Microviridae_vibrant	VP13_NODE705		0.0075983	0.31448	13.1821	0.253984	1.05028	0.0411997	1.1101	0.072058	0.268342	13.608	20.3537	61.5829	10808.4	10.9105	10931.2
Microviridae_vibrant	VP15_NODE726		2.03707	3.75221	3.54373	10668.4	113.422	4.30554	4.30111	2.75795	1.6653	1.77374	5.60243	77.5809	0.660063	0.147461	10889.9
Gokusho	VP9_NODE1739	VP=P	0.185137	0.0643907	0.379051	0.0884068	0	0.0478026	9.51225	18.3683	0.057657	0	2.1679	25.1923	7.42495	9319.55	9383.04
Gokusho	VP17_NODE183	VP=P	0.264481	0.0429271	0.625435	0.117876	0	0.0119506	9.40668	18.2596	0.0807198	0	2.22571	25.5081	7.18614	9296.25	9359.98
Microviridae_vibrant	VP6_NODE521		1.11399	2.1996	2.60226	7303.98	103.555	2.46131	2.27941	6.02257	1.13585	1.48423	3.78189	42.6442	0.324013	0.265416	7473.85
Microviridae	VP13_NODE622		1.44617	4.68308	4.66344	3.28528	1.79374	2.29344	2.22784	1.75761	2.24971	7066.89	6.7096	5.85845	0.0172881	1.27454	7105.15
Microviridae_vibrant	VP15_NODE592		0.988246	1.94527	1.58208	6550.49	71.6915	2.43697	4.39387	6.38091	0.811329	0.915886	2.91272	42.449	1.11327	0.202438	6688.31
Microv_vibrant	C_VP5_NODE150		0.83104	2.78197	2.58412	192.541	5.90519	1.2774	9.80975	0.872552	1.18406	2.37431	167.621	6027.94	3.72759	5.6538	6425.1
Microviridae_vibrant_circ	VP13_NODE658		1.49828	5.08201	6.5983	2.09081	2.37627	2.10988	2.01197	1.63471	2.07391	6319.39	6.5698	5.67103	0	0	6357.1
Microviridae	VP13_NODE713		1.1143	3.36771	5800.88	2.15776	2.23715	1.77093	15.838	13.2493	1.63844	7.23554	3.64088	4.03244	0.0567739	0.190254	5857.41
Microviridae_vibrant_circ	VP15_NODE182	VP=P	0.021539	0	4.21367	0	0.571391	0	0.438489	0.0340439	0	0.0120283	7.12089	17.0817	5458.38	3.15995	5491.04
Microviridae	VP8_NODE1042		1.11455	3.07229	5415	2.15527	2.25707	1.84796	14.2846	15.2082	1.42169	6.88255	3.24659	3.39693	0.0907334	0.456082	5470.43
Microviridae	VP7_NODE504		0.851699	2.51339	1.97892	1.6679	1.49546	15.8135	1.52475	0.9464	5279.38	1.09538	3.03225	3.40834	0	0	5313.71
Microviridae	VP17_NODE117		0.222076	0	0.231007	0.0478917	0.0150033	0	0.0171575	0.638606	0	0.0480065	0.0822077	9.63152	2.69914	4591.33	4604.97
Microviridae_vibrant	VP6_NODE1008		0.576275	1.20723	0.921946	4277.56	38.3686	1.12634	2.66412	1.57597	0.823887	0.651119	2.219	26.6887	0.297028	0.184327	4354.87
Microviridae_vibrant	VP12_NODE246		0.685297	2.3919	1.92955	1.41902	0.901789	1.01939	1.16926	0.626892	0.9281	4136.83	2.78377	2.3771	0	0	4153.06
Microviridae	VP12_NODE1131		0.739193	3.59928	3.26901	2.47086	0.840407	1.48871	1.7704	0.941355	1.16024	3985.75	3.67004	3.60503	0	0.174288	4009.48
Microviridae	VP12_NODE150		0.760765	2.10391	1.73075	1.07397	1.11376	1.08132	1048.66	1.12773	0.811523	2312.08	2.70018	2.97291	0.0363778	0.0507937	3376.31
Microviridae	VP16_NODE109		0.00852999	0.0415343	2.49392	0.0285128	44.3222	0.0115629	0	0.169877	0.0223145	0.271521	20.2205	5.98587	3246.24	1.43131	3321.25
Microviridae_vibrant	VP5_NODE656		0.607678	1.10011	0.971407	2936	26.6611	1.05608	1.28749	35.0944	0.366851	0.391563	1.35382	17.5013	0.191855	0.214307	3022.79
Microviridae_vibrant	VP12_NODE493		0.846122	2.17072	3.16854	1.27729	1.10516	0.863308	1.14399	0.888695	1.16623	2973.15	2.9681	3.08681	0	0	2991.84
Microviridae_vibrant	VP12_NODE270		0.603077	2.25885	1.60992	0.90825	0.666221	0.880389	1.05552	0.78561	0.901514	2842.76	2.45536	2.47195	0.0163202	0	2857.37
Microviridae	VP6_NODE1494		0.27007	0.563584	0.746476	2700.45	32.6038	0.575293	1.13196	0.548827	0.277555	0.355502	1.07523	9.91912	0.522559	0.0530647	2749.09
Microviridae_vibrant	VP8_NODE2922		0.62682	1.78917	1.57986	1.01149	0.769555	1.02549	2731.37	1.51685	0.593707	1.01392	1.7717	1.86751	0	0.17837	2745.12
Microviridae_vibrant_circ	VP13_NODE587	VP=P	0.627459	2.48032	1.39241	1.30804	0.918463	0.749952	1.0261	0.838183	1.01486	2710.83	2.55499	2.11847	0.0166148	0.0185592	2725.9
Microviridae_vibrant_circ	VP9_NODE1109		0.492521	1.90541	1.55196	1.19528	0.918463	1.00603	1.09882	0.710216	0.873666	2707.79	2.79832	2.16113	0.0166148	0	2722.52
Microv_vibrant	C_VP3_NODE171	VP=P	0.735408	1.85613	1.60998	1.05996	0.7489	0.887138	0.856431	0.755005	0.900141	2706.56	2.78726	2.71563	0	0.0742367	2721.55
Microv_vibrant	C_VP5_NODE134		0.363193	0.866546	1.03064	66.6985	1.68864	0.531714	0.800276	0.330654	0.408549	0.754501	0.905015	2584.14	0.840734	2.79738	2662.15
Microviridae_vibrant	VP6_NODE684		0.360601	0.762405	0.938417	92.4006	2529.61	1.19631	1.69322	0.692947	0.43443	1.33544	1.22898	2.23973	0	0.0261036	2632.92
Microviridae_vibrant	VP5_NODE791		0.365433	0.655556	0.620211	2547.88	23.1616	0.730011	1.10555	0.437755	0.201257	0.45111	1.13509	14.0643	0	0.0529067	2590.86
Microviridae	VP11_NODE1446		0.674013	1.40314	1.93197	1.76321	0.981989	1.21822	2544.76	1.62115	12.9431	0.965544	3.61912	2.05851	0.0721663	0.0268705	2574.04
Microviridae	VP16_NODE47		0	0	1.71438	0.0346189	6.23601	0	0.0124024	0.206257	0.00677331	0.945628	7.59785	5.47811	2538.17	1.08259	2561.48
Micro_circ	VP12_NODE300		0.450977	1.56115	1.12099	0.895053	0.295155	0.668636	0.616002	0.541284	0.654397	2529.24	1.51328	1.1434	0	0	2538.7
Gokusho_circ	VP5_NODE325		0.289218	0.506095	0.524607	72.0535	2.12002	0.416555	0.42211	0.35999	0.224615	0.620813	0.770467	2445.98	0.756744	2.46132	2527.51
Microviridae	VP12_NODE405		0.329394	1.08262	0.655015	0.35784	0.379423	0.502325	0.48321	0.374854	0.775525	2429.84	1.24199	0.937094	0.0405582	0	2437
Microviridae	VP12_NODE793		0.434208	1.31229	1.12658	0.850823	0.439009	0.608889	0.609625	0.36918	0.332933	2419.7	1.91456	1.41986	0	0	2429.12
Microv_vibrant	C_VP5_NODE169		0.299657	0.50507	0.462501	2372.21	24.2343	0.812404	0.542871	0.47363	0.291451	0.926816	1.10845	8.53307	0	0.0422714	2410.44
Microviridae	VP7_NODE712		0.492685	1.03956	1.03563	1.35409	6.48917	2303.04	1.52089	0.726809	1.04541	0.715356	3.60767	1.96115	0	0.0602342	2323.09
Microviridae_vibrant_circ	VP12_NODE314		0.450815	0.888498	0.892237	0.239193	0.374666	0.601405	0.557001	0.522534	0.46799	2310.8	1.51329	1.25161	0	0.0590522	2318.62
Microviridae	VP6_NODE546	VP=P	0.230024	2.17546	0.608618	116.546	3.14989	0.515687	3.01947	0.310433	0.335588	0.830022	1.04426	2175.85	0.675392	2.21462	2307.5
Microviridae	VP8_NODE975	VP=P	0.256566	2.00314	0.646657	119.03	3.18695	0.479709	2.69103	0.352383	0.474452	0.711447	0.812201	2170.01	0.653606	1.77656	2303.09
Microv_vibrant	C_VP5_NODE285		0.353884	1.35697	0.570579	113.441	2.76079	0.587644	2.96649	0.335603	0.312444	0.622516	0.957237	2169.77	0.806114	1.82523	2296.67
Microv_vibrant	C_VP5_NODE284		0.220875	0.602272	0.455839	68.4853	2.47946	0.299408	0.338564	68.9559	0.173343	0.547657	0.81109	2063.38	29.6766	1.09364	2237.52
Microviridae	VP7_NODE413		0.697235	1.32225	1.27801	1.10397	0.906888	42.3821	2161.45	1.19019	0.719987	1.13121	1.75664	1.90237	0.0361476	0.0807554	2215.96
Microviridae_vibrant	VP6_NODE591		0.234755	0.923251	9.37527	2161.38	18.4371	0.722124	0.497376	0.333943	0.2362	0.332787	0.858509	10.1035	0.155645	0.024837	2203.61
Gokusho	VP16_NODE97		0	0.0579403	1.77361	0	0.166141	0	0.123498	0.150462	0	0.0132902	4.85082	7.10485	2140.28	0.938332	2155.45
Micro_circ	VP11_NODE1381		0.255787	1818.33	38.2273	1.14001	1.24998	2.05472	1.8719	29.7558	118.871	0.603114	118.204	0.578959	0.0466594	0	2131.19
Micro_circ	VP12_NODE348		0.299008	0.909957	36.8004	0.474752	0.81409	0.638382	0.483394	0.382809	0.821316	2077.6	1.59309	1.57528	0	0	2122.39
Microviridae	VP6_NODE1287		0.390538	0.785447	0.693559	0.454063	2049.7	0.529396	0.223673	0.418672	0.488614	0.199129	0.779414	1.4313	0	0.0934161	2056.19
Microv_vibrant	C_VP16_NODE31	VPwithP	0.00726561	0.185733	1.85091	8.67023	0.174991	0.00492447	1.03104	7.0212	0.00475171	1.33287	2.62041	8.73498	1980.22	1.38903	2013.25
Microv_vibrant	C_VP5_NODE186		0.26901	0.404518	0.289157	44.2198	1.54106	0.193055	11.0004	0.375168	0.144886	0.265107	9.66321	1920.39	0.623497	1.08822	1990.47
Gokusho_circ	VP5_NODE328		0.190028	0.462642	0.427971	70.0227	35.2877	0.564251	1.60378	0.283189	0.260392	0.545759	0.459869	1823.87	0.557097	2.86254	1937.4
Microviridae	VP5_NODE392		0.170991	0.300657	0.22464	66.0788	1.47224	0.360558	1.83151	0.189184	0.173955	0.127318	0.638496	1847.5	0.116967	0.888454	1920.07
Microviridae_vibrant_circ	VP6_NODE710		0.212834	0.659484	1.01908	727.306	7.49662	0.603244	0.892058	0.633042	0.873122	0.729342	1173.41	2.52798	1.28649	1.06447	1918.71
Microv_vibrant	C_VP5_NODE410		0.222508	0.565272	0.665521	710.264	7.35479	0.52456	0.880473	0.798183	1.11355	0.518643	1186.39	2.46682	1.0959	1.1177	1913.98
Microviridae_vibrant	VP15_NODE577		0.308652	0.701348	0.442356	1862.97	18.3152	0.627592	0.579069	0.214652	0.24223	0.241311	0.725255	13.4857	0	0.0283012	1898.88
Gokusho	VP16_NODE148		0.00914224	0.244835	1.19888	0.0305593	0.134028	0	0	1.54326	0	0.183795	2.65278	5.35589	1827.05	1.00593	1839.41
Gokusho_circ	VP15_NODE451		0	0.422897	1.31681	0.0916778	0.153175	0	0	1.85538	0.0239161	0.199112	2.18817	5.70267	1805.62	1.15682	1818.73
Microv_vibrant	C_VP5_NODE348		0.118777	0.266931	0.31427	41.5049	4.70728	0.383944	0.175063	0.181959	0.215115	0.260219	0.464329	1755.47	0.4725	0.703726	1805.24
Microviridae_vibrant	VP6_NODE1391		0.198243	0.219384	0.271205	13.0122	1783.38	0.53746	0.366893	2.06803	0.212157	0.785019	0.62044	0.645638	0	0.049575	1802.37
Microviridae	VP12_NODE294		0.320889	0.662354	1.07975	0.419721	0.569781	0.520089	0.292382	0.330775	0.875945	1767.39	1.08642	0.911431	0	0.0575672	1774.52
Gokusho	VP16_NODE164		0.00957998	0.489792	0.988553	0.416292	0.421337	0	46.8183	0.109021	0.0626531	0.112348	1.47627	3.43201	1652.85	0.368934	1707.56
Microviridae_vibrant_circ	VP6_NODE315		0.308251	0.500313	0.568005	1647.69	23.7482	0.726266	0.597653	0.278407	0.316794	0.270507	0.842225	16.116	0.162664	0.100944	1692.23
Microv_vibrant	C_VP4_NODE309		0.189836	0.711039	1685.51	0.341683	0.290539	0.366205	0.716975	0.221575	0.324708	1.22322	0.658329	0.877031	0	0	1691.43
Gokusho	VP17_NODE235		0	1.04489	0.175743	0.102472	56.0713	0.0138519	0	2.946	0.013366	0.0171196	0.435553	2.11035	0.503289	1619.66	1683.09
Microviridae	VP12_NODE544		0.1279	0.455101	1.29018	0.328865	0.144235	0.440107	0.259199	0.223925	0.476142	1625.4	0.53225	0.55979	0	0	1630.24
Gokusho	VP15_NODE1018		0.278629	0.629897	0.470636	47.1666	1.41717	0.269784	0.262165	0.264236	0.208255	0.166713	0.619907	1562.7	0.735162	1.64239	1616.83
Microviridae_vibrant	VP5_NODE222	VPwithP	0.241627	0.48684	0.662739	1536.97	21.7426	0.79061	0.518841	0.339767	0.23976	0.321052	0.737591	15.2054	0.0615548	0.0458388	1578.37
Microv_vibrant	C_VP5_NODE148		0.0960816	0.863707	0.556108	39.0094	12.1975	0.110206	5.34587	14.4037	0.222348	0.284791	3.74395	1487.52	0.364016	0.914884	1565.63
Microviridae	VP8_NODE806		0.148229	0.645781	0.620546	33.8227	1.42149	0.285535	9.16499	0.932211	0.244905	0.679645	0.358106	1513.73	0.941387	1.15885	1564.16
Microv_vibrant	C_VP5_NODE178		0.163832	0.474839	0.570232	33.0143	1.06203	0.200932	9.18367	0.880422	0.275518	0.522804	0.575527	1512.57	0.922175	0.772569	1561.19
Microviridae	VP16_NODE177		0	0	0.571138	0	0.0890252	0	0	0	0	0	1.48081	2.73213	1553.13	0.643111	1558.64
Microviridae	VP9_NODE2336	VPwithP	1.32777	0.992689	0.831604	0.384418	8.27672	0.722783	0.651041	1404.9	0.793152	3.46806	2.87942	7.77731	121.239	0	1554.25
Microviridae_vibrant	VP9_NODE4951		0.409306	0.472025	1026.08	0.432052	0.541404	0.379625	1.90902	500.341	0.33813	0.721813	1.13011	0.726354	0	0	1533.48
Microviridae	VP12_NODE454		0.212123	0.624025	0.931036	0.38407	1.0366	0.431316	0.381033	0.419094	0.3237	1520.8	1.02875	1.06166	0.0652967	0.0486253	1527.75
Microviridae_vibrant	VP11_NODE2533		0.242757	1.10323	1.2525	1.51471	0.23726	3.5759	0.193805	0.583216	1508.72	0.379585	1.45921	1.29598	0	0	1520.55
Microviridae_vibrant	VP17_NODE297		0	0	0.0582431	0	0	0	0	0.706559	0	0	0.111036	0.942038	0.400309	1505.05	1507.27
Microviridae_vibrant_circ	VP12_NODE376		0.163634	1.00544	0.686803	0.20837	0.228469	0.190127	0.242612	0.295583	0.315954	1496.16	1.06025	0.738926	0	0	1501.29
Microviridae_vibrant_circ	VP17_NODE136		0.208803	0.320074	1067.87	0.155101	0.178161	0.293528	1.6392	5.0091	0.212423	0.673717	0.354982	0.733365	0.095222	407.251	1485
Microviridae_vibrant	VP3_NODE319		0.334697	334.925	0.881417	0.671263	0.455628	0.521755	1081.41	1.19821	8.5915	0.785019	0.960205	1.16378	0.0412112	0	1431.94
Gokusho	VP5_NODE418		0.107289	0.189968	0.356456	43.8832	1.53204	0.171879	2.59299	0.0739978	0.16585	0.0653618	0.351771	1372.87	0.600478	0.563429	1423.52
Microviridae	VP12_NODE470		0.187624	0.478543	0.633838	0.209054	30.0886	0.193779	0.620559	0.118622	0.210354	1386.9	0.585875	0.828433	0	0	1421.05
Microviridae_vibrant	VP4_NODE1123		0.199436	1.14766	1390.57	0.181812	3.64525	0.466962	1.93235	0.154746	0.332006	0.334121	0.505282	0.687729	0	0.149619	1400.31
Microviridae	VP5_NODE264		0.338936	0.359691	0.18683	1376.61	14.9249	0.388762	0.561993	0.230768	0.147776	0.509591	0.413167	5.40268	0.107008	0	1400.18
Microviridae_vibrant	VP4_NODE555		0.194735	0.260757	1392.16	0.292919	0.489409	0.197981	0.55968	0.544793	0.509428	0.864552	0.54271	0.61556	0.0479555	0	1397.28
Microviridae	VP8_NODE1178		0.243323	0.567711	0.152568	0.406671	0.276033	0.164919	397.777	0.211524	0.2387	969.961	0.747927	0.640955	0	0	1371.39
Gokusho	VP13_NODE1405		0.0703227	0.342416	0.604714	0.188051	0.324014	0.381305	0.286325	0.586873	0.699065	0.400567	1334.6	0.770608	1.10833	0	1340.36
Microviridae_vibrant_circ	VP5_NODE172		0.0539221	0.300066	0.248401	40.9923	26.5226	0.114863	2.52757	0.109578	0.0503787	0.322633	0.416732	1216.51	0.284547	0.74164	1289.2
Microviridae	VP16_NODE122		0	0	0.472157	0	0	0	0	0	0	0	0.878531	2.40675	1273.47	0.289995	1277.52
Microviridae_vibrant	VP17_NODE337		0.0160688	0	0	0	0	0	0	0.411445	0	0	0.131713	1.04973	0.118713	1254.8	1256.53
Microviridae	VP7_NODE526		0.257928	0.606299	0.497128	0.297298	0.372544	1179.59	71.4248	0.12652	0.232669	0.223508	0.71445	0.730971	0	1.00309	1256.08
Gokusho_lin	VP15_NODE763		0.178107	1181.72	0.0588242	1.31307	0.3557	0.094601	41.8239	19.8732	0.744853	0.176082	0.0960243	0.581607	0.248772	0.11572	1247.38
Micro	VP16_NODE151		0.0092545	0.22531	0.576959	0.123738	35.8567	0.037635	0.022165	0.078988	0.0847343	0	1.22889	2.24277	1202.32	0.381857	1243.19
Microviridae	VP7_NODE375		0.628302	0.296065	0.522856	0.429072	0.410327	1238.54	0.436882	0.185802	0.203246	0.181095	0.553771	0.498297	0	0	1242.89
Microviridae_vibrant_circ	VP5_NODE96		0.0979865	0.127231	0.112346	1191.61	4.43268	0.389623	0.930907	0.117705	0.119622	0.0875519	0.396234	2.56049	0.0321735	0.988312	1202.01
Microviridae	VP6_NODE962		0.179231	0.342852	0.385308	0.12838	1195.39	0.381791	0.245296	0.242818	0.267925	0.450408	0.314812	0.485616	0	0	1198.82
Micro_lin	VP9_NODE3839		111.938	4.75549	0.574999	0.046673	2.03052	0.443862	0.340291	8.8482	4.28723	0.454391	1039.41	1.336	0.729514	1.59491	1176.79
Microv_vibrant	C_VP16_NODE69		0	0	0.538023	0	0.0566645	0	0.0162002	0	0	0.0566599	1.10887	3.57778	1157.72	0.334915	1163.41
Microviridae	VP11_NODE1447		0.166097	0.951484	0.357072	0.457227	0.409251	2.03963	163.372	3.31712	952.153	0.13095	4.98137	3.45905	0	0	1131.79
Microviridae_vibrant	VP5_NODE507		0.138315	0.392866	1.13983	990.406	122.268	0.218743	0.124227	0.38258	0.271374	10.4276	0.151166	2.18608	3.43453	0	1131.54
Microviridae	VP12_NODE441		1.17708	0.573147	0.843492	0.553756	6.15389	0.366398	0.720456	1028.56	0.376354	21.1078	2.35848	7.01895	57.7376	0	1127.54
Gokusho_lin	VP3_NODE624		0.171444	0.366777	1.9189	0	0.361414	82.0466	0.426638	0.777629	0.152846	1028.89	4.52255	0.816444	0.199554	0.104428	1120.75
Gokusho	VP16_NODE144		0	0.355261	0.647006	0.274368	0.0955028	14.2049	0	0.103788	0	0.122234	0.77746	1.82582	1101.08	0.275962	1119.77
Microviridae	VP17_NODE114		0.192385	0.728591	0.413585	0.285811	0.432763	0.212494	982.611	0.527068	0.195719	0.393932	0.595733	0.630653	0	128.088	1115.31
Gokusho	VP12_NODE424		0.178692	0.435043	0.365855	0.227544	0.0356419	0.138415	0.122279	0.104904	0.10017	1102.27	0.516133	0.66347	0	0	1105.16
Microviridae_vibrant	VP15_NODE583		0.0932961	0.075713	0.0891405	26.4384	0.564469	0.098364	1.35311	0.1278	0.515244	0.486273	0.186934	1066.37	0.280807	0.313668	1097
Micro_lin	VP16_NODE235		1011.89	5.14324	0.0396217	0.0804031	1.05418	0.0191159	0.146554	5.4788	0.297522	0.0355807	65.0155	0.367264	0.659781	0.131531	1090.36
Microviridae_vibrant	VP8_NODE1854		0.28159	0.432986	1.37002	0.198159	0.248314	0.220991	1083.99	0.252989	0.232624	0.297952	0.607406	0.655871	0	0.0815363	1088.87
Gokusho	VP12_NODE497		0.0640864	0.802413	0.35427	0.12241	0	0.136514	0.120599	0.277833	0.0958	1084.21	0.510295	0.617379	0	0	1087.31
Gokusho_circ	VP16_NODE131		0	0	0.555582	0	0.186639	0	0	0	0	0.492687	0.920389	1.82164	1080.8	0.416736	1085.2
Microviridae	VP6_NODE570		0.107341	0.370222	0.0769201	0.239203	1080.64	0.606279	0.117832	0.229042	0.0936017	0.0899161	0.175971	0.320456	0	0	1083.06
Microviridae_vibrant	VP15_NODE622		0.121256	0.322048	0.284372	26.9351	0.484815	0.134484	0.356418	0.146354	0.18744	0.480159	0.271067	1051.38	0.434335	0.970325	1082.51
Microviridae	VP17_NODE166		0.0250883	0.34612	0.161803	0.0559076	0.227688	19.2715	133.215	0.182408	0.120324	0.0560417	0.493546	0.986899	0.24713	924.653	1080.04
Gokusho_circ	VP16_NODE120		0	0.170776	0.376993	0.55687	0.073454	0.653717	0	0.449023	0.355532	0.646343	0.891202	1.62602	1063.97	0.410029	1070.18
Microviridae_vibrant	VP11_NODE2019		0.200373	0.390263	0.287172	0.312562	0.167859	5.41423	0.111977	0.202691	1043.04	0.693762	0.328484	0.619306	0	0	1051.77
Microv_vibrant	C_VP5_NODE436		0.0595751	0.410952	0.234801	27.3484	29.6745	0.0807574	0.130795	0.725053	0.0519495	0.166347	0.374383	961.068	0.317871	0.518948	1021.16
Microviridae	VP17_NODE220		0	0.47605	0.441376	0.0326802	0.163806	0.291565	0.585396	1.14042	0.038364	0.163793	0.112193	1.66884	0.264839	1001.58	1006.96
Microviridae_vibrant	VP17_NODE310		0	0.179294	0	0.0492333	0.154235	2.2162	10.2125	0.335232	0.0192653	0	0	1.42778	0.0362712	986.965	1001.6
Microviridae	VP8_NODE1373		0.0344296	0.279408	0.296064	0.306896	0.288428	0.108899	776.421	0.609486	0.195147	0.692171	210.85	2.82964	0.197835	0	993.11
Microviridae	VP4_NODE361		0.0764584	0.372292	785.535	0.204459	202.179	0.145101	0.21059	0.0652579	0.150012	0.217758	0.188014	0.33836	0	0	989.683
Gokusho_circ	VP5_NODE334		0.0271849	0.0661844	0.175325	25.6252	2.67591	0.110552	0.0976637	0.0773418	0.0355578	0.349168	0.207974	950.614	0.78103	0.94721	981.79
Microviridae	VP17_NODE76		0.0589614	0.559836	0.291534	0.118252	0.481591	18.0871	370.119	0.296353	0.161955	0.217316	0.502627	0.559133	0.0290397	560.934	952.417
Micro_lin	VP16_NODE277		923.85	0.977134	0	0.188961	1.23875	0.0449256	0	10.3944	0	0	0.0325725	0.143856	1.07065	0	937.941
Gokusho_circ	VP16_NODE119		0	0.788617	0.621076	0.204845	0.421706	0.154276	0	0.763818	0.103059	0.865345	0.674542	0.461223	927.32	0.337148	932.716
Microv_vibrant	C_VP6_NODE339		0.119583	0.218354	0.224944	912.673	11.8963	0.395124	0.187956	0.141758	0.0195519	1.77804	0.441091	2.52003	0.128838	0	930.744
Microviridae	VP13_NODE986		0.0774438	1.24911	0.22892	0.0970752	0.182467	0.223081	0.115926	0.137706	0.43051	0.113526	921.337	0.285601	0.238391	0	924.717
Microv_vibrant	C_VP5_NODE155		0.0896876	0.272942	0.176741	905.403	11.1449	0.314073	0.187956	0.191373	0.0977596	1.61526	0.269556	2.69328	0.0736216	0	922.53
Gokusho	VP12_NODE435		0.0690607	0.231186	0.296931	0.0577114	0.144636	0.175529	0.206755	0.0736799	0.0790401	908.3	0.551926	0.272877	0	0	910.459
Microviridae_vibrant	VP8_NODE1182		0.0915746	1.68449	0.131244	0.170056	0.149168	0.0827563	900.247	0.337727	0.891693	0.426161	0.200165	0.4074	0.0250568	0	904.844
Microviridae	VP12_NODE335		0.0664746	0.701303	0.920949	14.8875	41.4566	0.220269	0.150365	0.203131	0.608642	825.749	0.423795	0.451384	6.34793	0	892.188
Gokusho	VP6_NODE1210		0.0799744	0.233647	0.171927	0.267326	875.888	0.238501	1.28334	0.182024	0.292898	0.214374	0.419542	0.269653	0	0	879.541
Microviridae_vibrant	VP15_NODE707		0.0776044	0.314893	0.0834162	11.6732	0.568854	0.0876643	1.99806	2.58811	0.253767	0.628397	0.402869	846.831	4.49105	0.355788	870.355
Microviridae_vibrant	VP6_NODE669		0.122541	0.803217	1.49956	0.189051	846.58	0.370555	0.101593	12.1217	0.394544	0.015792	0.231794	0.317827	0	0	862.748
Microv_vibrant	C_VP5_NODE440		0.0402112	0.0244746	0.129668	474.877	3.97919	0.149898	39.4862	0.0858016	0.131491	0.47157	338.338	1.99136	0.321828	0.0276531	860.055
Microviridae_vibrant	VP6_NODE1327		0.0870572	0.25434	0.0748616	3.49202	784.553	0.54285	0.0834025	34.6918	29.5837	0.17502	1.37009	0.770528	0	0.0957902	855.774
Alphatre	VP6_NODE390		0.0394706	0.19219	0.237589	0.0791617	836.731	0.0963082	4.32966	0.0823497	0.154883	0.0661263	0.220002	0.182991	0	0.73831	843.15
Gokusho_circ	VP6_NODE589		0.0902545	0.0439468	0.155222	0.603378	820.682	0.195752	0.0432328	0.077033	0.0708318	0.498981	0.902555	0.646669	0	3.00407	827.014
Microviridae	VP16_NODE250		0.142277	0	0.0382331	0.326963	0.0931176	0.0843783	0.26873	135.911	0	0.429659	0.218666	0.0187392	680.944	0.044092	818.52
Micro_circ	VP12_NODE306		0.0636767	0.378956	0.243362	0.118249	58.7081	0.047954	0.465999	0.0738067	0.138815	755.504	0.371161	0.253467	0	0.642256	817.01
Microviridae	VP3_NODE886		0.0180078	548.636	22.7631	1.56503	0.414857	0.707905	0.625378	53.6406	34.978	0.633549	145.274	0.303588	0	0	809.56
Microviridae_vibrant_circ	VP11_NODE982		0.100984	0.245856	0.350689	0.155794	0.146419	5.64405	0.148838	0.110501	797.715	0.221237	0.636728	0.409245	0.0191295	0.192313	806.097
Microviridae	VP12_NODE288		0.392417	0.167611	1.30242	0.506275	0.403717	0.0746588	0.123666	0.0522311	0.0630347	793.413	0.361159	0.14508	0	6.23054	803.236
Microviridae_vibrant	VP15_NODE586		0.114238	0.025284	0.312565	10.5532	0.326254	0.0281556	1.2561	1.07352	0.176591	0.835142	0.255378	783.166	0.741669	0.457082	799.321
Microviridae	VP15_NODE705		0.0515299	0.125455	0.0830835	12.4017	0.350743	0.0873146	0.231406	0.0733021	0	0.0863297	0.316786	779.059	0.412417	0.0708738	793.35
Microviridae	VP8_NODE694		0.148046	0.703703	0.2728	0.377041	0.354352	0.286692	756.053	7.12021	0.848347	0.141729	14.9203	5.66027	0	0.038785	786.925
Gokusho	VP6_NODE776		0.0309497	0.0753502	0.13307	0.517269	750.734	0.20977	0.753615	26.5724	0.0269882	0.0691347	0.118388	0.586994	0	0	779.828
Gokusho	VP4_NODE524		0.0563458	0.708761	767.123	0.408079	0.157343	5.47389	0.0899673	2.60051	0.331652	0.15733	0.307904	0.593699	0	0.154995	778.164
Microviridae_vibrant	VP6_NODE1355		0.177185	0.17255	0.190454	0.355359	773.116	0.192147	0.721422	0.134425	0.278109	0	0.29047	0.709437	0.261801	0.146219	776.745
Microv_vibrant	C_VP5_NODE210		0.0739251	0.57993	0.211897	756.417	11.5086	0.155882	0.0590181	3.80911	0.171901	0.027522	0.296242	1.78288	0	0	775.094
Microviridae	VP15_NODE180		0.586683	0.209025	0.184572	10.1163	0.239748	0.13578	0.119951	0.0882061	0.0374333	0.0599322	0.187665	758.434	0.299524	0.570747	771.27
Microv_vibrant	C_VP6_NODE640		0.148589	0.135658	0.299469	0.24834	751.906	0.327309	1.25669	0.14972	0.242943	0.124468	0.152244	0.958953	0	0.919657	756.87
Microviridae	VP8_NODE1036		0.10964	0.266931	0.255345	0.183244	0.0382706	0.111468	747.638	3.4139	0.119508	0.551052	0.239654	0.365828	0	0	753.293
Microviridae_vibrant	VP6_NODE592		0.0542068	0.175963	0.135955	17.8476	718.646	0.391895	0.097371	0.0685422	0.0354513	0.378393	0.19254	0.342696	0.0222483	0	738.389
Microviridae_vibrant	VP3_NODE313		0.14071	91.2452	0.46264	0.442676	0.312028	0.561	633.979	0.541614	3.58353	0.429871	0.488487	0.558161	0	0.0455367	732.791
Microviridae	VP4_NODE118		0.0836664	0.285172	721.382	0.111867	0.919933	0.141768	0.435838	0.0634756	0.251702	0.763921	1.91337	0.299733	0.607809	0.057537	727.318
Microv_vibrant	C_VP5_NODE350		0.0731083	0.155741	0.0589376	715.164	6.16281	0.148654	0.886434	0.0866647	0.0478129	0.107171	0.179777	3.89012	0	0.0502763	727.012
Microviridae	VP9_NODE2105		0.0625703	0.135408	0.119567	0.0464779	0.0582414	0	493.078	232.294	0.0454678	0.340432	0.205151	0.249063	0	0	726.634
Microviridae	VP6_NODE1069		0.0712311	0.138736	0.122505	0.333341	723.382	0.0386231	0.119421	0.0945721	0	0.0477343	0.140128	0.330238	0	1.25402	726.073
Microviridae_vibrant_circ	VP9_NODE1540		0.306139	0.0402879	0.355746	1.77006	36.2167	0.145807	0.227892	679.618	0.270561	1.44162	1.13939	0.732319	0.387136	0.0682801	722.72
Microviridae	VP15_NODE328		0.137361	0.0627036	0.036912	14.6928	0.593339	0.0814627	4.42075	0.0895574	0.0673756	0.158211	0.28148	699.531	0.0634247	0.330619	720.547
Microviridae	VP6_NODE869		0.0572084	0.0557119	0.0245971	0.191227	717.946	0.170608	0.0685085	0.0434025	0.448972	0.594227	0.150056	0.313449	0	0	720.064
Gokusho	VP6_NODE596		0.0905437	0.198394	0.0778596	708.123	6.46634	0.0859159	0.845741	0.0601065	0.0592156	0.0151691	0.252337	3.68256	0	0.0498132	720.007
Microviridae_vibrant_circ	VP15_NODE344		0.0520639	0.612649	0.634247	14.7927	16.4104	0.164676	1.77691	12.1214	0.329148	0.0581495	0.184928	671.446	0.149581	0.310303	719.043
Microviridae	VP17_NODE109		0	0	0.0453042	0.587021	0	0	0	0.0399705	0	0.776726	0	0.562524	0.259483	712.177	714.448
Gokusho	VP8_NODE1478	VPwithP	0.0858715	0.238929	0.210977	3.48546	0.539531	0.0166291	701.132	0.186139	2.50313	0.0411038	0.522877	1.73205	0	0	710.695
Microviridae_vibrant_circ	VP15_NODE342		0.242918	0.0422435	0.111905	10.8749	0.399734	0.070562	2.50382	0.139867	0.0567388	0.18895	0.184893	695.358	0.170917	0.262513	710.608
Microv_vibrant	C_VP5_NODE249		0.0600954	0.188111	0.055368	14.2049	0.701219	0.0931002	4.69834	0.0488495	0.0673756	0.186977	0.28148	684.967	0.147991	0.401466	706.103
Microv_vibrant	C_VP5_NODE143		0.0660002	0.535615	0.0788256	604.364	2.97955	0.119289	0.0790369	4.12404	0.0863284	0.0860007	0.144264	90.9615	0	0.040345	703.665
Gokusho	VP16_NODE141		0	0.243457	0.195432	0.273485	0.85676	4.44862	0	0.862117	0.951259	0.197991	0.476898	2.89276	691.913	0.250067	703.562
Microviridae	VP16_NODE84		0	0	0.998158	0.350455	0.125473	0.304545	1.04926	0	0.6367	0	0.441968	0.520789	697.678	0.247202	702.353
Microv_vibrant	C_VP15_NODE534		0.117907	0.191372	0.232352	15.3708	1.02891	0.0665959	0.16473	49.2273	0.0128519	0.197534	0.306047	600.679	34.2139	0.135141	701.944
Microv_vibrant	C_VP5_NODE92		0.0647908	1.11995	3.20358	674.776	7.35459	0.114176	0.0931063	0.0737327	0.0762718	0.0976915	0.223053	4.84704	0	0.0178225	692.062
Microviridae	VP6_NODE295		0.0861286	0.104844	0.138868	0.143949	673.607	0.116752	0.171902	0.0612596	0.0751042	14.5496	0.22356	0.257128	0	0.710763	690.247
Microv_vibrant	C_VP5_NODE123		0.0990836	0.603073	0.243438	679.649	3.172	0.20147	0.0423768	1.71151	0.175888	0.0829989	0.150831	2.07311	0.0174288	0	688.222
Microviridae	VP12_NODE299		0.0843348	0.239542	0.0906507	0.0704753	0.176625	0.0571603	0.0841608	0.0733135	0.0827325	668.119	0.149777	0.177722	0	0	669.406
Micro_circ	VP5_NODE358		0.03671	0.268123	0.0591888	659.834	5.82388	0.0870842	0.879222	0.0435171	0.072025	0.415134	0.105317	1.64391	0	0	669.268
Microviridae	VP16_NODE153		0	0.157976	0.438411	0.309853	0.291207	0.402098	0	0	0	0.0465894	0.395105	1.62135	664.463	0.178492	668.304
Microv_vibrant	C_VP4_NODE278		0.0698556	23.9119	619.123	0.163452	0.0438903	0.0568159	0.0585576	17.2242	0.740106	0.351094	0.103067	0.264977	0	0	662.111
Microv_vibrant	C_VP5_NODE223		0.0333524	0.1827	0.107551	15.3014	1.10015	0.0339083	0.0399403	0.0395369	0	0.0698454	1.96836	642.456	0.246401	0.137618	661.716
Microviridae_vibrant	VP5_NODE570		0.0801255	0.0650246	0.0574174	653.821	3.69181	0.144819	0.0159921	0.0633221	0.104804	0.0671184	0.131355	1.15382	0	0.110204	659.507
Gokusho	VP13_NODE1250		0.0246283	0.0899401	0.608872	3.6634	1.16055	0.100155	0	0.186848	0.112748	0.185672	652.616	0.1038	0.212273	0.067747	659.132
Microviridae_vibrant	VP4_NODE749		0.0511221	4.66733	651.248	0	0	0.0173247	0.076525	0	0.0334339	0.0428232	0.838076	0.18853	0	0	657.163
Microviridae	VP4_NODE402		0.00807311	0.648609	538.938	0.161913	0.270525	5.32951	98.7658	0.0535926	0.179514	0.216402	0.264695	0.136102	0	2.17632	647.149
Microv_vibrant	C_VP5_NODE361		0.0275997	0.156787	0.257111	414.783	229.459	0.174594	0.0771198	0.0697973	0.0722009	0.123303	0.286557	0.814267	0.203901	0	646.505
Microviridae	VP9_NODE2679		0.310773	0.232803	0.12848	0.239724	0.400531	0.145824	0.100197	630.847	0.281417	0.100125	0.86218	0.478584	0	0	634.128
Microviridae	VP13_NODE2286		0.0224516	0.76525	85.4308	1.80115	0.564254	0	0	0.276794	0.0587334	0.0376139	544.954	0.0473131	0.0552893	0	634.013
Microv_vibrant	C_VP6_NODE417		0.0809045	0.157576	0.0173927	0.0270435	624.305	0.109671	0.0775081	0.107415	0.0423293	0.0271084	0.079579	0.187542	0	0	625.219
Microv_vibrant	C_VP5_NODE190		0	0.543063	0.70217	586.37	3.97088	0.20518	0.43884	1.40521	0.291763	1.24122	0.169778	11.2312	8.78893	0.131484	615.49
Microviridae	VP11_NODE3498		0.129749	1.15825	0.0929773	0	0.498186	0.087941	526.083	0.225585	75.2954	0.217373	0.212705	0.273425	0	9.6366	613.911
Microviridae	VP13_NODE1022		0.0099598	0.145489	0.235525	0.0665842	0.271169	0	0.0954169	0.264469	0.247521	0.116802	609.579	0.146921	0.294324	0	611.473
Microviridae	VP15_NODE432		0	0.0441938	0.0975589	10.7095	1.00745	0.0615163	0.41302	0	0.0118716	0.0456168	0.0892748	595.468	0.111755	0.199733	608.259
Gokusho_lin	VP17_NODE333		0	0.335997	0	601.48	0	0	0	0	3.66595	0	1.27012	0	0	0	606.752
Gokusho_circ	VP6_NODE555		0	0.713024	0.305265	0.177993	596.381	0.276699	0.170046	0.479737	0.0580418	0.237894	0.145491	0.149619	0.0218553	0	599.117
Microv_vibrant	C_VP3_NODE145		0.0249579	591.6	0.107308	0.0625691	0.10454	0.642805	0.0149439	0.0473373	6.08013	0.0940788	0.0511438	0.131487	0.0614613	0	599.023
Microviridae	VP5_NODE300		0.0445844	0.0651272	0.115016	14.2175	0.690972	0.0604366	0.0106782	0.0591938	0.0349899	0.104571	0.102326	580.657	0.17567	0.318869	596.657
Microviridae_vibrant	VP9_NODE3065		0.32648	0.132475	112.093	0.181885	0.284899	0.147521	0	476.266	0.106759	0.159531	0.624422	0.430003	0.100499	0	590.853
Microviridae_vibrant	VP9_NODE2247		0.253575	0.172859	0.0872209	0.237331	0.424857	0.274988	0.230783	581.741	0.22554	0.424822	1.19722	0.470244	0.224803	0	585.965
Micro_circ	VP15_NODE398		0.0535013	0.0651272	0.057508	14.3367	0.448198	0.0483493	0.0320346	0.0338251	0.0349899	0.0896324	0.07309	564.629	0.285463	0.196227	580.383
Microviridae	VP8_NODE754		0.0595947	0.23577	0.224202	8.44127	0.592854	0.131274	2.14991	0.0706453	0.0584625	0.0873608	0.134334	567.007	0.458619	0.245898	579.897
Micro_lin	VP9_NODE2458		0	0.323247	0.193078	0.030139	0.610697	0.0716556	1.35508	0.458932	0.0918448	0.693543	574.056	0.12849	0.211987	0.230087	578.455
Gokusho	VP9_NODE1944		0.0170439	0.103738	0.238164	0.0284859	14.8494	0.023104	0.110463	557.585	0	0.231806	0.782352	0.26938	0	0	574.239
Microviridae_vibrant_circ	VP15_NODE169		0.0211363	0.0343056	0.106023	10.8332	0.64924	0.0286514	0.0168741	0.0400889	0.0552925	0.0708205	0.17325	561.19	0	0.542652	573.762
Gokusho_circ	VP16_NODE125		0	0	0.267159	0	0	0	0	0	0	0.0743564	0.21828	0.205767	569.135	0.366265	570.267
Gokusho	VP6_NODE1490		0.0962484	0.0468653	0.248296	0.12869	567.76	0.13047	0	0.0365106	0.0251786	0.386995	0.157786	0.162262	0	0	569.179
Microviridae	VP9_NODE1635		0.147589	7.99487	0.376774	0.339169	0.231825	0.237577	0.123229	555.372	0.542943	0.172397	1.11903	0.291581	0	0	566.949
Microviridae	VP3_NODE488		0.0868825	129.805	0.0830126	0.354955	0.222397	0.222462	421.991	0.338733	5.40433	0.210249	1.6617	5.91994	0	0	566.301
Microviridae	VP9_NODE1431		0.0997178	0.176562	0.0389766	0.0303019	2.94278	0.0491538	202.775	353.466	0.0592868	0.106098	0.297225	5.06245	0	0.0217758	565.125
Micro_circ	VP11_NODE1005		0.0157333	547.599	0.388966	0.0262954	0.131803	0.287919	0.310877	0.0746028	15.8357	0.105434	0.193444	0.132622	0	0.0216395	565.124
Microv_vibrant	C_VP5_NODE184		0.0472739	0.34528	0.0338762	555.888	4.99987	0.0427216	0.0471764	0.0896638	0.803846	0.250798	0.0387495	2.27471	0	0	564.862
Microviridae_vibrant	VP6_NODE501		0.112783	0.232339	69.1943	0.376995	490.601	0.270488	0.311679	0.403147	0.351781	0.639522	0.312896	0.292521	0	0.238648	563.338
Microviridae_vibrant	VP4_NODE424		0.0333217	0.141969	561.613	0.0835369	0.0697867	0.282309	0.0498794	0.521406	0.196132	0.139562	0.0546263	0.052665	0	0	563.238
Microviridae	VP15_NODE151		0.00674586	0	0.0870127	4.93824	88.7526	0.0640107	0.129253	0.031987	0.0176472	2.09079	0.165884	464.701	0.232573	0.408241	561.626
Microviridae	VP16_NODE294		0.0171766	0.533183	0.036926	0.157892	0.0359736	0.0116419	0.361277	115.939	0.0393174	0.386502	0.147833	0.696792	443.182	0	561.545
Microviridae	VP16_NODE104		0	0.263462	0.214745	0	0.0348677	0	0	0	0.0108882	0	0.791498	0.999899	552.54	0.13739	554.993
Gokusho_circ	VP5_NODE377		0.0557438	0.045238	0.0798913	519.586	30.4318	0.18891	0.0890061	0.0352428	0.0486086	0.575901	0.0913842	1.17471	0	0.664469	553.067
Gokusho_lin	VP6_NODE1088		0	0.122165	0.176812	0.438532	0.21383	0.0189566	0.775108	549.719	0.0173555	0.0705684	0.0824648	0.728407	0.124625	0.0724639	552.56
Microviridae	VP11_NODE2191		0.0143548	0.209689	0.0617192	0	0.0601273	0.972934	0.0687607	0.136132	548.148	0.553127	0.188261	0.423505	0	0	550.836
Microv_vibrant	C_VP5_NODE152		0.0521454	0.362724	0.112101	8.04287	0.32763	0.060588	2.05178	0.0282581	0.0876937	0.0873608	0.146546	536.112	0.366895	0.450814	548.29
Microviridae_vibrant	VP5_NODE451		0.051442	0.0500963	0.0884712	524.18	2.62878	0	0.0862443	0.136597	0.269145	1.41339	0.0168664	17.6701	0.0253362	0	546.616
Gokusho	VP5_NODE324		0	0.0439731	0	506.477	2.53443	0.0979346	0.0216294	0.0428218	0.0236247	0.0907781	0.118439	29.5743	0	0	539.025
Microviridae	VP15_NODE522		0.0487363	0.545806	0.167636	9.28576	0.30621	0.171768	0.0233452	0.101681	0.0509977	0.244948	0.111855	527.138	0	0.375376	538.572
Microviridae_vibrant_circ	VP11_NODE866		0.0866374	0.175773	0.0776048	0.120666	0.0604826	1.01783	0.0518752	0.0273873	532.424	0.10886	0.248553	0.197789	0	0	534.597
Microviridae	VP15_NODE503		0	0.0464011	0.0409727	12.4548	11.9349	0.0516711	0.0228236	0.0632607	0.0249292	0	0.171845	503.252	0	0.183495	528.248
Microviridae_vibrant	VP5_NODE513		0.011666	0.227217	0.150476	516.533	4.2024	0.0316279	1.15954	0.0110634	0.0610367	0.0195445	0.172123	1.10629	0.172372	0	523.858
Microviridae	VP15_NODE652		0	0.0563969	0	8.36259	0.654948	0	0	0.0439362	0	0.0194043	0.0949383	508.71	0	0.254884	518.197
Microv_vibrant	C_VP5_NODE378		0.00929254	0.633462	0.0799077	499.845	3.36687	0.151159	0.0333841	1.128	0.0243093	0.32693	0.182806	9.47795	0.0228838	0.0255618	515.307
Gokusho_circ	VP15_NODE397		0.0178197	0.130152	0.0191542	7.50519	0.261243	0.0241556	0.0533489	0.388682	0.839095	0.0597078	0.0876388	501.246	0	0.490182	511.123
Gokusho_circ	VP15_NODE406		0	1.48206	0.269433	12.8374	0.712457	0.169893	0	3.93924	0.269318	0.344951	0.337545	489.875	0.0440913	0.0246255	510.306
Microviridae_vibrant_circ	VP5_NODE445		0.050829	0.0494994	0.0437085	499.516	4.982	0.137803	0.86434	0.106047	0.0797813	0.102187	0.0999926	2.67785	0	0	508.71
Microviridae	VP15_NODE930		0	0	0	7.04826	0.226466	0	0.928023	0.0683646	0	0	0.0590896	495.812	0	0.247875	504.39
Microviridae_vibrant	VP4_NODE766		0.0388022	0.188936	501.693	0.129702	0.16253	0.0525986	0.0619555	0.147191	0.355273	0.108344	0.190833	0.109026	0	0.853892	504.092
Microviridae_vibrant	VP6_NODE1717		0.0442658	0.862157	0.333066	0	494.594	0.120009	2.2529	0.125937	0	0.11124	0	0.093283	0	0	498.537
Micro_circ	VP5_NODE370		0.175548	0	0.258214	471.289	19.331	0.237965	0.0331931	0.0262863	0	0.30958	0.0757334	4.01092	0	0.787881	496.536
Gokusho	VP11_NODE1361		0.0656822	1.55341	0.806871	0.564563	0.39303	2.02239	0.0337097	8.05311	479.146	0.833156	0.0615297	0.435018	0.069321	0.0258111	494.063
Micro_circ	VP6_NODE631		0.129351	0.0449884	0.119176	469.436	18.7311	0.175343	0.0885151	0.0262863	0.0120851	0.232185	0.121173	3.46575	0	0.635388	493.218
Gokusho_circ	VP6_NODE619		0.0917191	0.0893198	0.118306	0.705144	485.393	0.111897	0.0659015	0.0695849	0	0.553176	0.105253	0.251268	0	2.195	489.75
Microviridae	VP6_NODE293		0.0858832	0.0522729	0	0.119615	489.046	0.00970162	0.0342824	0.0135745	0.0655289	0.0239805	0.117328	0.0603283	0	0	489.629
Micro_lin	VP4_NODE606		0	0.151906	0.195429	0	0.168818	0.296329	0.103265	0.280371	0.0369955	0.175497	0.0292975	0.55207	486.349	0.0823821	488.421
Microviridae	VP12_NODE402		0.0328437	0.239884	0.123562	0	0.171964	0	0.0589966	0.0467206	0	487.417	0.134607	0.0692127	0	0	488.294
Micro_lin	VP9_NODE2615		0	0.220803	0.126251	0	0.839759	0.060911	0.933962	0.560791	0.097591	0.226749	484.108	0.273059	0.100111	0.244482	487.793
Microv_vibrant	VP13_NODE545		0.00632413	0.169364	0.108764	1.1838	5.03304	0.111445	0.0378665	0.653721	0.0661757	0.0529751	472.925	4.27799	0.218033	0	484.845
Microviridae	VP17_NODE301		0	0	0	0	0	0	0	0.0388891	0	0	0	0.288055	0.134646	480.99	481.452
Microviridae	VP17_NODE340		0	0	0	0	0	0	0	0	0	0	0	0.170829	0.0798513	479.695	479.946
Micro_lin	VP6_NODE1675		0	0.364044	0.117087	0.1188	0.1062	0	0.144361	473.865	0.0775775	0.315435	0.204784	0.68736	0.23211	0	476.232
Microv_vibrant	C_VP16_NODE114		0.0173114	0.084293	0.725709	0	0.253792	5.12746	0.0103654	16.0232	0.0452868	1.26161	0.340557	0.0364811	451.698	0.0952401	475.72
Gokusho	VP6_NODE779		0.0517363	0.100766	0.489375	0.0345872	472.874	0.0701314	0.0495644	0.00981275	0	0.0346702	0.0678516	0.239857	0	0	474.023
Gokusho_lin	VP9_NODE3998		0.823229	0.40785	13.5946	0	0.922993	0.276161	0.294059	0.257939	0.105348	0.171341	453.545	0.383193	0.491712	0.246321	471.52
Microv_vibrant	C_VP16_NODE68		0	0	0.086625	0	48.7498	0	0.00804234	0.00636889	0	0	0.154135	0.693471	420.504	0.0738949	470.276
Microviridae	VP11_NODE1142		0.03412	451.582	0.0916881	0.0285128	0	0.68221	0.0204298	0.0323575	16.8028	0.0142906	0.0699187	0.251658	0	0	469.61
Microv_vibrant	C_VP6_NODE711		0.0290476	0.117866	0.457938	0	464.864	0.0525009	0.0811657	1.26717	0.0633239	0.32443	0.269844	0.87739	0.0238442	0.0266346	468.455
Micro_lin	VP15_NODE869		0	455.536	0	0.516699	0.0839817	0.223356	6.22165	1.6451	0.0408981	0.083147	0.550596	0.0286081	0	0.0170761	464.947
Microviridae	VP7_NODE660		0.0519861	0.379696	2.14577	0.799347	261.02	199.754	0.0871565	0.0887412	0.0815974	0.087094	0.0511344	0.0657314	0	0.057201	464.67
Microviridae	VP6_NODE1540		0	0.0486894	0	0.0668492	458.383	0.216877	0	0	0	0.201029	0.0327854	0	0	0	458.949
Microviridae_vibrant	VP15_NODE670		0.0362417	0.088234	0.441499	8.68192	0.278308	0.0327517	0.0289335	0.939434	0.0158014	0.101195	0.336675	445.665	0	0.232617	456.878
Microviridae	VP13_NODE1076		0.0519861	0.354383	0.178814	0.590822	0	0.042282	0.0373528	0.157762	0.0543983	0.400632	454.056	0.0438209	0.128021	0	456.097
Microviridae	VP13_NODE894		0.0536494	0.52246	0.961121	0.059777	21.5731	0.109087	0.085662	0.619016	0.0701735	0.119841	429.053	0.169586	0.242214	0.0245963	453.663
Microv_vibrant	C_VP5_NODE171		0.0539221	0.206295	0.414002	435.466	2.96847	0.0626523	0.0922472	1.06656	0.0503787	0.632361	0.265193	9.95092	1.78316	0.296656	453.308
Gokusho_circ	VP6_NODE537		0.0528757	0.0643656	0.189452	0.530234	447.461	0.0477839	0.0844266	1.62133	0.749249	0.191933	0.115576	0.241425	0	0.0242416	451.374
Gokusho	VP6_NODE526		0.0175807	0.042802	0.0566919	3.81979	440.936	0.107242	0.0105266	1.45885	0.0229955	0.0589069	0.0288211	4.42729	0	0	450.987
Microviridae_vibrant	VP3_NODE741		0.0570748	446.982	0.0613491	0.143086	0.418368	0.348156	0.0683485	0.230038	1.95966	0	0.0701747	0.420966	0	0	450.759
Microviridae_vibrant_circ	VP11_NODE1257		0.0535752	0.152173	0.115175	2.05946	211.786	0.580994	0.0534647	57.7853	175.588	0.329106	1.46382	0.188169	0	0.0982493	450.254
Gokusho_lin	VP9_NODE4434		0	0.164291	0.396303	0	0.702936	0.203947	0.130298	0.408192	0.0700204	0.0474511	446.728	0.163264	0	0.545728	449.56
Microv_vibrant	C_VP5_NODE311		0.0179079	0.065398	0.0384981	442.813	2.06278	0.0971007	0.0321678	0.101897	0.0468472	0.0300017	0.0880727	0.528333	0	0.0492608	445.972
Gokusho	VP6_NODE510		0.0261574	0.0212277	0.112466	0.378885	436.251	0.106374	0.0417656	3.82016	0.0684279	0.0292149	0.0142938	0.532852	0	0	441.403
Microviridae_vibrant_circ	VP5_NODE140		0.0146548	0.0713574	0.0630094	436.783	3.1306	0.0496636	0.0877477	0.0486424	0.0575056	0.0245517	0.084086	0.633096	0	0	441.048
Gokusho_circ	VP15_NODE423		0.00903447	0.0439907	0.0582664	4.10707	0.340581	0.0122467	0.010819	0	0.0236342	0.0605429	0.103675	435.224	0	0.0497037	440.044
Microviridae	VP9_NODE2091		0.368737	0.438426	0.18435	0.143321	0.305312	0.174364	0.138194	435.712	0.0785154	0.0966665	1.34957	0.451776	0	0.0264533	439.467
Gokusho_lin	VP17_NODE377		0.175152	0.449651	0	428.813	0	0	0	0	4.13092	0	0.89372	0	0	0	434.462
Microviridae_vibrant	VP4_NODE301		0.0506355	6.6922	425.826	0.048359	0.0605987	0.0294168	0.0519748	0.0205799	0.29331	0.230256	0.0830099	0.0762187	0	0.139287	433.602
Microv_vibrant	C_VP6_NODE485		0.0687066	0.146364	0.110778	0.287077	427.654	0.162987	0.0617084	3.14384	0.0337006	0.0287766	0.0844762	0.434364	0	0	432.217
Microviridae	VP8_NODE1090		0.0763487	0.302053	0.164133	0.191405	0.0999373	0.0517474	419.41	0.941262	3.43283	0.0799434	0.375489	6.35526	0	0.0262523	431.506
Microviridae_vibrant	VP6_NODE853		0.0225805	0.137437	0.169901	0	429.664	0.0306092	0.0811222	0.0321211	0	0	0.148071	0.547226	0	0	430.833
Microviridae	VP9_NODE1723		0.576999	0.25754	0.0826948	0.0964352	0.080562	0.104287	0.0945927	416.499	8.95596	0.0882232	0.504486	0.0810622	0	0	427.421
Gokusho_circ	VP15_NODE450		0.0365616	0.200279	0.0982492	5.95785	1.1103	0.0371709	0.0328375	0.104019	0.0239113	0.352203	0.164828	418.234	0.0225091	0.477721	426.852
Gokusho	VP8_NODE327		0.0461104	0.132671	0.144185	0.126107	0.20192	0.079552	424.197	0.19479	0.0493465	0.119387	0.123695	0.282677	0	0	425.698
Microv_vibrant	C_VP5_NODE373		0.018509	2.2531	0.457589	415.141	2.57781	0.213265	0.04433	1.85183	0.133154	0.139539	0.030343	2.74984	0	0.0254571	425.636
Microv_vibrant	C_VP6_NODE579		0.0269259	0.0655538	0.0192949	0.0900036	423.183	0.121665	0.0214963	0.025535	0.0352191	0.0751829	0.102996	0.170226	0	0	423.937
Microv_vibrant	C_VP6_NODE443		0.0164847	0.100334	0	0.0275512	422.769	0.0223459	0	0.0468994	0.021562	0.0276173	0.108097	0.0868471	0	0	423.227
Microviridae_vibrant	VP6_NODE614		0.0457574	0.178242	0.0393474	0.122361	420.968	0.16127	0.0219183	0.0433938	0.167582	0.122654	0.120021	0.115712	0	0	422.106
Microviridae	VP12_NODE487		0	0.13184	0.174625	0.181013	0.510362	0.024469	0	0.102711	0.0118053	416.044	0.14796	2.18726	0	0.173789	419.69
Microviridae	VP6_NODE438		0.0492834	1.01988	0.0882904	0.466755	391.928	0.0668064	0	0.038948	0.0214876	0.096327	0	23.5928	0.0404551	0.0225947	417.432
Microviridae_vibrant	VP13_NODE1592		0.0645964	0.11795	15.9351	0	0.0338216	0.131346	0.19339	0.0765745	0.0211231	0.0541102	394.704	0.102095	0.477225	0.0444227	411.956
Gokusho	VP13_NODE1887		0.0189353	0.1383	0.0407068	0	0	0	0.0226755	0.0538715	0.0495348	0	409.317	0.0399031	0.27978	0	409.961
Micro_lin	VP6_NODE1356		0	0.336181	0.0720833	0	0.493992	0.0463697	0.0592498	407.35	0.0424532	0	0.268956	0.14848	0	0	408.818
Microviridae	VP12_NODE327		0.0438154	0.106673	0	0.146459	0.015294	0.0197981	0.0612151	0.0554027	0.0477588	407.449	0.0718293	0.030778	0	0	408.048
Microv_vibrant	C_VP5_NODE296		0.0444791	0.0649734	0.0382482	400.301	5.42158	0.0120588	0.021306	0.0337452	0	0.0447104	0.131251	1.19978	0	0	407.313
Microviridae_vibrant_circ	VP17_NODE113		0	0	0	0.0237539	0.238128	0	0	0.357179	0.00929507	0	0	0.209656	0.0875001	404.467	405.392
Microviridae	VP6_NODE559		0.0444791	0.0649734	0.0382482	398.16	5.53336	0.0482352	0.0426119	0.0168726	0.0232715	0.0596139	0.029167	1.14354	0	0	405.204
Microviridae	VP4_NODE489		0.0272559	0.132714	351.741	1.33623	43.9158	7.16769	0.0217597	0.0947757	0.083185	0.0456626	0.0297882	0.0765832	0	0.0249917	404.697
Micro_lin	VP15_NODE404		0.154197	388.996	0.0242512	0.196848	1.8037	0.0234004	10.4352	1.47999	0.021424	0.130667	0.0593812	0	0.05769	0.0178902	403.401
Microviridae	VP7_NODE633		0.0603839	0.122509	0	0.0336404	0.864172	398.723	0.0843631	0.496294	0.0263274	0.0674421	0.148487	0.233291	0	0	400.86
Microviridae	VP13_NODE1324		0.0780285	0.158307	0.167744	0	0.108945	0.299687	0.062294	0.0616648	0.153092	0.23966	398.099	0.109622	0.288229	0.0715465	399.898
Gokusho_circ	VP15_NODE414		0.0359654	0	0.0386589	6.10115	0.0376618	0.0243766	0.0215347	0.0255807	0	0.030127	0.0442202	392.732	0	0.0741998	399.165
Microviridae	VP9_NODE2109		0.220863	0.165451	17.1296	0.198764	3.34468	0.115151	155.744	201.055	0.0777779	0.146025	0.529186	19.942	0	0.0266403	398.695
Microviridae	VP5_NODE261		0.13889	0.0211339	0.074646	387.89	2.05436	0.0235342	0.0103953	5.58146	0.0340629	0.363574	0.0853844	0.658551	0.149639	0	397.086
Microviridae_vibrant_circ	VP5_NODE130		0.0288147	0.0350762	0.0619453	392.59	2.74582	0.0976499	0.0172532	0.0204947	0.0376897	0.132754	0.153523	0.819752	0	0.118895	396.86
Gokusho	VP9_NODE1866		0.13165	0.213678	0	9.15326	0.680109	0.0475892	0.0651352	384.783	0.0688795	0.470807	0.446033	0.240441	0	0.473795	396.775
Microviridae	VP13_NODE390		0.0288684	0.0468554	0.175839	0.225159	0.0705367	0.0717433	0.0403324	0.0547543	0.0188799	0.0241821	395.272	0.081114	0.0592427	0	396.17
Microv_vibrant	C_VP5_NODE402		0.0383931	0.794512	0	386.287	4.16112	0.039033	0.0459767	0.0273074	0.0251091	0.0321606	0.204556	1.45633	0	0	393.112
Microviridae	VP13_NODE671		0.0221149	0.0897348	0.0316947	0.0492814	0.0617545	0.0599558	0.0176554	0.0139816	0.0289263	0.0987992	391.8	0.124276	0.399374	0	392.797
Microv_vibrant	C_VP5_NODE539		0.0377337	0.336844	0.108159	382.932	1.89665	0.1023	0.0753117	0.357845	0.0164519	0.0210721	0.0206197	1.66987	1.76553	0.034599	389.375
Microv_vibrant	C_VP5_NODE301		0.0445932	0.3257	0.421809	315.529	3.41819	44.9979	0	21.0602	0.0116656	0.776967	0.219313	0.902141	0.856558	0.0245332	388.588
Gokusho	VP5_NODE617		0.0436884	0.106364	0.0939205	360.901	24.552	0.0987035	0	0.138105	0.0380963	0	0	0.951352	0	0	386.923
Microv_vibrant	C_VP5_NODE426		0.0687047	0.597388	0.1477	119.257	0.287781	0.133047	259.074	3.49048	0.0770278	0.14799	1.25504	0.765287	0	0	385.301
Microviridae	VP13_NODE728		0	0.0380002	0.0503319	1.33042	0.0653784	0.0317371	0.00934572	0.0370053	0.0714553	0.0392238	380.67	0.115123	0.153749	0	382.611
Microv_vibrant	C_VP9_NODE2264		0.101956	0.173756	0.109592	0.102241	43.6242	0.815422	0.0122095	93.3245	242.873	0.392863	0.434571	0.128914	0	0.196321	382.289
Microviridae	VP15_NODE602		0.0107049	0.182435	0.0690396	6.65558	0.493232	0.0145111	4.75599	0.111671	0.014002	0.0538028	0.0350984	369.243	0	0.353362	381.993
Microviridae_vibrant	VP9_NODE2243		0.0607626	0.443798	0.0870842	0.440067	0.487819	0.247101	0.0363824	375.429	2.21213	0.13573	0.680681	0.256095	0	0.696437	381.213
Microviridae_vibrant	VP9_NODE2892		0.128642	0.250553	0.193586	0.602004	0.0808255	0.122067	0.0308103	311.566	0.100958	0.107759	0.274157	64.33	0.221755	0	378.01
Gokusho_circ	VP15_NODE385		0	0.409565	0.0571026	4.05463	0	0.0480085	0.0212058	0.00839665	0.359013	0.0296669	0.217724	370.538	0	0.0730665	375.816
Microviridae_vibrant	VP15_NODE1090		0.131894	0.26759	0.567084	3.67395	0.0460382	0	0.473837	0.354394	0.172517	0.220965	3.35143	364.663	0.1624	0.120937	374.206
Microviridae_vibrant	VP6_NODE959		0.0127481	0	0.0548112	0.127837	373.009	0.0518423	0.0610647	0.145075	0	0.170858	0.104494	0.134323	0	0	373.872
Microv_vibrant	C_VP5_NODE431		0.0593276	0.144439	0.148798	28.7551	0.352047	0.107229	52.8229	3.76961	0.0646671	0.347877	284.565	1.39609	0.1461	0.0271996	372.706
Microviridae	VP6_NODE1741		0.0675224	0	0.0967723	0	370.365	0	0.0539065	0	0.0588796	0	0.664162	0.189723	0	0	371.496
Microviridae	VP13_NODE409		0.396949	0.410726	0.0640016	0.0497573	0.0623509	0.450648	0.0534776	0.0799944	0.136293	0.382388	367.06	0.460079	0.0733146	0.0682451	369.748
Microviridae	VP15_NODE1110		0.0223186	0.163011	0	5.59524	0.280456	0	0.0534542	0.0211657	0	0	0.0365883	359.66	0.934351	0.122787	366.89
Microviridae_vibrant	VP12_NODE509		0.037393	0.159315	0.502417	0	0.0783135	0.0380162	0.0111948	0	0	365.663	0.0306503	0.0196999	0	0.025715	366.566
Gokusho	VP9_NODE2442		0.427476	1.65747	0.170182	0.105845	0.0663169	0.182425	0.0391911	351.599	9.71246	0.109656	1.54433	0.667287	0.0268643	0	366.308
Microviridae	VP9_NODE1876		0.0545446	0.212471	0	0.765758	12.6344	0.0147877	0.0326396	350.722	0	0.0761044	0.33979	0.735642	0	0	365.588
Gokusho_lin	VP6_NODE1048		0	0.0293467	0	0	0.0228296	0	0.0465495	364.307	0.05003	0.0339041	0.541469	0.0233306	0.0299377	0	365.084
Gokusho	VP11_NODE1487		0.029886	349.808	0.0642483	0.0332994	0.375548	0.378113	0.0715784	0.113369	10.5024	0.0333793	0	0.12596	0	0	361.536
Microviridae	VP11_NODE1243		0	0.0433497	0.0382783	0.029759	0.037291	1.15856	0.0639682	0.0253288	359.118	0.0596608	0.102165	0.0750452	0	0	360.751
Microv_vibrant	C_VP5_NODE417		0.0292544	0.308632	0.209635	35.6597	0.571839	0.118968	320.013	1.08198	0.153059	0.0980216	0.143875	2.17826	0.0480279	0	360.615
Microv_vibrant	C_VP9_NODE876		0.111745	0.435286	0.204193	0.112057	0.128717	0.143902	0.0802903	31.2142	0.343481	0.439942	325.868	0.317903	0.577883	0.0922157	360.069
Micro_lin	VP9_NODE4673		0	0.689872	0.0832057	0	0.737924	0.133811	1.43623	0.257106	0.122509	0.448317	353.997	0.308502	0.175942	0.245525	358.636
Microviridae	VP7_NODE826		0.0634364	0.555993	0.0818247	0	0.318857	272.851	79.7195	0.0240638	0.116165	0.0850217	0.145593	0.213891	0	3.1759	357.352
Micro_circ	VP11_NODE1341		0.0185889	345.195	0.0999052	0	0.0778628	0.415772	0.65669	0.0176287	10.6132	0.0778564	0.0761848	0.0587597	0.0228885	0	357.33
Gokusho	VP16_NODE133		0.0267823	0.0217348	0.0959602	2.29778	0.0560912	0	0.0106908	0	0.0116771	0.0448693	135.435	0.0564395	216.769	0	354.827
Microviridae	VP9_NODE1857		0.0908529	0.774168	0.0585942	1.30586	0.456663	0.0738937	0.0866559	350.542	0.0356507	0.0303078	0.297882	0.191458	0	0	353.944
Microviridae_vibrant	VP6_NODE1465		0.0188721	0	0.162283	0	351.728	0.102329	0.0451996	0.697991	0	0	0.34032	0.11931	0	0	353.214
Uncl	VP8_NODE1078		0.0188446	0.0229395	0.0202558	9.92103	0.0789336	0.0383173	3.47529	0.08042	0.0123243	0.426207	0.0617861	336.538	0.0464066	0.181431	350.922
Microv_vibrant	C_VP5_NODE306		0.062591	0.217692	0.0384448	344.734	2.94008	0.169691	0	1.22107	0.0233912	0.524303	0.102609	0.565287	0	0.122982	350.722
Microv_vibrant	C_VP5_NODE386		0.00942228	0.045879	0	10.2045	0.1184	0.0127724	3.30604	0.08042	0.0492974	0.394636	0.0617861	333.461	0	0.0777559	347.821
Microviridae	VP11_NODE1967		0.0258904	0.0315164	0.0278293	0.0865423	0.0813346	0.263219	0	0.0368294	345.927	0.0650624	0.0636655	0.218239	0	0	346.827
Microviridae	VP9_NODE2204		0.208042	0.198196	0.136118	0.0302353	0.43571	0.0122614	0.0835082	343.98	0.118313	0.216965	0.518999	0.343108	0	0	346.281
Micro_lin	VP16_NODE212		278.167	0.226272	0.0181938	0	58.7698	0.0175555	0.0897276	7.89874	0.0321455	0	0.216381	0.0899428	0.432804	0	345.958
Gokusho	VP9_NODE1858		0.0994984	0.462456	0.116673	0.0604705	0.0757756	0.0858299	0.0866559	342.007	0.0354938	1.59116	0.296571	0.152492	0	0	345.07
Gokusho_circ	VP11_NODE1264		0.0179008	324.224	0.0577243	0.0598362	0	0.497444	0.0428734	0.135809	19.5978	0.0749746	0.0293459	0.0943078	0	0	344.832
Microviridae	VP9_NODE3037		0.094569	6.3151	57.099	0.858015	0.254647	0.0366267	0.080892	218.124	0.477115	0.113167	60.3964	0.0284699	0	0	343.878
Microviridae	VP15_NODE681		0.0494856	0.301195	0.0797875	2.39849	0.103639	0.0838507	108.506	0.375435	0.0485455	0.0207262	2.98134	228.38	0	0.0680621	343.396
Micro_lin	VP15_NODE545		0	335.885	0.0403698	0.382299	0.0488219	0.480428	4.71191	0.561343	0.0356635	0.169178	0.235355	0.0498931	0	0.029781	342.63
Microviridae_vibrant	VP6_NODE376		0.0311899	0.265772	0.167628	0.234578	329.745	0.105699	1.16721	2.69166	0.0509955	0.209013	0.217309	7.37793	0.115212	0.235941	342.616
Gokusho_circ	VP6_NODE610		0.0182549	41.3992	0	0.0305099	291.633	0.160846	0.0218608	5.00315	3.10407	0.0764577	0.0299265	0.173112	0	0	341.651
Micro_lin	VP6_NODE1346		2.81631	0	0	0	4.87455	0.0230134	0.176435	332.336	0	0	0.200226	0.147382	0.75648	0.0351887	341.366
Gokusho_circ	VP3_NODE402		0.0537025	320.302	0.0192414	0.0299181	0	0.339718	0.0107183	0.135809	19.8436	0.0599797	0.117384	0.0565847	0	0	340.968
Gokusho_circ	VP9_NODE2235		0.161635	0.0491897	0.0651526	0.135072	0.507778	0.219106	0.108879	339.02	0.0132137	0.0676982	0.513397	0.0851552	0	0	340.947
Microv_vibrant	C_VP5_NODE332		0.036232	1.83037	0.175254	330.148	1.9919	0.0736717	0.0325415	1.47749	0.201414	0.409729	0.311836	3.64586	0	0	340.334
Microviridae	VP17_NODE157		0	0	0	0	0	0	0	0.131492	0	0	0	0.22344	0	339.946	340.301
Microviridae	VP15_NODE992		0	0.141925	0	4.87149	0.122089	0	0.0465398	0.0552837	0.07625	0.065109	0	333.653	0.239262	0.106905	339.378
Microviridae	VP12_NODE529		0.0289053	0.234576	0.0414267	0.19324	0.0605373	0.0653045	170.847	3.45393	0.226849	159.418	0.647612	0.162435	0	0.106016	335.486
Gokusho_lin	VP7_NODE1566		0	0	333.244	0	0.104997	0.0558494	0	0.447123	0.0511323	0.207907	0.0202463	0.572271	0.091792	0.0426983	334.838
Gokusho_lin	VP9_NODE3192		0	0.298617	0.0960433	0	0.464606	1.07502	0.0947328	0.0296774	0.0339386	19.009	311.084	0.1187	0.0304631	0.0566813	332.391
Microviridae	VP9_NODE2157		0.607682	0.194028	0.128497	0	0.083455	0.0405121	0.0707061	330.296	0.0130303	0.0989175	0.228638	0.104967	0	0.108277	331.975
Microviridae_vibrant	VP5_NODE308		0.0178867	0.261282	0.0769048	117.455	194.327	0	0.0428395	0.0424068	0.0350937	0.0299661	0.0733068	19.4686	0	0	331.831
Microviridae	VP17_NODE180		0.017516	0	0	3.48371	31.1266	29.3474	0	0.406973	0	0	0	0.295297	0.0431348	267.004	331.725
Microviridae_vibrant	VP6_NODE855		0.0226768	0.0828134	0.0487501	0.0758005	330.573	0.0614793	0.013578	0.0215054	0.118645	0.0379911	0.0557632	0.0238938	0	0	331.136
Microviridae	VP15_NODE806		0.0308968	0.0376107	0.365318	5.83516	0.420604	0.0418824	0.702995	0.0293008	0.0202065	0	0.0506511	322.751	0.190216	0.169981	330.646
Microv_vibrant	VP2_NODE431		321.203	0.25647	0.657829	0.167679	1.80702	0.0407998	0.318383	0.352035	0.374	0.0924448	3.11676	0.0739983	0.222359	0.289778	328.972
Microviridae_vibrant_circ	VP15_NODE285		0.0162975	0	0.122626	3.21414	110.948	0.0331383	0.00975835	0.0695504	0.0639516	0.0682594	0.173664	214.206	0	0	328.925
Microv_vibrant	C_VP5_NODE302		0	1.99842	0.28771	320.097	2.65341	0.290268	0.106845	0.169225	0.116702	0.702536	0.0877599	1.48536	0.197745	0.0490859	328.242
Microviridae_vibrant	VP6_NODE1009		0.0268512	0.424919	0.115449	0.224386	313.119	6.7701	0	0.101857	0.456579	0.179939	6.03059	0.169754	0.0330619	0.443172	328.096
Microviridae_vibrant	VP15_NODE556		0	0.146327	0.0215347	7.56735	162.38	0.0135788	0.0359874	0.0474986	0.0262049	0	0.0164218	157.689	0	0	327.943
Microviridae	VP9_NODE1800		0.16989	0.152384	0.0576672	0.059777	224.851	0.0969663	0.0321232	100.9	0.0350867	0.0299602	0.337145	0.0753717	0	0	326.797
Gokusho_circ	VP6_NODE499		0.0433201	0	0.279386	0.0868822	285.027	0.0234891	0.0311261	0.205412	0.0339976	0.203211	36.787	0.0547741	2.73101	0	325.507
Microviridae	VP15_NODE231		0.0301249	0.183356	0.064762	4.38032	0.0315458	0.081672	0.054113	0.185697	0.0295526	0.0630865	0.135811	319.036	0.0185464	0.145017	324.44
Micro_circ	VP6_NODE469		0.0338898	0.412541	0.0728557	0.0283204	317.851	0.114849	0.0304379	0.080348	0.0443279	0	3.02789	0.0714174	0.208643	0	321.977
Microviridae	VP9_NODE1840		0.246015	0.143748	0.232706	0.328936	0.0824379	0.0400184	0.0216035	319.017	0.102972	0.120893	1.14539	0.311062	0	0	321.792
Microviridae	VP3_NODE495		0.0678941	34.8301	0.125106	0.0648418	0.18282	0.0394433	281.919	1.89482	0.317163	0.0162493	0.445212	0.470107	0	0.0800409	320.453
Microviridae	VP9_NODE2038		0.0631403	0.0658807	0.0387823	0.0603017	0.132237	0.0978174	0.0788852	311.31	0.106184	5.36035	0.502762	0.304133	0	0.0517726	318.172
Microviridae_vibrant_circ	VP11_NODE1335		0.0555157	0.0901057	0.0795643	0	0.0968903	0.87797	0	0	316.769	0	0.0910102	0.0389968	0	0	318.099
Microviridae	VP11_NODE378		0.0193006	0.996174	7.62625	0.0903212	0.113181	0.465703	0.10632	0.278215	293.991	0.303949	12.4032	0.170826	0.161601	0.0424735	316.768
Microviridae	VP7_NODE632		0.0100595	0.612273	1.4273	0.941511	144.337	165.298	0.493907	0.524693	0	0.0842651	0.544209	0.296783	0	0.0276715	314.598
Microviridae	VP8_NODE1058		0.0371549	0.0226144	0.0798749	0.0620978	0.544703	0.0881397	312.002	0.308311	0.0242993	0.0466851	0.0152276	0.0587235	0	0.0255513	313.316
Microviridae	VP15_NODE634		0.011223	0.109294	0.168889	4.16412	0.188038	0	0.0671992	0.244795	0.0440391	0.150418	0.423167	304.668	0.193464	0	310.433
Gokusho	VP8_NODE961		0.0438664	0.192235	0.226328	0.29326	0.146994	0.0594634	307.811	0.108161	0.0344264	0.102887	0.0575303	0.499184	0	0.555068	310.131
Microv_vibrant	C_VP3_NODE324		0.0168471	299.149	0	0.112628	0.0705667	0.171278	0.0100874	0	6.84217	0	0.138092	0.195264	0	0.0231713	306.73
Microviridae	VP7_NODE639		0	2.69287	0.0654451	0.0339197	0.255028	302.925	0	0.0288701	0.039819	0.0510016	0.182991	0.064153	0	0.0837412	306.423
Microviridae_vibrant	VP12_NODE709		0	0.0321046	0.396882	0.0440788	0	0	0.063166	0	0.120738	305.006	0.172943	0	0	0	305.836
Microviridae	VP6_NODE814		0.053677	0.0522729	0	0.0717693	304.652	0	0.0257118	0.0203617	0.0280838	0.0359707	0	0.158362	0	0	305.098
Microv_vibrant	C_VP5_NODE153		0.0223628	0.344815	54.1806	233.945	13.0358	0.030314	0.339213	0.0706919	0.175503	0.274744	0.109982	0.722597	0	0.16404	303.416
Microviridae	VP13_NODE990		0.029085	0.47207	0.145895	0.32407	0.101523	0.105137	266.74	0.303408	0.735502	0.0324847	21.5041	9.23466	0	0	299.728
Microviridae	VP12_NODE492		0	0.287433	0.234283	0.0607134	0.03804	0	0.021751	0.0947377	0.0237576	295.136	0.104217	0.535867	0	0	296.537
Microviridae_vibrant	VP6_NODE1032		0.0684906	0.133398	0.0883439	0.503668	285.852	1.46692	0.0492115	0.142896	0.340426	0.20654	2.78457	0.0288666	0	1.01738	292.682
Gokusho	VP3_NODE661		0	283.805	0.0536911	0	0.156919	0.304697	0.0897251	0	7.93821	0.0418417	0.0409433	0.0263156	0	0	292.458
Micro_circ	VP15_NODE253		0.0469792	0.0190626	0	6.07202	0.19678	0.0106138	0.0187529	0.0519778	0.020483	0	0.025672	285.536	0	0	291.998
Microviridae	VP4_NODE435		0.0638565	0.138191	0.213543	0.0237166	5.52779	0.0577074	0.386561	204.774	0	0.640418	0.162842	0.119615	79.6183	0.0701016	291.796
Microv_vibrant	C_VP5_NODE74		0.0261041	0.711795	0.0897889	236.745	1.58545	0.0212313	0.0562685	0.282214	0.0956037	0.201172	51.2587	0.528098	0.0771407	0.0143613	291.693
Gokusho	VP13_NODE863		0.0176012	0.792761	0.132436	0.117669	0.516079	0	0.0105389	0.809561	0.103601	0.0884636	287.148	0.296734	1.12696	0.0968342	291.257
Microviridae	VP4_NODE690		0.0474475	0.028879	290.323	0	0.0248428	0.0643178	0.0426147	0	0.0310307	0.0198726	0.0194459	0.024997	0	0	290.626
Gokusho	VP6_NODE902		0.011865	0.115546	0	0.872531	288.45	0	0.0284173	0	0.0620777	0.0596334	0.116706	0	0	0	289.717
Microv_vibrant	C_VP6_NODE309		0	0.0356267	0	0.831548	240.169	0.0793461	0.481909	0.0277552	0	0	0.059974	42.4327	0	0	284.118
Gokusho_circ	VP3_NODE424		0.0181962	269.856	0	0.121647	0.0190544	4.67419	0	1.09577	6.94978	0.106696	0.0447452	0.134209	0	0.0250269	283.046
Micro_lin	VP15_NODE1097		129.213	89.4175	0	0.0608233	0.144993	0.0578431	1.77384	0.231542	0.158873	0	61.4184	0.185218	0.142603	0.0221112	282.826
Gokusho_circ	VP15_NODE452		0.0731823	0	0.117994	5.41227	3.8317	0.0248007	0	0.00867524	0.0119653	0.260535	0.0599861	272.468	0	0.528435	282.798
Microviridae	VP6_NODE1746		0	0.769068	0.339548	8.29644	270.823	0.152931	0	0.278175	0.0295132	0.189008	1.03572	0.427943	0	0.186203	282.527
Gokusho	VP6_NODE1366		0.0356184	0.433583	0.0382858	0	279.85	0.0482827	0.0853077	0.0337784	0.0232944	0	0.0875871	0	0	0	280.635
Micro_circ	VP5_NODE330		0	0.0440876	0	278.261	1.15674	0.0245474	0	0	0.0236862	0	0.0148434	0.591499	0	0	280.117
Microv_vibrant	C_VP6_NODE429		0.0163388	1.71047	0.0351247	5.73454	199.564	0.265777	0.616331	0.131705	0.09617	0.123178	71.3422	0.12051	0.0804716	0	279.837
Microv_vibrant	C_VP6_NODE392		0.0158214	0.0385188	0.340125	0.0264426	277.823	0.085787	1.11784	0.0975266	0	0.0530121	0.0129685	0.0166705	0	0	279.627
Gokusho	VP15_NODE475		0.0371473	0	0	0.465638	7.77988	0	1.45688	0	0.0485887	0	0.0304489	268.37	0.320176	0	278.509
Gokusho	VP8_NODE983		0.0177637	0.194614	0.229128	0.682844	0.204617	0.0120398	64.3067	0.252691	0	0.1488	0.291211	0.842268	211.047	0.0732962	278.303
Microviridae	VP4_NODE1432		0	0	275.462	0	0	0.0302392	0.0801417	0	0	0.261608	0.182851	0.141029	0	0	276.158
Microviridae_vibrant_circ	VP11_NODE1015		0.0158241	0.539357	0.102055	0.132236	0.182276	1.30848	0.0663243	0.0900403	272.758	0.17232	0.0389123	0.500203	0	0	275.906
Gokusho_circ	VP5_NODE335		0	0.220659	0	271.118	2.23986	0.024572	0.0217074	0.146119	0.02371	0.0455528	0	0.630292	0	0	274.47
Microviridae	VP8_NODE1041		0.0184035	0.0896106	0.0197818	0.0615165	0.0578148	0	273.61	0.0436322	0	0.030832	0.0905102	0.0581738	0	0	274.081
Microviridae_vibrant	VP6_NODE734		0.00980857	0.0955199	0.105431	0.491799	269.496	0.0531842	0	0.0651132	0	0.180759	0	0	0.144927	0	270.643
Microviridae_vibrant	VP12_NODE598		0.0321986	0.470344	1.19981	98.3006	102.86	0.0581959	0.0514114	0.254461	0.0140386	64.1565	0	0.271413	0.264307	0	267.933
Microv_vibrant	C_VP6_NODE749		0.0198409	0.0724572	0.127961	0.0331606	267.148	0.0403432	0.01188	0.028224	0.012976	0.0664803	0.146369	0.0627174	0	0	267.77
Gokusho_lin	VP15_NODE630		0	264.567	0	0.061576	0.036697	0.161037	2.39439	0.0468815	0.053613	0.0272492	0.180443	0.0375021	0.0240613	0.0223849	267.613
Micro_lin	VP6_NODE1424		0	0.0776915	0.0249877	0.0507067	0.332412	0.0482222	0	265.532	0.0220746	0.0897568	0.0874067	0.216176	0	0	266.482
Microviridae	VP7_NODE1142		0	0.281552	0.0710323	0.441786	2.42201	262.558	0	0.109672	0	0.0830336	0.0270836	0.20889	0	0	266.203
Microviridae	VP6_NODE1166		0.0309603	0	0.0665578	0.0517447	263.126	0.0209842	0	0	0.121488	0.0518688	0.152265	0.424085	0	0	264.046
Microviridae	VP17_NODE67		0.782216	0.617284	0.104375	0	0	0.402197	0.116283	0.0460434	0	0.0271132	0.114968	0.215997	0.0265695	260.015	262.468
Gokusho_circ	VP5_NODE333		0	1.50018	0.564935	254.889	1.15766	1.76883	0.0108515	0.180464	0.130379	0.258081	0.0445658	0.744741	0	0	261.249
Gokusho	VP8_NODE978		0	0.258875	0.247639	0.918191	0.129905	0.0240231	258.288	0.126049	0.104311	0.0890703	0.0581053	0.130711	0.021821	0.0243746	260.421
Microviridae	VP11_NODE900		0.0740785	2.56099	0.143327	0.222856	0.062058	0.0301253	0.0354843	0.210755	13.7591	0.173748	241.304	0.655656	0.291881	0.0407548	259.565
Gokusho_circ	VP5_NODE353		0	1.42767	0.157581	240.915	2.32194	2.60829	0.0219449	9.69726	1.57	0.399111	0	0.289631	0.0451277	0	259.454
Microv_vibrant	C_VP9_NODE1261		0.0367861	0.0358238	0.0948985	0.0737778	0.138676	0.129651	250.208	7.31906	0.0962326	0.197213	0.0603058	0.155042	0	0	258.546
Gokusho_circ	VP15_NODE457		0.0275213	1.34007	0.256381	4.81435	0.422685	0.596907	0	7.0208	0.131992	0.33812	0	243.219	0	0.0757052	258.243
Gokusho_circ	VP6_NODE600		0	0.905245	0.272946	0.939737	252.041	0.0245868	0.0217205	0.653632	0.462623	0.288675	0.237875	0.840894	0	0	256.689
Microv_vibrant	C_VP5_NODE90		0.0192142	0.62372	0.0826128	245.152	1.30113	0.13023	0.0613587	0.990045	0.0335097	0.590154	0.0104997	7.07241	0	0.0880903	256.155
Microviridae_vibrant_circ	VP11_NODE914		0.0223628	0.235926	77.6412	0.199335	6.61936	0.464814	0.482039	0.0706919	168.307	0.474557	0.219964	0.0942518	0	0.102525	254.934
Microv_vibrant	C_VP5_NODE95		0.0195803	0.0794505	0.0280623	250.172	2.05039	0.0176948	0.015632	0	0	0	0.042799	0.508903	0	0	252.935
Gokusho	VP4_NODE437		0.00851875	0.0622193	21.4817	0	222.889	0	0.0510071	0.0484722	0	0	0.0139653	0.0718075	0.0209783	7.45177	252.099
Micro_circ	VP3_NODE337		0	231.992	0.0917054	0.0285181	7.79046	0.173476	0	0.0404544	11.0478	0.0714663	0.265741	0.197769	0	0.0469372	251.746
Micro_circ	VP15_NODE247		0	0.149956	0.0331033	4.37508	0.386994	0.0104367	0	0.0219045	0.0201412	0	0.176705	246.212	0.0379202	0.0635366	251.488
Microviridae	VP4_NODE384		0.0157443	1.24576	244.373	2.34192	0.84083	0	0.0377083	0.111982	0.422167	0.0527537	0.335537	0.331785	0	0.043309	250.153
Gokusho_circ	VP11_NODE1119		0	243.675	0.0544683	0.225844	0.0530635	0.309107	0.0202275	0.44852	5.08153	0.0848946	0.041536	0.106786	0	0	250.101
Microv_vibrant	C_VP5_NODE120		0	0.0856172	0.0604808	104.008	1.01639	0	0.0168453	15.6546	0.0275989	0.0117832	0.0691814	128.682	0.0173204	0.0386945	249.689
Gokusho	VP13_NODE964		0.0190069	1.29568	0	0.0635335	8.43906	0.0515299	0.0341419	0.0630878	0.211319	0.0796073	238.836	0.0600811	0.187226	0	249.34
Microviridae_vibrant	VP12_NODE585		0.0104044	0.101322	0.357875	69.7999	56.5458	0.0423112	0.0373786	0.177605	0.0408269	81.123	0.0511697	0.306958	40.5594	0	249.154
Microv_vibrant	C_VP3_NODE327		0.00845503	242.117	0.0545294	0.25436	0.30103	0.36676	0.0202502	0.400914	5.24206	0.0424949	0.0415826	0.106906	0	0.0930318	249.049
Microviridae_vibrant	VP11_NODE1604		0.0424478	0.0258359	0.0912534	0	0.22225	0.345242	0.0762484	0.0201275	247.391	0	0.173968	0.0447259	0	0	248.433
Microviridae	VP11_NODE2313		0	2.52442	8.17333	2.76272	0.157362	0.733338	0.539871	0.612799	232.234	0	0.0492708	0.0633357	0	0	247.851
Gokusho	VP8_NODE1012		0.0180509	0.109867	0.155222	3.55993	1.02072	0	236.667	0.102711	2.95132	0	0.414287	2.71981	0	0.0496541	247.769
Microviridae	VP7_NODE966		0	0.0348928	0.0308107	3.01813	47.8155	195.386	0.0343259	0.0543667	0.0562389	0	0.0939814	0.241619	0	0.118273	246.884
Micro_circ	VP11_NODE1144		0	228.212	0.0183411	0.0855544	6.52183	0.127216	0.051084	0.0161818	10.6572	0.0857596	0.251755	0.0898949	0	0.0469372	246.163
Microv_vibrant	C_VP6_NODE349		0.0151406	0.25803	0.260392	0.0759147	240.184	0.030786	0.0815908	3.05118	0.0792159	0.164876	0.186157	0.829568	0.316925	0.0832972	245.617
Microv_vibrant	VP5_NODE367		0.0184674	0	0.0198505	241.241	2.7654	0	0.0221152	0	0.0241554	0.0309391	0.0151374	0.467006	0	0	244.604
Microv_vibrant	C_VP6_NODE120		0.00744505	0.371578	0.0160052	0.659483	223.221	0.0706452	0.0534938	0.490702	0.0486907	0.168385	1.24492	17.9877	0	0.0102399	244.35
Gokusho_circ	VP11_NODE1244		0.00890283	231.596	0.0191391	0.029759	0.0559365	0.108615	0.0319841	0.0253288	11.3422	0.0447456	0.102165	0.0375226	0	0.0489796	243.451
Gokusho_circ	VP3_NODE390		0.0178057	231.704	0	0.0595181	0.037291	0.084478	0	0.0168859	11.0743	0.0298304	0.0875698	0.0187613	0	0.0244898	243.155
Microviridae_vibrant_circ	VP15_NODE292		0.0329634	0.0802527	0.035432	0.688656	145.632	0.0446837	0.00986861	0.523615	0.118569	0.0690307	0.324233	95.497	0	0	243.056
Gokusho	VP8_NODE336		0.0424937	0.765568	0.0365408	1.0227	0.177992	0.0115205	239.577	0.644777	0.0277909	0.0569528	0.236852	0.179097	0	0.105202	242.885
Microviridae	VP6_NODE1246		0	0	0.0710064	0	241.455	0.0447734	0.0197769	0.0313234	0.0432027	0	1.0288	0.0696045	0	0	242.764
Gokusho	VP9_NODE1157		0.0862929	0.210089	0.0674585	0.157335	0.131437	0.0638045	0.0999061	232.441	0.0513051	0.0582367	0.192907	8.48075	0	0.0191242	242.059
Microviridae_vibrant_circ	VP9_NODE1411		0.0470689	1.68071	0.978149	0.97023	0.49289	0.0957067	0.253648	175.306	0.123132	1.32741	0.231489	58.2411	0.869338	0.237373	240.854
Gokusho	VP13_NODE878		0.0177393	0.0863763	0.0381356	0	0	0	0.0424865	0.0504689	0.023203	0	240.443	0	0.0436848	0	240.745
Microv_vibrant	C_VP3_NODE429		0.0183401	233.903	0	0.0919567	0.192051	1.23062	0.0109814	0.00869635	4.68982	0.0153629	0.0601321	0.115946	0	0	240.337
Micro_circ	VP15_NODE407		0.017915	0	0	4.19185	0.562801	0	0	0	0.0468657	0.0450204	0	234.88	0	0.0492803	239.794
Microviridae	VP9_NODE1410		0	0.58979	0.240365	1.15236	0.487846	0.0631515	0.0469718	236.065	0.170621	0.0525707	0.290218	0.490875	0	0.0431588	239.693
Gokusho	VP9_NODE1989		0.0658736	0.137465	0.0809221	0.220192	0.236505	0.165834	0.0669472	236.826	0.0246179	0.359025	0.231408	0.118987	0	0.0256302	238.559
Gokusho	VP4_NODE491		0.0364143	0.0443272	236.258	0.0608601	0.724506	0.0246808	0.74132	0	0	0.0152515	0.0298481	0.0383687	0	0	237.973
Microviridae	VP13_NODE938		0.0278719	0.045238	0.0399456	0	0.408611	0.0377819	0	0	0.0364565	0.0466947	236.944	0.0978926	0	0	237.685
Gokusho_circ	VP5_NODE383		0	1.25073	0.281121	223.831	1.54541	0.696388	0.0111855	0.13287	0.158827	0.172133	0.0459375	0.531459	8.32672	0	236.984
Microv_vibrant	C_VP3_NODE359		0.0522343	232.678	0.0374308	0.0873004	0.109396	0.0354033	0.0208506	0.024768	3.81468	0.0291699	0	0.0366918	0	0	236.926
Microviridae	VP6_NODE1708		0	0.0537795	0.0474879	1.5506	207.074	28.0573	0	0	0	0	0.0724258	0.0465504	0	0	236.902
Micro_lin	VP17_NODE378		0.0875758	0.0749419	0	236.001	0	0	0	0	0	0	0.556467	0	0	0	236.72
Microviridae	VP11_NODE1107		0.0419769	0.0408788	0.0541447	0	0	0.534879	0.0100537	0.0159234	235.777	0.0281301	0.0412892	0.0176919	0	0	236.562
Microv_vibrant	C_VP9_NODE1587		0.253177	2.32172	0.272138	15.6844	0.123722	0.0686392	0.0404249	203.692	0.110385	0.268632	0.2767	12.9648	0	0.0232146	236.1
Microviridae_vibrant	VP9_NODE2324		0.124881	0.177355	0.29084	0.0347862	0.501292	0.014107	0.0498496	231.897	0.163345	0.871741	0.938327	0.35089	0.333161	0.143134	235.891
Microviridae	VP4_NODE514		0.027935	0	233.931	0	0.0975088	0.05049	0.613303	0	0.0243594	1.01401	0.0152652	0.0392457	0	0.0512288	235.864
Micro_circ	VP11_NODE1209		0.00881948	222.686	0.0379199	0.0294804	0.0738838	0.20324	0.0211231	0.0418195	11.8474	0.0443267	0.0289167	0.0371713	0	0	235.06
Microv_vibrant	C_VP5_NODE236		0.0254031	0	0.0364074	211.859	2.00396	0	0	0.104394	0.0110758	0.198607	19.2955	0.892216	0.500461	0	234.927
Microviridae	VP12_NODE439		0	0.106118	0.0374813	0	0.0365146	0.011817	0.0417575	0.0165343	0	234.332	0.0857465	0.110224	0	0	234.778
Microviridae	VP4_NODE338		0.0298959	0	233.427	0.0249828	0.031306	0	0	0.942689	0	0.175299	0.0612627	0.0315004	0	0	234.724
Microviridae	VP3_NODE374		0	222.75	0.01896	0	0.110826	0.20324	0	0.0083639	11.4898	0	0.0578333	0.0185856	0	0	234.658
Microv_vibrant	C_VP9_NODE3255		0	0.0705232	0	0	0	0.0785328	0.0693774	233.473	0.0189444	0.121323	0.45113	0.213652	0	0	234.497
Gokusho	VP6_NODE604		0.0272943	0	0	0	233.493	0.0493319	0	0.0517687	0.0357009	0.0304846	0.0596602	0.191728	0	0	233.939
Microv_vibrant	C_VP6_NODE451		0.0332849	0.344401	0.14311	0.0556298	17.9154	40.5963	164.151	0.142045	0.0544208	0.0418224	0.286471	0.157821	0	9.47641	233.398
Microviridae_vibrant	VP13_NODE1374		0	0.0998669	0.0293945	0	0.0286364	0.0185349	0.147367	0.103736	0.107308	0.160351	232.202	0.2017	0.101015	0.0376122	233.237
Microv_vibrant	C_VP6_NODE156		0.0185242	0.0676485	0.0497786	0.0464398	231.019	0.0816093	0.0443663	0.00878364	0.102976	0.0155171	1.39692	0.0585551	0	0	232.91
Gokusho	VP13_NODE784		0.0332482	0.0607096	0.0714763	0	0	0.0563372	0.0398155	0.0315307	0.130466	3.31425	228.624	0.0350326	0.0614077	0.0914585	232.55
Micro_circ	VP2_NODE576		220.751	0.0998217	0.073453	0.0456842	0.0572468	0.0555794	0.0327333	0.0259221	0.0268148	0.183175	9.21977	0.158406	0.218767	0	230.948
Micro_circ	VP6_NODE398		0	2.15134	0.017114	2.66102	224.78	0.0107913	0	0.203839	0.18743	0.106696	0.182709	0.352299	0	0	230.654
Micro_lin	VP6_NODE1402		0	0.0382685	0.0246164	0	0.0595404	0	0	229.107	0.0217466	0.309481	0.843857	0.152117	0.0780785	0	230.635
Microviridae	VP9_NODE1877		0.0217671	0.0176647	0.109187	0	0.0303917	0.118026	0.0217597	107.286	122.323	0.0913253	0.154631	0.0305804	0.0223734	0.349883	230.576
Microviridae_vibrant_circ	VP12_NODE378		0.0156084	0.247001	0.0503319	4.35647	166.535	0.0317371	0.06542	0.0148021	0.0306237	50.1281	0.0639695	8.53552	0	0	230.075
Gokusho_circ	VP13_NODE880		0.00887836	1.18884	0.0572596	0.0593545	6.34064	0	0.0212641	0.0505184	0.0232258	0.0594968	221.059	0.860647	0.0437277	0	229.773
Microv_vibrant	C_VP9_NODE1714		0.0700503	0.127909	0	0.175615	0.110032	0.0712179	0.0314576	225.611	0.251971	0.0440091	0.200966	1.93751	0.0431265	0.07226	228.747
Gokusho_circ	VP15_NODE427		0	1.96386	0.116906	3.24166	0.512511	0.036858	0	0.550096	0.04742	0.349238	0.0148583	220.831	0.557991	0.0249316	228.248
Micro_lin	VP15_NODE564		0	221.9	0	0.0277766	0.347629	0.184909	3.00402	0.169184	0	1.13086	0.718206	0.084585	0.0651235	0	227.633
Gokusho	VP17_NODE227		0.118577	0	0	0	0	0	0.177499	0.131194	0	0	0.0161993	0.187412	0.0973362	225.336	226.065
Microviridae	VP7_NODE262		0.00508633	0	0.0328035	0.0340036	0.0745674	225.219	0.012182	0.0144708	0.00665293	0	0.0416917	0.117905	0.0250512	0	225.583
Gokusho	VP13_NODE797		0	0.184091	0.0541849	0	0.0703832	0	0.0402446	0.143417	0.0549466	0.028151	224.463	0.0708202	0.0620695	0.0924441	225.264
Microviridae_vibrant	VP16_NODE256		0	0.593779	0.104863	0.652195	0.442685	0	0	0.138776	0.106337	0.02724	0.0533102	0.788076	221.064	0.0894524	224.06
Microv_vibrant	C_VP6_NODE130		0.0364135	0.0295508	0.0173958	0.121718	217.059	0.0493606	0.038761	5.62113	0.0476289	0.0948963	0.0132655	0.3581	0	0	223.487
Microviridae	VP9_NODE3214		0.199636	0.0694334	0	0.0476651	0.0597292	0.328607	0.0341527	75.3101	144.886	0.621133	0.0701304	0.0601	0	0.117676	221.805
Microviridae	VP9_NODE1895		0.145145	0.588951	0.31203	0.679236	0.466106	0.157402	0.0218299	216.232	0.18985	0.503909	0.618657	0.734087	0	0.702024	221.352
Microviridae	VP11_NODE1317		0.00916633	2.74491	0.0788224	0.0919194	179.591	0.0372764	0.0109769	0.0608498	36.2085	1.90422	0.450808	0.0386331	0	0	221.227
Gokusho_lin	VP6_NODE832		0	0.578208	0	0.211331	0.0359844	0.172266	0.256802	217.375	0	0.10688	0.68694	0.367739	0	0	219.791
Microv_vibrant	C_VP6_NODE187		0.0269312	0.0262267	0.046317	0.0360086	219.306	0.0219041	0.038701	0	0.0140904	0.0541425	0	0.0567532	0	0	219.627
Alphatre	VP6_NODE530		0.0176012	0	0.0378387	0.588346	215.5	0.0477188	0.210779	0.00834599	0	0.147439	0.0432821	0.0370917	0	2.97765	219.616
Microviridae	VP9_NODE1197		0.21875	0.0443808	0	0.121867	7.13929	0.0494214	0.679731	210.143	0.0238438	0.0713206	0.164363	0.537811	0	0	219.193
Microv_vibrant	C_VP6_NODE489		0	0.0209489	0.0369963	0.0287623	56.6582	0.0699846	0.0309129	0.130563	161.767	0.0144157	0.0423185	0.145064	0	0	218.945
Microviridae_vibrant_circ	VP17_NODE159		0	0.0796863	0.123137	0.0547036	202.083	0.0776446	0.0293969	0.0853599	0.117733	0.0411261	0.21463	0.293143	0	15.2385	218.438
Gokusho_lin	VP5_NODE632		0.03675	9.24583	0.060688	0	0.0244646	0.0195197	205.569	0.593832	0.0714839	0.435987	1.69829	0.200011	0.128327	0	218.084
Microviridae_vibrant	VP15_NODE758		0	0	0	2.30099	0	0	0.0686953	0	0	0.0480522	0	214.724	0	0.197246	217.339
Microv_vibrant	VP2_NODE234		209.65	0.380396	0.0839735	1.07937	1.34165	0.0635399	0.0249477	1.28912	0.0442801	0.924897	0.819658	1.47071	0	0	217.173
Microviridae	VP12_NODE515		0.0282786	0.0917963	0.202643	0.189051	0.592249	0.562221	0.0338643	0.12515	0	213.54	0.015453	1.13226	0.0928519	0.0259294	216.631
Micro_lin	VP4_NODE610		0	0.0436803	0.0561951	0	0.101941	0.0406678	0	0.195348	0	0	0.019657	0.0868145	215.671	0.0207277	216.236
Gokusho	VP9_NODE3367		0.0899851	0.073026	0	0.150394	0.502557	0	0.0538797	206.956	0.0392335	0.201006	0.245864	7.52195	0	0	215.834
Microviridae_vibrant_circ	VP3_NODE248		0.0153932	209.118	0	0.025727	0.0161192	0.135631	0	0.240867	5.47653	0.50288	0.05047	0.0810967	0	0	215.663
Microviridae	VP15_NODE734		0	0.165544	0.292354	3.81843	4.30069	0	0	0.116071	0.0355757	0.0455665	0.0445882	206.167	0.368385	0.0374086	215.392
Microviridae	VP6_NODE688		0.0474974	0	0.367592	0.0635068	212.718	0.0901395	0.0227517	0.135131	0	0.270551	0.763081	0.180168	0.280721	0.026131	214.965
Microviridae_vibrant	VP16_NODE134		0	0.0436073	0.13477	0.239487	0.131294	0	0	0.365204	0	1.1703	0.543222	0.226473	209.781	0.0492706	212.685
Microviridae	VP3_NODE191	VP=P	0.00709739	194.427	0.167836	0.0711722	0.0891859	0.365595	0.0169986	0	15.3733	0.618306	0.0349056	0.0299132	0	0	211.201
Micro_circ	VP5_NODE45		0.012322	0.209994	1.20086	196.755	1.59139	0.0222708	0.162314	3.0499	0.042979	0.0619301	1.19854	6.63878	0.0101147	0.0451934	211.002
Microv_vibrant	C_VP5_NODE230		0.00842353	3.56838	0.217305	189.974	0.952651	0.137023	0.0403495	1.07045	0.16527	0.310469	0.0552368	14.1655	0	0.0463426	210.712
Microv_vibrant	C_VP5_NODE290		0.0177532	0.842831	0.0954139	199.837	1.13403	0.204557	0.0212599	1.22904	0.0232213	0.490752	0.014552	6.50971	0	0.122088	210.542
Gokusho	VP15_NODE1088		0	2.23041	0.0468923	2.84356	0.0456829	0	0	2.10995	0.0570618	0	0	202.942	0	0.0600017	210.336
Microviridae	VP12_NODE619		0.0112397	0.0547286	0.024163	0.0375705	0	0	0.0269198	0.0213183	0	209.525	0.018426	0.0473719	0	0.247345	210.014
Microviridae_vibrant_circ	VP11_NODE969		0.0153932	202.934	0.033092	0	0.0483577	0.156497	0.0184337	0.21897	5.88929	0.451302	0.0126175	0.0648774	0	0	209.843
Microviridae	VP5_NODE283		0.0618087	0.0214971	0	206.073	1.88624	0	0	0.0167474	0.0346482	0.251479	0	0.986193	0	0	209.332
Microviridae	VP11_NODE839		0.00709739	192.164	0.183094	0	0.0594573	0.279007	0.00849931	0.0134615	15.494	0.72532	0.0232704	0	0	0	208.957
Microviridae	VP6_NODE782		0	0.0504522	0.0222749	0	208.085	0	0	0	0	0	0.0849311	0.0436703	0	0	208.287
Microv_vibrant	C_VP5_NODE195		0.0160488	0.683768	0.74178	177.084	2.26878	0.0108775	0.0384377	21.1631	0.787194	0.120992	0.342027	4.29517	0	0	207.552
Microviridae	VP12_NODE505		0.00922618	0.0449242	0	26.6456	0.115936	0.0500264	0.0220972	0	0	180.274	0.0605002	0.0388854	0	0	207.261
Microviridae_vibrant	VP9_NODE1492		0.0568774	0.0989098	0.0174677	0.0271601	0.0510515	0.0220287	0.0389212	204.861	0.0425118	0.0408379	0.386291	0.171228	0.0200095	1.27401	207.109
Microviridae_vibrant	VP6_NODE503		0.199847	0.486547	0.0747177	0.0290442	205.379	0.0471136	0.0104053	0.329606	0.056826	0.349367	0.0427332	0.0549319	0	0	207.06
Microv_vibrant	C_VP5_NODE281		0	0	0	202.647	2.8781	0.0238827	0.0316476	0.0334165	0	0	0	0.85394	0	0	206.468
Microv_vibrant	C_VP6_NODE236		0	0.0633957	0.0279896	0.0217602	204.303	0.0705958	0	0.141992	0	0	0.0426881	0.0823109	0.929809	0	205.683
Microviridae_vibrant	VP6_NODE1010		0.0537184	0	0	0.0897809	199.611	0	0.0321646	0.458492	0.0175659	0	0.088064	5.09413	0	0.147768	205.593
Gokusho_circ	VP3_NODE393		0.0267401	174.125	0.0574854	0.119177	1.49341	0.277899	0.021348	16.1705	12.5098	0.0746642	0.204571	0.0939174	0.0878002	0	205.262
Microviridae_vibrant_circ	VP17_NODE208		0.0942228	0	0.0810233	0	0	0	1.42171	0.214453	0	0	0.139019	0.0992797	0	201.828	203.878
Gokusho	VP6_NODE643		0.0372084	0.0226469	0.0599924	0.124375	201.343	0.025219	0.044558	1.73785	0.0365015	0.0623364	0.030499	0.274437	0	0	203.799
Microviridae	VP11_NODE1413		0.0384013	0	0.0206386	0.0962714	0.0402126	0.169179	11.4161	24.1449	167.551	0	0.0944304	0	0	0.0264084	203.598
Microviridae	VP6_NODE319		0.022104	0.0179382	0.285113	0.0492573	18.2858	0.109865	0.0352935	0.0768615	0.0481869	184.171	0.0845519	0.0776345	0	0	203.263
Gokusho	VP15_NODE319		0.0170375	0	0.787478	2.33496	0.392504	0.334881	0	0.0403935	0.746549	0	0	198.135	0.12587	0.0468665	202.962
Microviridae	VP9_NODE2084		0.354394	0.784372	0.311674	0.323077	0.168686	9.12763	0.0229689	189.216	2.29667	0	0.0528164	0.271574	0	0	202.93
Microviridae_vibrant	VP11_NODE2584		0	1.5635	1.87619	0	0.137947	0.915182	0.53242	0.327937	196.495	0	0.107979	0.104103	0	0	202.06
Micro_circ	VP17_NODE111		0.00709851	0.259231	0.061041	0.261006	0	0	0	0.457764	0.0371394	0.630295	0.011637	0.194467	0	199.912	201.832
Gokusho_circ	VP15_NODE408		0	0.109061	0.134823	12.1288	0.206401	0	0.0429159	0.356852	0.152344	0.180117	0.05875	188.368	0	0.0492901	201.788
Gokusho_circ	VP6_NODE616		0.0183178	0	0	0.581685	168.819	0.0496616	0.010968	0	0.0119799	0	0.0450443	31.5763	0	0	201.113
Gokusho	VP17_NODE175		0	0.549588	0.11199	0.870657	0.563694	0.258926	0.571851	0.411691	0.102208	0.160003	0.270436	0.713567	0.384859	195.914	200.883
Microviridae	VP13_NODE823		0	0.0418024	0.036912	0	0	0.023275	0	0.0162832	0.0561463	0.0287656	200.273	0.0361833	0.0845662	0	200.597
Gokusho_circ	VP6_NODE642		0	13.1325	0.0599801	0.248698	157.964	0.453849	0.0111372	27.6853	0.583903	0.140228	0.0914782	0.0783946	0	0.0255828	200.475
Gokusho	VP9_NODE1860		0.077477	0.636612	0.0624595	0.258978	0.101414	0.0262561	0.043354	193.963	1.84945	0.394238	0.222272	2.20415	0	0.174276	200.014
Gokusho	VP6_NODE690		0	0.023181	0	0.0318269	199.152	0.0129069	0.615719	0	0	0.0319033	0	0.04013	0	0	199.908
Microviridae_vibrant	VP4_NODE444		0.017252	0.105004	42.3916	70.2965	71.468	0.0350791	0.0103299	0.0899845	0.0225656	2.25442	0.113129	0.199957	12.8304	0	199.834
Microviridae	VP11_NODE856		0	0.0872043	0	0	0.0300065	0.369012	0.0171575	0.0543494	198.029	0.0600082	0	0.105675	0	0	198.753
Microviridae	VP11_NODE1018		0	0.0385795	0	0.0264843	0	0.214806	0.0189764	0.285527	197.539	0	0.0389668	0	0	0	198.162
Gokusho	VP11_NODE1322		0.0459434	0.782978	0.138276	1.81216	0.0384883	0.0622788	0.0220074	2.66649	191.94	0.2617	0.105445	0.251728	0	0.0252761	198.153
Microviridae	VP4_NODE459		0	0.0429188	115.152	0	0.147681	0.167276	0.0211108	0.0668721	80.6234	0.797414	0.187848	0.0557243	0	0	197.263
Microviridae	VP15_NODE441		0.00911643	0.0887796	0.783933	4.23575	0.40095	0	0.403935	0.42363	0.0119243	0.0610922	0.298903	190.5	0	0	197.218
Microv_vibrant	C_VP5_NODE216		0	0	0	193.153	1.44382	0.0225183	0.387916	1.50448	0.0325925	0.0278304	0.0272329	0.542606	0	0	197.142
Microviridae	VP15_NODE1039		0	0	0	2.14343	0.0866428	0	0.0495417	0	0	0	0	194.806	0	0	197.085
Gokusho_lin	VP5_NODE807		0	2.51864	0.243019	0.109589	0.0653109	0.625317	182.973	0.75093	0.0477084	4.21918	4.06148	0.834299	0.214114	0.0597588	196.723
Gokusho_circ	VP6_NODE607		0.00911459	0	0	0	192.284	0.0864874	0.010915	0	0.0238438	0.0458099	0	3.41894	0	0	195.879
Microviridae	VP6_NODE350		0.0529922	0.221169	0	0	192.905	0.0410479	0	0.0215378	0.019804	0.291704	0.049642	0.0319065	0	0	193.635
Microviridae_vibrant_circ	VP9_NODE1114		0.223447	0	0.0436692	0.0226334	0.0709049	0.0183572	0.00810858	192.659	0.070853	0	0.222006	0.114152	0.0333491	0	193.487
Microviridae	VP9_NODE1186		0.112956	0.0171876	0.0910611	0.0471963	49.5903	0.0478492	0.0676335	139.31	0.00923412	1.99883	0.173602	0.104141	0	0.466074	192.036
Gokusho	VP9_NODE3615		0.0995581	0	0.350228	0.0302534	0.0758211	0	0.0192907	190.042	0.0236768	0.91758	0.252236	0.038146	0.158678	0	192.008
Microviridae	VP8_NODE964		0.0087801	0.0427521	0	0	0.4781	0.0238038	187.324	0.0166531	0	0.191225	3.03708	0.0740106	0	0	191.197
Gokusho	VP8_NODE1003		0.0719022	0.218817	0	0.030043	0.451762	0	189.42	0.017047	0.023512	0.255978	0.0294684	0.0947015	0	0.222511	190.835
Micro_lin	VP6_NODE817		0	0.0681282	0.175295	0	0.0353326	0	0	188.95	0	0	0.194174	1.15545	0	0.032329	190.61
Microviridae	VP15_NODE458		0	0.0895195	0	2.15089	0.250276	0.0249217	2.48784	0.0174351	0	0	0.0301394	184.882	0	0	189.933
Microv_vibrant	C_VP3_NODE330		0	185.23	0	0.0283045	0.354684	0	0.0101403	0.208787	3.43348	0.0141862	0.0832897	0.107066	0	0	189.47
Microviridae	VP11_NODE1668		0.0220144	0	0	0	0	0.686359	0	0.0417543	188.505	0	0	0.0927835	0	0	189.348
Microviridae	VP9_NODE1721		0.153442	0	0.0824668	0.0320564	0.0401699	0.0519999	0.0525108	188.177	0.100351	0.0440774	0.345878	0.161677	0	0	189.242
Microviridae	VP15_NODE725		0.187347	0.0325797	0.0287682	19.0107	0.364341	0.10884	0.224353	123.886	18.2912	0.0448383	2.47897	24.2804	0	0	188.938
Microviridae	VP13_NODE1064		0.0205908	0.350914	0.464791	0.550623	2.0484	1.85615	0.012329	0.175745	0.269329	0.068993	181.978	0.0433919	0.050707	0.821294	188.711
Microviridae_vibrant	VP6_NODE1176		0.0312816	0	0	0	188.124	0	0	0.0148328	0	0	0	0	0	0	188.17
Microv_vibrant	C_VP3_NODE72		0.00738546	38.6135	0	1.48122	0.116007	0.0450513	0.0132664	9.00709	0.627913	0.0989848	0.0484298	137.972	0.0818435	0.0406316	188.153
Microviridae	VP12_NODE351		0.0678489	0.899341	0.129654	0.503988	0.884167	0.0102192	0.0361114	0.0142987	0.473314	184.751	0.19774	0.0794337	0	0.0207375	188.067
Gokusho_circ	VP3_NODE469		0.00940464	180.654	0.0404358	0.0628728	0.157572	0.127485	0.0337869	0.0981071	6.7165	0.0315118	0	0.118913	0	0	188.05
Gokusho_lin	VP6_NODE841		0	0.233265	0.0600194	0	0.0362927	0	4.07003	183.42	0	0.026949	0	0.037089	0.0713888	0.0221383	187.977
Microviridae	VP8_NODE1018		0.30711	0.307873	0.0388365	0.030193	0.245926	0	185.855	0.0342643	0.0472589	0.121062	0	0	0	0.745407	187.733
Gokusho	VP8_NODE1038		0.0183624	0.491758	0.0592128	1.10482	1.346	0.0746739	182.524	0.278622	0.168127	0.169197	0.270924	0.503047	0	0.429344	187.438
Gokusho	VP9_NODE1929		0.141627	1.99569	0.036905	10.9171	1.33925	0.0581766	0.0110014	168.817	0.0954306	0.215473	2.53988	0.15375	0	0	186.322
Gokusho	VP9_NODE1982		0.070159	0.213512	0.0942666	1.43642	2.77343	0.0237761	0.022279	179.89	0.0573551	0.0467523	0.345048	0.33266	0.0229073	0	185.328
Gokusho_lin	VP5_NODE628		0	1.59702	0.241715	0.0408753	0.0243601	0	181.296	1.12035	0.0355893	0.434124	0.0281838	0.248946	0	0	185.067
Gokusho_circ	VP3_NODE436		0.00919616	163.955	0.0395394	0	15.0804	0.0997272	0	0.0174422	5.32866	0	0.105531	0.0387588	0	0.354153	185.028
Gokusho_circ	VP11_NODE1365		0	177.196	0.0404358	0.0943091	0.157572	0.114737	0.0225246	0.0445941	6.61809	0.0787795	0.0308352	0.0396375	0	0	184.438
Microviridae_vibrant	VP6_NODE1004		0.0267085	0.195074	0.258378	0.401747	181.738	0.343946	0	0.0886509	0.436684	0.0223728	0.218925	0.0562839	0	0.330612	184.117
Microviridae_vibrant	VP9_NODE2281		0.0102604	0.02498	0	0.0342968	0.107443	0.027817	0.0491483	181.364	0.0268412	0.0343791	0.218666	0.151355	0	0.733826	182.783
Microviridae_vibrant	VP9_NODE2510		0.0561708	0.109403	0.120755	0.0375518	0.141169	0.0152285	0.0403596	181.19	0.440829	0.0188209	0.386754	0.0946968	0	0.0618055	182.713
Microv_vibrant	C_VP5_NODE452		0.0309356	0	0	180.376	1.70612	0	0	0.0293375	0	0.0172758	0	0.304228	0	0	182.464
Microviridae_vibrant	VP6_NODE863		0	0.304566	0.122243	0.0760292	178.921	0.138746	0	0.603968	0.163629	0	0.0559315	1.2702	0	0	181.657
Microviridae	VP9_NODE616		0.181619	0.746163	0.122013	0.0569146	10.6623	0.0769359	0.0616732	168.934	0.148474	0.0934706	0.279131	0.0598021	0	0.0118056	181.435
Microviridae	VP7_NODE579		0	0.846293	0.0605907	0	14.8947	163.05	0.472525	1.3988	0	0.0629581	0.184819	0.158385	0	0.0516865	181.18
Gokusho	VP9_NODE637		0.0186042	0.181175	0.0799899	0.248749	0.0389634	0.214362	0.0420902	179.514	0.0365015	0.044163	0.30499	0.0392054	0.0865547	0.0120855	180.861
Microv_vibrant	C_VP5_NODE194		0	0.370925	0.534393	177.333	0.990838	0.0108698	0	0.190112	0.0419539	0	0	0.794213	0.118481	0	180.385
Microviridae_vibrant_circ	VP12_NODE463		0	0.021628	0	0	26.6799	0	0	0.606578	0.0348593	152.655	0.174761	0.0936037	0	0	180.266
Microviridae	VP9_NODE2044		0.0283081	0.091892	0.0202854	0.220789	0.158098	0.0383732	3.74026	22.2552	0.0246847	0.379404	150.545	2.48562	0.16266	0.0259565	180.177
Microviridae_vibrant	VP5_NODE753		0	0.705684	0	177.851	0.265587	0.0491145	0	0.429504	0.0710872	0	0	0.190883	0	0	179.563
Microviridae	VP9_NODE891		0	0.0251915	0.0444887	0.0691744	5.63436	0.0841577	0.0271867	172.302	0.0406027	0.0285255	0.0339258	0.174441	0	0.0312247	178.495
Microviridae_vibrant	VP16_NODE188		0	0	0.024163	0.0375705	0	0	0	0.0106591	0.0294032	0	0	0.497405	177.478	0.0618362	178.139
Gokusho	VP9_NODE2305		0.34269	0.160445	0.0944498	0.0734289	0.0920138	0.0238223	0.0495644	176.649	0.0114933	0	0.201669	0.129619	0	0	177.828
Microviridae	VP9_NODE1914		0.0183141	0.0891751	0.0590569	3.88731	0	0.0868902	0.0767606	135.219	0.0718646	0.460233	37.5593	0.154376	0.112751	0	177.795
Microv_vibrant	C_VP5_NODE248		0	2.63255	0.18449	153.011	0.611087	0.18613	0.0205538	1.2045	0.033675	0.388189	0	19.1337	0.0422671	0.07082	177.519
Micro_circ	VP2_NODE627		143.158	0.0355864	0.0157116	28.6071	0.137757	0.0396282	0.0350083	0.00693094	0	0.575473	3.97777	0.200219	0.305963	0	177.095
Microviridae_vibrant	VP4_NODE727		0	0.879238	171.981	2.12296	0.0260811	0.033762	0.685998	0.531445	0.114021	0.146042	0.0408305	0.0262431	0	0	176.587
Gokusho_circ	VP13_NODE896		0.0447609	0.39231	0.0192452	0.029924	2.71859	0	0.0428819	0.254692	0.0702568	0.0449937	172.72	0.0188653	0.066137	0	176.423
Microv_vibrant	C_VP5_NODE351		0	0	0.412897	152.216	21.8555	0	0	0.876022	0	0.0153225	0.029987	0.192736	0	0	175.599
Micro_circ	VP16_NODE74		0	0	7.71689	0	0.045934	0.0891922	0	0	0	0.330698	0.107866	0	166.408	0.040221	174.739
Microv_vibrant	C_VP5_NODE310		0.00894687	0.392078	0.0961691	169.239	2.1361	0	0	0.823017	0.327671	0.254813	0.0586687	0.150833	0	0.0246109	173.512
Microv_vibrant	C_VP6_NODE769		0.0205161	0.374614	0.0882103	0.480047	161.128	8.63523	0.0245686	0.126466	0.174428	0.189042	1.39578	0.0648516	0	0.790095	173.492
Microv_vibrant	C_VP3_NODE184		0	168.955	0	0	0.117258	0.0569214	0	0.00663701	4.04611	0.164148	0.0229462	0.0589931	0	0.0385029	173.467
Microviridae	VP15_NODE801		0.0306767	2.05386	3.13254	2.20464	0	0.353464	0	0.0290921	0	0	0	165.268	0.0755445	0.0843851	173.232
Microviridae	VP9_NODE680		0.0201639	0.0736366	1.97233	0.0337004	14.7382	0.0409999	0.0330077	153.708	0.0659359	0.0461776	0.0826397	0.0637382	0	1.11203	171.991
Microviridae_vibrant	VP11_NODE1254		0.026777	0.043461	0.0575648	0.0298354	0.0373867	0.350878	0.0213775	0.0169292	170.604	0.0149535	0	0.300951	0	0	171.504
Microviridae	VP11_NODE1189		0	0.0426279	0	0.146318	0.0550052	0.142408	0	0	170.506	0.0586674	0.0861117	0	0	0	171.037
Gokusho_circ	VP6_NODE145		0	0.438848	0.0567084	0.94053	166.76	0.578085	0	0.704619	0.281778	0.184138	0.252258	0.630007	0	0	170.827
Gokusho_circ	VP15_NODE455		0.00916076	0	0.0590809	0.949256	30.7355	0.0620896	0.0329107	0.860067	0	0.429725	0	136.582	0	0.982771	170.702
Gokusho	VP9_NODE1251		0.321538	0.71572	0.118498	0.859832	0.423286	0.0124532	0.0262647	164.289	2.51142	0.134729	0.256029	0.425914	0	0	170.094
Microviridae	VP15_NODE178		0	0.0521903	0.184338	4.32324	0.179584	0	0	0.013553	0.00934648	0.0119713	0.363142	163.111	0.897437	0.0589682	169.205
Micro_lin	VP6_NODE819		25.3752	7.76983	0	0	0.0531764	0.0141426	0.0722841	70.7424	0.20717	0.105296	63.4202	0.307944	0.0464886	0.0648745	168.179
Microviridae	VP6_NODE652		0	0.250559	0.100567	0.281464	163.262	0.126826	0.0336121	0.0266181	0.722021	0	0.230068	0.690069	0	1.72433	167.448
Gokusho_lin	VP9_NODE5148		0	1.08069	1.96458	0	0.255865	3.32469	1.49059	0.233483	0	0.597117	158.036	0.224125	0	0.0445932	167.252
Microv_vibrant	C_VP5_NODE346		0.0273824	1.0222	0.0588662	161.092	1.66309	0.965078	0	0.88291	0.0119387	0.229373	0.0299265	0.865561	0.179818	0.150646	167.179
Gokusho	VP6_NODE727		0.117144	0.475331	0.0419722	0.0326309	16.0697	0.0396987	137.991	10.5168	0.114918	0.0163546	0.528113	1.11088	0.0240399	0	167.079
Microv_vibrant	C_VP5_NODE278		0	0.363605	0.0566589	163.245	1.25114	0.0119088	0	1.0081	0.10342	0.0441545	0.158424	0.536889	0	0	166.779
Gokusho_circ	VP5_NODE354		0	1.20484	0.157613	157.702	1.38193	0.472072	0.0109747	1.50355	2.2416	0.122828	0.435693	1.25532	0	0	166.488
Microviridae	VP9_NODE2231		0.131595	0.355979	0.125734	1.71063	0.321538	0.0495512	0.0362201	162.52	0.430316	0	0.383523	0.323535	0	0	166.389
Gokusho_lin	VP3_NODE584		0	0.269431	0.0144427	0	0	5.75558	0.0712281	0	0.0382769	159.916	0.0505204	0.0892487	0	0.0319634	166.237
Microviridae_vibrant	VP9_NODE2239		0.0303473	0.615697	0	0.338135	0.0211858	0.0137125	0.0363417	147.937	0.0132314	0.0677891	0.199001	16.8194	0	0	166.092
Gokusho_circ	VP16_NODE110		0	0.083732	0	0.0862214	0.198081	0.699314	0	0.252773	0.517332	0.115238	0.211431	0.271787	163.292	0.0709547	165.799
Gokusho_circ	VP7_NODE653		0	0.0251282	0	0	0.194546	164.731	0	0	0.0135002	0.293957	0.0169203	0.0652513	0	0	165.34
Microviridae	VP16_NODE333	VP=P	0	0	0	0	0	0.0268014	0	0	16.7063	0	0.0972381	0.0416653	147.967	0	164.839
Gokusho_lin	VP3_NODE580		0	14.7374	0.144291	0	0.0349001	3.55034	10.5674	0.044586	0.012747	133.332	1.46371	0	0.251715	0.0212888	164.161
Gokusho_circ	VP15_NODE416		0	1.90636	0.058046	2.79789	0.791685	0.0244008	0	1.56197	1.41269	0.331727	0.177057	154.882	0	0	163.944
Microviridae	VP16_NODE160		0	0.62053	0.36529	0.883526	0.217475	0.383893	0	0.026857	0	0	0	1.03445	159.962	0.0519347	163.546
Gokusho	VP8_NODE407		0.0242375	1.3808	0.166737	1.60415	2.2335	0.0525685	154.529	0.593025	0.374092	0.316726	0.500649	1.41993	0.0835622	0.24002	163.519
Gokusho_circ	VP6_NODE533		0.00880918	0.235915	0.094689	0.0883379	148.056	4.8243	0	9.18953	0.0230448	0.295166	0.115531	0.0742557	0.195241	0	163.201
Gokusho	VP8_NODE1177		0	2.66458	0.283214	2.13407	3.73539	0.0824225	148.77	0.922601	0.185572	0.271643	1.0134	2.54131	0.0249558	0.473895	163.103
Microviridae	VP4_NODE220		0.012536	2.91469	158.828	0	0.0262547	0.00849665	0	0.00594423	0.155773	0.010501	0.0205511	0.0528354	0	0.0689679	162.105
Gokusho_circ	VP6_NODE675		0	1.4479	0.0405878	0.0315545	158.915	0.102371	0	0.053714	0.14817	0.0158151	0	0.079573	0	0	160.835
Microviridae	VP7_NODE634		0	0.196145	0.303098	1.34651	18.3917	135.149	0	0.133707	0.10538	0.0337436	3.61559	0.0424448	0	1.46822	160.786
Microviridae	VP9_NODE1703		0	0	0	0	0.0914451	0.0828629	0.0522876	148.247	10.9768	0.0585201	0.0715796	0.092013	0	0	159.673
Microviridae_vibrant	VP6_NODE842		0.0111072	0.108167	0.0238781	1.11383	157.09	0.0752823	0	0.168535	0.0145283	0.223299	0.0182088	0.0468134	0.464995	0	159.359
Microviridae_vibrant	VP3_NODE635		0	154.842	0.051324	0	0.0500003	0.177995	0	0	3.98148	0	0	0.0503108	0	0	159.153
Microviridae	VP9_NODE2206		0	0.49544	0.0874957	0.170056	2.94075	2.01374	0	150.804	0.505736	0.0667733	1.81817	0.214421	0	0	159.117
Gokusho	VP9_NODE2258		0.00459387	0.044737	6.21189	0.0307114	0.0673478	0.024909	0.0487391	151.427	0.15022	0.0511393	0.278648	0.0871277	0.100227	0.0839673	158.612
Microviridae_vibrant	VP4_NODE418		0.0412493	1.58673	151.957	2.04065	0	0.0111831	0.997821	0.305124	0.151072	0.359353	0	0	0.0203161	0	157.47
Microviridae_vibrant_circ	VP9_NODE1373		0.0386805	2.76865	0.698499	0	0.0810099	0	0.0277925	152.76	0.0708318	0.207369	0.317057	0.0326052	0.0762037	0.0212803	157.1
Microviridae_vibrant	VP13_NODE1633		0.0165027	0.0803552	0	0.0551628	0.138249	0.0671111	0.0988122	0.172153	0.323784	0	155.614	0.208661	0.0812793	0.136186	156.993
Gokusho	VP11_NODE834		0	0.603545	0.0152268	1.01806	0.0741702	0.182425	0.025446	4.28548	149.075	0.154262	0.336734	0.223892	0	0	155.994
Micro_circ	VP2_NODE873		145.527	0.0241365	0.0852512	0.0662776	0.0415262	0.0134389	0.0118722	0.0188036	0.0129675	0.0332183	9.44273	0.020892	0.12207	0	155.42
Microviridae	VP4_NODE457		0	0.0426445	155.103	0	0	0.130591	0	0.00830558	0.0229109	0	0.028715	0	0	0.0481827	155.384
Micro_circ	VP5_NODE428		0	0.455994	0	152.596	1.42453	0	0.0236098	0.0373941	0.348137	0.181665	0.113123	0.0207736	0	0.0271165	155.228
Micro_circ	VP13_NODE1016		145.517	0.0241365	0	0.0662776	0.0415262	0.0268778	0.0118722	0.00940182	0.0129675	0.0332183	9.21519	0	0.146484	0	155.105
Gokusho_lin	VP6_NODE1443		0	0.509565	0.126069	0	0	0	0	154.341	0	0	0	0.0311618	0	0.0372007	155.045
Microv_vibrant	C_VP6_NODE459		0	0	0.0360697	0.224336	152.101	0	0.0200924	1.67072	0	0	0.0137528	0.972333	0	0	155.038
Gokusho_lin	VP5_NODE486		0	1.35601	0	0.0300009	0.0178794	0.185451	150.49	1.30196	0.0261211	0.10621	0.930862	0.292347	0.0703384	0	154.807
Gokusho_circ	VP3_NODE321		0	139.978	0.36083	4.34812	0.0351524	0.227524	0.0301498	3.34267	2.3491	0.351496	0	3.71392	0	0.0692559	154.807
Microviridae_vibrant	VP4_NODE662		0	0	145.437	0	0.0470796	8.66934	0	0.0319774	0	0	0	0.023686	0	0	154.209
Gokusho	VP9_NODE4603		0.0201954	0.196671	0	0.742567	0.253776	0	0.0241845	152.011	0	0.067668	0.364183	0.29791	0	0	153.978
Microv_vibrant	C_VP16_NODE136		0.0539159	0.284405	0.946578	0.060074	0.0376393	49.2113	0.0215219	70.4838	0.0940295	2.61949	0.45667	0.0946826	29.188	0.123593	153.676
Microv_vibrant	C_VP5_NODE263		0.199847	0	0.0373588	151.233	0.946278	0	0.0312158	0.164803	0.0227304	0.625948	0.0569776	0.164796	0.0213975	0	153.505
Microviridae	VP5_NODE185		0	0	0	149.983	0.264943	0.042871	0	0.262434	0	2.31806	0	0.599823	0	0	153.471
Microv_vibrant	C_VP5_NODE291		0	0.345845	1.52692	76.3892	0.632205	53.4239	0.0212641	16.4016	0.0232258	1.08582	0.320207	0.0935486	3.14839	0	153.412
Microviridae_vibrant_circ	VP11_NODE949		0.0606743	0.0923236	0.293482	0.63379	0.0953042	0.236461	0.0363295	1.8197	125.858	0.53366	1.84014	21.1131	0.485603	0.0625882	153.161
Microv_vibrant	C_VP5_NODE316		0.0269098	1.13559	0.0964171	147.818	0.52601	0.474211	0.0107417	0.969751	0.0703962	0.25547	0.02941	0.869525	0	0	152.282
Microv_vibrant	C_VP6_NODE653		0	0.0455751	0.221338	0	151.823	0.0253756	0.0224173	0.0266291	0	0	0.0306884	0	0	0	152.195
Microviridae	VP12_NODE372		0	0.0755571	0.517062	0	0	0.0210346	0	0	0	151.34	0.0381578	0.147151	0	0	152.139
Microviridae	VP15_NODE538		0.0197284	0.168108	0.805823	3.0005	0.0619768	0	0.0236253	0.851273	0.0129024	0.181784	0.113197	145.781	0.0242916	0.0271343	151.071
Microv_vibrant	C_VP3_NODE609		0	140.752	0	0	0.093049	0	0	4.91913	4.5764	0.0372166	0.0364175	0	0	0	150.414
Gokusho	VP9_NODE1835		0	0	0.0642625	0.0333068	0.0834734	0.027014	0	149.548	0.0130332	0.181014	0.310363	0.0419959	0	0	150.303
Microviridae	VP4_NODE298		0.0144188	0.0702083	148.896	0.0240986	0	0.0684094	0.777012	0	0	0.0241564	0.0236377	0	0	0	149.898
Microv_vibrant	C_VP5_NODE257		0	0.0422354	0	146.159	0.96281	0.0117581	0	0.00822592	0	0.72659	1.73482	0.164511	0	0	149.81
Microviridae	VP17_NODE198		0.03671	0	0.197296	0.490834	38.403	0.223931	0.0329708	0.0435171	0	0.215255	0.0150452	0.193401	0.045201	109.868	149.765
Gokusho	VP9_NODE1844		0.180078	0.548022	0.135495	1.50484	0.396	0.0732316	0.010806	145.64	0.447529	0.120941	0.132846	0.398459	0	0.0248221	149.613
Microviridae	VP11_NODE2007		0	0.064567	0.114027	1.9946	0	0.32355	0	0	146.335	0.0444307	0.0434767	0.0558878	0	0	148.976
Microviridae_vibrant	VP13_NODE600		0.020569	0.300464	0.486407	0.320856	0.0143595	0	0.0164213	0.507168	0.0358724	0.436492	140.118	5.47603	0.726029	0.414926	148.874
Gokusho	VP3_NODE493		0.0290601	22.7343	0	7.96528	0.0811487	0.0131309	4.90683	0.69816	0.988276	0.275883	110.763	0.142892	0	0	148.598
Microviridae	VP8_NODE1119		0	0.426784	0.2303	0	0.122379	0.105612	147.006	0.193951	0.0127384	0	0.063862	0.430984	0	0	148.593
Micro_lin	VP13_NODE976		0.0236468	0.0607063	0.0390496	0.052828	147.421	0.0251198	0	0	0.0114991	0	0	0.0160871	0	0.0192047	147.67
Micro_circ	VP6_NODE633		0	0	0	0	146.817	0.137938	0	0.0175457	0.0241999	0	0.0303305	0	0	0	147.027
Microv_vibrant	C_VP16_NODE65		0	0.0794047	0.0701152	0.0436082	0	0	0	0.0680466	0.0426605	0	0.0641614	0.274924	146.307	0	146.95
Microviridae	VP9_NODE2002		0	0.454528	0.0401353	0.0936083	0.156401	0.0759226	0.0447144	144.412	0.219777	0.12511	0.107121	0	0	1.00144	146.73
Microviridae	VP6_NODE1628		0	0.461472	0	47.8712	98.0969	0	0.0504416	0.0199729	0	0	0.0690525	0.133147	0	0	146.702
Microv_vibrant	VP2_NODE83		145.009	0.0677265	0.0398688	0.0309956	0.036413	0.0251395	0.112432	0.0582587	0.0682245	0.0194187	0.803775	0.0512948	0.154137	0.022319	146.499
Microviridae	VP12_NODE407		0.0165088	0.562692	0.0709805	0.055183	0.224737	9.99202	48.3862	0.0391399	0.334699	64.6498	0.175915	0.0695791	0.0203272	21.4799	146.078
Microviridae	VP9_NODE1766		0.0180473	0.549225	0.0193989	1.83993	0.302377	0.0366962	0.0425952	142.374	0.141635	0	0.133137	0.152127	0	0	145.609
Gokusho	VP9_NODE1946		0.0335255	0.142837	0.0360362	2.1012	15.4996	0.0454457	0.0221062	121.73	0	0.0463897	0.0687005	5.35171	0	0	145.078
Microviridae_vibrant	VP5_NODE414		0	30.0752	0.354925	112.223	0.325432	0.0263294	0	0.11052	1.23218	0.178973	0.0318419	0.163726	0	0.0267147	144.749
Microviridae	VP17_NODE268		0.0120068	0	0	0.602016	37.4175	0.0325517	0.0862705	0.0910923	0	0.683921	0.0393669	0.0253023	0.118271	105.558	144.666
Microviridae_vibrant_circ	VP6_NODE269		0.0139517	0.0339669	0	0	144.315	0.0472808	0	0.0661551	0.0182489	0	0	0	0	0	144.495
Microv_vibrant	C_VP5_NODE318		0	0.393479	0.115815	139.441	0.940236	0.438168	0	0.706748	0.211398	0.270766	0.0883175	1.58941	0	0	144.195
Gokusho_circ	VP6_NODE588		0	3.86654	0.426775	0.754072	136.447	0.183481	0.0216121	0.410761	0.0590147	1.13382	0.118344	0.152127	0.599984	0	144.174
Gokusho_circ	VP15_NODE469		0	0	0	1.64121	0.329832	0	0	0	0	0	0.030374	141.244	0	0.0509664	143.297
Microviridae_vibrant_circ	VP4_NODE242		0.00659339	0	22.4664	0.220394	119.667	0.0446886	0.00789575	0.0437696	0	0.552306	0.0540448	0.111156	0	0	143.174
Gokusho	VP9_NODE1973		0.0961733	0.039024	0.310127	0.0535789	0.637827	0	0.0111166	132.378	0.0419316	0.155521	0.525543	8.8837	0	0	143.132
Microv_vibrant	VP12_NODE384		0.00791623	0.0192729	0.0340363	0	0.0331585	0.0214618	0.0284396	0.0375365	0.0310633	142.278	0.155731	0	0	0	142.647
Gokusho	VP9_NODE2353		0	0	0.113111	0	0	0.0570583	1.5752	140.231	0.0137641	0.0528888	0.172511	0.0887025	0	0	142.305
Microviridae	VP6_NODE630		0.00923749	0.157427	0.0794343	0	138.23	0.0500877	0.0663727	2.52297	0.0120826	0.0773793	0.106005	0.0778661	0.0454965	0	141.434
Microv_vibrant	C_VP6_NODE458		0.0418913	0.203978	0.918583	0.0560112	82.137	13.3561	0.0200664	39.2347	0.0767115	0.673746	0.24723	0.105935	3.28054	0.0230468	140.376
Microv_vibrant	C_VP9_NODE1653		0.0258978	0.924745	0.315489	6.37711	0.162716	0.0819137	0.0103377	123.709	0.0564572	0.535111	0.155671	7.33129	0	0.0949855	139.78
Microviridae_vibrant_circ	VP3_NODE279		0	125.857	0.0170241	0.0264704	0.0497551	0.633344	0.047416	0.112649	12.7508	0.0265339	0	0.033376	0	0	139.555
Microviridae_vibrant	VP4_NODE501		0.00917749	1.36296	129.742	5.24579	0.0384415	0.0746436	1.14299	0.818121	0.2881	0.645764	0.0451357	0	0.0226005	0	139.436
Microviridae	VP12_NODE523		0	0	0	0.0953403	0	0	0.0227709	0	0	133.446	0.0467585	5.75018	0	0	139.361
Microviridae_vibrant	VP15_NODE540		0	0.0240627	0	8.52365	101.718	0.0133978	0.0473435	0	0.0258555	0	0.0486084	28.7845	0	0	139.185
Micro_lin	VP15_NODE627		0	132.545	0	0	3.63426	0	1.34054	1.18988	0	0.271216	0.0845168	0	0	0	139.065
Microv_vibrant	C_VP5_NODE183		0.0157552	2.28228	0.457249	131.186	0.923908	0.0106785	0.716957	0.418358	1.55589	0.0923833	0.271199	0.813439	0.0387988	0	138.783
Microviridae	VP15_NODE466		0.00923937	0.134965	0.357527	0.0926519	109.426	0.025049	0.0221288	0.630871	0.0483405	0.015479	0.13632	27.5897	0.113764	0.050831	138.653
Microviridae_vibrant_circ	VP11_NODE1017		0	124.411	0.0170241	0.0529408	0.0995102	0.504528	0.0189664	0.0600795	13.1962	0	0.0259642	0	0	0	138.387
Micro_circ	VP6_NODE268		0.00696726	0	0.0449342	0	137.951	0.037778	0	0	0.00911318	0.0116725	0.0228437	0.0146824	0	0	138.099
Gokusho	VP8_NODE1124		0.0390901	2.78369	0.294123	2.31929	2.51743	0.0397416	122.646	0.834094	0.293997	0.0982334	0.945222	4.18059	0.0721975	0.403232	137.467
Microviridae	VP15_NODE624		0	0.726023	0.332415	2.17822	4.7651	0.209606	0	1.73873	0.0577866	0	0.0543194	127.152	0.027199	0.0911458	137.333
Microviridae_vibrant	VP16_NODE159		0.0188406	0.642172	0.263271	114.682	1.1443	0.0127698	0.0902485	0.661093	0.0862525	0.347207	0.447856	0.337481	18.4196	0	137.153
Microv_vibrant	C_VP5_NODE412		0.019361	0.0235681	0	131.019	2.04769	0.0131224	0	0.0183608	0	0.016218	0	3.77401	0	0	136.932
Microviridae_vibrant_circ	VP3_NODE290		0.0160545	134.652	0	0.187826	0.0168117	0.0652883	0.0192257	0.190315	1.55395	0	0.118436	0.0338323	0	0	136.854
Microviridae_vibrant	VP6_NODE849		0	0.135809	0.0479683	0	135.777	0.13611	0	0.0529012	0.0291856	0.130836	0.0548689	0.211596	0	0.122757	136.699
Micro_circ	VP3_NODE328		0	121.785	0	0	0.425222	0.0917416	0.0101308	0.240683	2.0471	0	11.4139	0.124793	0	0	136.139
Microviridae_vibrant	VP15_NODE659		0	0.402932	0.660758	1.22498	3.2681	0.112174	0.0141566	0.661443	0	0	0.0387597	129.692	0	0	136.075
Microv_vibrant	C_VP6_NODE750		0.0198496	0.676564	0	1.32701	130.702	0	0	1.40241	0.402432	0.199529	0.0976223	0.33464	0	0	135.162
Microv_vibrant	C_VP3_NODE91		0.00867066	35.3375	96.4901	0.173898	0.181593	0.0411375	0.212858	1.14296	1.17949	0.108947	0.0852861	0.0913601	0	0.0954045	135.149
Microviridae	VP9_NODE690		0.14197	0	0.343355	0.533876	0.668999	0	0.0833405	114.46	0.0232121	0.0388643	0.145463	18.6987	0	0	135.138
Microv_vibrant	C_VP5_NODE397		0	0.186272	0	128.704	1.44214	0.0259284	0	1.32418	2.90219	0.06409	0.141106	0.322466	0	0	135.113
Microviridae	VP11_NODE1483		0.0695654	0.0483897	0	1.19588	1.58181	0.269428	0.0595045	3.36457	126.257	0.0166493	0.782008	0.921472	0	0	134.567
Microv_vibrant	C_VP3_NODE427		0	19.6925	0.314016	0	112.367	0.0123753	0.0109326	1.97396	0.0119412	0.0764732	0	0	0	0	134.459
Micro_circ	VP15_NODE390		0	0	0.0381431	1.95716	0.780346	0	0	0	0	0	0.0290869	130.903	0	0.122016	133.829
Microviridae	VP7_NODE411		0	0	0	0	0.368306	133.108	0.0263243	0.0277956	0	0	0.168172	0.0154414	0	0	133.714
Microviridae	VP13_NODE943		0.0187081	0.0683202	0	0	0.039181	0.0253599	0.0224034	0.0266126	0.0611756	0	133.228	0.0197122	0.115176	0	133.624
Microviridae_vibrant	VP9_NODE1510		0.00819603	0.159633	0.246675	0.164379	0.0514957	0.0111102	0.0196299	127.332	0.225129	1.24953	0.134363	2.95348	0.524772	0.0676365	133.148
Microviridae	VP4_NODE268		0.0206819	0.0335681	26.8548	0.0230441	84.0451	0.0373806	0.107324	0.0130757	0.0270519	19.2995	0.0452068	1.45279	0	0.417204	132.377
Gokusho_circ	VP11_NODE1323		0.0275716	123.601	0.0987883	0.0921623	0.346466	0.498332	0.0110059	1.23764	5.74616	0.0923833	0.0150666	0.348617	0.0226326	0	132.138
Microviridae	VP13_NODE602		0	0.0167764	0.0296275	0	24.4472	0	0.0247558	0.0196046	0	10.6901	95.9302	0.0145213	0.0339386	0.511789	131.719
Microviridae	VP4_NODE560		0	0.431712	129.886	0.263436	0.0206319	0.06677	0	0	0.231939	0.231059	0.129199	0.0622801	0	0	131.323
Microviridae_vibrant_circ	VP3_NODE207		0.00730965	113.61	13.9699	0.0244336	0.0765443	0.0693605	0.148809	1.12299	2.09387	0.0367383	0.0479327	0	0	0.0804291	131.289
Gokusho_lin	VP3_NODE435		0.00919055	122.035	0.0395153	0.215045	0.153985	0.772415	0.0110059	1.59499	5.6019	0.169369	0.0150666	0.309882	0	0	130.927
Microviridae	VP4_NODE107		0.00397377	0.0386982	130.26	0.0265658	0	0.0107733	0.128485	0	0.0103954	0.246323	0.0325722	0.0251222	0	0	130.782
Microviridae	VP15_NODE435		0	0	0.0585824	1.24488	0	0	0.0435107	0.0430712	0.0118812	0	0	129.38	0	0	130.782
Gokusho	VP16_NODE161		0	0.599048	0.0406897	0.0316338	0.0396403	0.0769713	0.011333	0	0.0495141	0.0317096	0.0310288	0	128.995	0	129.906
Microviridae	VP9_NODE1575		0.0458316	0.803389	0.137939	2.11415	0.0959868	0	0.0200738	122.318	3.05734	0	0.210377	0.135216	0	0	128.938
Microviridae_vibrant_circ	VP6_NODE318		0	0.94995	0.253228	0.147652	125.306	0	0	0.439848	0.491106	0.0616691	0.024138	0.465428	0.670799	0	128.81
Microv_vibrant	C_VP5_NODE676		0.0160005	4.40191	0.137591	100.015	0.670209	0.0650688	0	2.2761	0.188358	0.804186	0.0262307	20.0963	0	0.044014	128.741
Micro_lin	VP6_NODE1548		0	0.042407	0.054557	0	0.197938	0	0	127.785	0	0	0	0.235995	0.0865222	0	128.402
Microviridae	VP4_NODE542		0	0.0467162	127.96	0	0	0.026011	0	0	0.0501969	0.032147	0.0314568	0.0404365	0	0	128.187
Microviridae	VP13_NODE1010		0	0.671992	0.042384	0.065902	5.4091	0.0133627	0	2.27169	0	0.13212	118.084	1.22564	0.0485514	0.0542331	128.019
Microviridae_vibrant_circ	VP15_NODE567		0.0202633	1.67732	0.217808	1.69332	2.63116	0	0	0.470805	0	0.254608	0.182704	120.504	0	0.19509	127.847
Microviridae	VP2_NODE647		121.549	0.0370413	0.0817696	0.0254284	0	0	0.0182197	0.0144286	0.0199006	0.0254893	4.60181	0.0320621	0.0749345	0.481296	126.961
Microviridae	VP5_NODE359		0.0367174	0	0.0197336	122.396	0.980457	0.0248863	0.0109925	0.0174104	0	0	3.09995	0.135408	0	0	126.721
Microv_vibrant	C_VP5_NODE237		0	0.0824619	0	118.568	1.9685	0	0.0101403	0.0963634	0.0110758	0	5.91357	0.0713772	0	0	126.721
Micro_lin	VP3_NODE451		0.037132	17.8091	0.0598693	0.0310298	0	0.0125836	0.0111166	0.193676	0.497829	0.0311042	107.638	0.0782497	0.137162	0	126.537
Microviridae	VP9_NODE1735		0.148528	0.836216	0.0199564	0.837804	0.11665	0.0125836	0.0210984	123.34	0.449261	0.0295166	0.228273	0.156499	0	0	126.197
Microviridae_vibrant	VP5_NODE528		0	0.236618	0.470107	60.0199	0.534313	0	0.0581935	0.207381	0.0476716	0.0814125	63.413	0.17921	0.149587	0	125.397
Microv_vibrant	C_VP9_NODE1491		0.00812242	0.929419	0.279383	0.0271504	0.306199	8.66518	53.6238	54.5977	0.244355	0.0680387	0.159787	0.136934	0	5.67513	124.721
Gokusho_lin	VP11_NODE1310		0	0.489769	0.334182	0.0916963	1.85763	0.818091	0	1.14467	119.078	0.352346	0.0299809	0.327585	0.0225182	0.0251534	124.572
Microviridae_vibrant	VP11_NODE993		0	1.52316	0.975103	1.77757	0.163785	0.54065	0	0.170578	118.105	0.0655088	0.833329	0.0824011	0	0.0215122	124.259
Gokusho_lin	VP3_NODE457		0	118.695	0.0401105	1.21615	0.175842	0	0	0.00884706	3.83152	0.0312582	0.0152936	0.157274	0.045947	0	124.217
Microv_vibrant	C_VP9_NODE1567		0	1.07808	0.251461	16.7568	0.139986	0.215189	0.0600322	98.4568	0.0437136	0.251955	0.0684847	6.77866	0	0.0229829	124.124
Microv_vibrant	C_VP5_NODE54		0	0.397265	0.0194883	120.693	0.63602	0.0430096	0.0217117	1.23796	0.272719	0.205029	0.0222919	0.382071	0	0	123.93
Gokusho	VP9_NODE1921		0.0440459	0	0	0.14723	0.0368987	0	0.0219538	122.89	0	0.23035	0.274387	0.0556918	0.045146	0	123.746
Microv_vibrant	C_VP3_NODE325		0.0084361	27.9735	0.0906789	0.0563978	0.212016	0.28589	85.1636	0.0160006	1.15862	0.0423998	0.235107	0.0888886	0	8.21489	123.546
Alphatre	VP15_NODE190		0.0145277	0	0	0.169964	4.48782	0	0	0.00688863	0.0190023	0.0121694	0	118.464	0	0.359663	123.534
Micro_lin	VP6_NODE549		0.0265621	0.0862241	0.0380684	0.0591917	11.8492	0.0240042	110.641	0.0839665	0	0.0148334	0.0870897	0.0559753	0	0	122.966
Microviridae_vibrant_circ	VP4_NODE487		0.0181633	0.0663306	122.432	0.0607134	0	0.0246213	0.043502	0	0	0	0.0297762	0	0	0	122.675
Gokusho_lin	VP15_NODE382		0	0.731044	0.0759435	1.91885	1.4427	0	0	0.435517	0.48517	0.0887746	0.0289562	117.361	0	0	122.568
Microviridae	VP6_NODE703		0	0	0.020731	0.0322342	122.087	0.0522882	0	0	0.0378404	0	0.0316178	0	0	0	122.262
Gokusho	VP8_NODE1043		0	0.0672901	0	4.03426	0.270132	0	114.797	0.0611597	1.69914	0	0.0755174	0.834843	0	0.025343	121.864
Microviridae	VP9_NODE1773		0.00890108	0.0433412	0.0382708	0	0.0559255	0.0482637	0.0852742	120.964	0.197925	0.0298245	0.160513	0.0750304	0	0	121.707
Microviridae_vibrant_circ	VP6_NODE314		0	0.267851	0.0315354	0.343235	117.035	0	0.0790498	0.72339	0	0.196605	2.75349	0.0463692	0	0	121.477
Microviridae	VP13_NODE581		110.808	0.113726	0.0286918	0	0.0139759	0.072367	0.0399565	0.0253139	0.00872853	0.335394	9.30974	0.0140627	0.345101	0	121.115
Microviridae	VP2_NODE642		111.021	0.110436	0.0487583	0.025271	0.0158336	0.0819861	0.00905352	0.0286786	0.00988874	0.493967	8.93599	0	0.223413	0	121.005
Gokusho_lin	VP6_NODE1334		0	0.552078	0.0236751	0	0	0	0	120.013	0	0	0.0331261	0.0292601	0	0	120.651
Microviridae_vibrant	VP13_NODE261		0.0145044	0.0176562	0.023386	0.0242416	0.0303771	0.0344077	0	0.0206327	0	0.0242997	119.924	0.0152829	0.0357186	0	120.165
Gokusho_lin	VP5_NODE457		0	1.03359	0.155607	0	0.0855387	0.368544	109.706	2.20742	0.0249938	0.609758	5.49258	0.0874156	0.134606	0	119.906
Microviridae_vibrant	VP9_NODE2764		0.135198	0.149615	0.739825	0.082167	0.849448	0	0.0883106	105.963	0.0803813	1.52373	0.523872	8.36592	0.998814	0.0676181	119.568
Microviridae	VP7_NODE549		0.0819323	0.0221636	0.27399	0.18258	51.2874	61.554	0.0763124	0.00863332	0.0119075	0.335534	0	0.0191843	0	5.68453	119.538
Micro_circ	VP3_NODE458		0.0186733	115.951	0.0602154	0	0.0391082	0.0632819	0.0111809	0	3.24849	0.031284	0	0	0	0	119.424
Micro_lin	VP12_NODE310		0.113862	0.519767	0.0305973	1.56998	0	0.0578799	0.0170441	0.836848	0.0651577	115.98	0.034999	0	0.122674	0.0195756	119.369
Microviridae	VP9_NODE619		0.0276898	0.382011	0.0396847	1.35751	0.135314	0.0125117	0.0205695	116.693	0.0241456	0.395678	0	0.136154	0	0	119.224
Microv_vibrant	C_VP3_NODE82		0	102.97	0.917887	0	0.326732	0.0612169	0	0.0155735	3.57638	11.0461	0.0269213	0.181683	0	0	119.123
Micro_lin	VP6_NODE529		0.00879889	0.0214218	0	0	118.03	0.0715643	0	0.0250331	0.0230179	0	0	0.0370845	0	0	118.217
Gokusho_lin	VP3_NODE404		0.00896106	109.89	0	0.0599073	0.0563024	0.121472	0	0.985786	6.09496	0.0300255	0.117523	0.037768	0	0	117.403
Gokusho_lin	VP15_NODE754		0	115.426	0	0	0.0928339	0	1.23037	0.296495	0	0.275734	0.0268514	0.0237177	0	0.028314	117.401
Microviridae	VP9_NODE1026		0	0.544198	2.00222	0.15566	0.312093	0.0631255	0.0152168	113.395	0.0487288	0.074509	0.381709	0.25515	0	0	117.248
Gokusho_lin	VP6_NODE632		0	0.370015	0.137798	0.0254207	0.0302995	0.447241	1.48273	112.313	0	0.584969	1.49863	0.0464465	0	0.0184825	116.955
Microviridae_vibrant_circ	VP15_NODE249		0.00772817	0.018815	0.0332277	0.749143	20.1346	0.010476	0	0.0952764	0	0.0647362	0	95.5818	0.190314	0.0212585	116.907
Microv_vibrant	C_VP5_NODE303		0	0.565216	0.0191958	111.688	0.374015	0	0.0106929	2.65894	0.175191	0.134634	0.0878292	1.16665	0	0.0245623	116.905
Microviridae_vibrant	VP6_NODE845		0	0	0.0239133	0.0743646	116.133	0.150787	0	0.189882	0.0290994	0.0186357	0.0364713	0.0703237	0	0.091796	116.819
Microviridae_vibrant	VP5_NODE542		0.01262	0.215073	2.25181	97.8252	0.607902	0.0513214	0	1.02926	0.016507	0.0422854	0.0206888	14.4941	0	0	116.567
Microv_vibrant	C_VP6_NODE372		0.0932159	0.302592	0.033399	0.0519313	114.809	0.0315899	0	0.581971	0.0101605	0.325349	0	0.0491094	0	0	116.288
Gokusho	VP9_NODE1985		0.0185584	1.2877	0.0199482	0.0155085	0.0388675	0.0251569	0.0223065	114.186	0.0667546	0.0624134	0.0988777	0.0684404	0.068807	0.204957	116.185
Gokusho_lin	VP5_NODE713		0	4.07247	0	0	0	0	108.958	0.895429	0.02048	0.749455	0.697395	0.257863	0.183827	0	115.835
Microv_vibrant	C_VP5_NODE376		0	0.0452287	0	113.887	1.65356	0.0251828	0.0111235	0	0	0	0	0.195745	0	0	115.818
Microviridae_vibrant	VP9_NODE3715		0.0824836	40.5244	0.567429	0	0.0690993	0.0447244	0	72.9036	1.42413	0.055275	0.0540882	0	0	0	115.725
Microviridae_vibrant	VP6_NODE924		0.0122707	0.0896228	0.0791379	0.2461	14.5199	99.3692	0.0440834	0.418926	0.192601	0.0616724	0.46267	0.18101	0	0	115.677
Gokusho_lin	VP3_NODE395		0.0178443	110.065	0.0191807	0.596472	0.224232	0.45959	0.021369	1.26073	2.70749	0.0747379	0.0292533	0.150416	0	0	115.626
Microviridae	VP12_NODE464		0	0.519277	0	0.0297064	0	0.0120469	0.0532125	50.0708	0.0581216	64.7366	0.0582766	0	0	0	115.538
Microviridae	VP7_NODE401		0.00717738	0.0349481	0	0.599786	4.35923	109.854	0	0.0204199	0.018776	0.024049	0.0117663	0.0302504	0	0.454099	115.414
Microv_vibrant	C_VP6_NODE456		0.0418371	0.0407427	0.0179881	0	115.099	0	0	0.0555463	0	0.0420546	0.0274344	0.035266	0	0	115.36
Micro_lin	VP9_NODE2005		0.02801	0.681933	0	0.0624184	0.0195541	0.0126564	0.0670854	113.717	0.20761	0.015642	0.336736	0	0	0.102733	115.251
Gokusho	VP15_NODE747		0	1.02248	0.150476	1.59101	0.0293191	0	0	0.385006	0	0	0	111.691	0	0	114.87
Microv_vibrant	C_VP6_NODE667		0.0188054	0.663862	0.0202137	0.565737	105.866	1.51676	0.0225199	1.55155	0.38126	0.157526	0.924864	2.9722	0	0	114.661
Gokusho_lin	VP5_NODE331		0	0.639398	0.194688	108.282	0.436233	0.613808	0.010845	2.99734	0.485665	0.257926	0.0890781	0.534364	0	0	114.541
Microviridae	VP11_NODE1390		0	0.301417	0.0204734	0.0636673	0.0199454	0.245283	0	0.0180631	113.244	0.28719	0.0156124	0.100346	0	0.0523941	114.369
Microviridae	VP4_NODE521		0	0.615774	112.493	0.0626253	0.17657	0	0.0224359	0.159907	0.306321	0.0156939	0.107498	0	0	0.30922	114.269
Microviridae	VP11_NODE1155		0	0	0.01847	0	0	0.0815246	0	0	113.985	0.0143938	0.0704236	0.0724215	0	0	114.242
Micro_lin	VP3_NODE446		0	79.0031	0.953991	0	30.5148	0.100257	0.0221423	1.16607	1.64458	0.0619541	0.606239	0.0389649	0.0455337	0	114.158
Microviridae_vibrant	VP12_NODE678		0	0.597161	0.05273	17.9965	84.8119	0	0	0.0814136	0	9.41022	0	0.155067	0.875841	0	113.981
Microviridae_vibrant	VP13_NODE816		0	0.187328	2.2974	0.0857323	0.984786	0.0115891	0.122857	0.0405386	0.0670953	0.315106	109.349	0	0.0631609	0.0470348	113.571
Microviridae_vibrant	VP13_NODE732		0	0.152739	0.488905	0.812614	0.114968	0	0.0281733	2.9748	0.184634	1.30067	90.7764	2.11532	14.3295	0.258863	113.538
Microviridae	VP4_NODE475		0	0.152807	66.2508	0	0.112672	46.7581	0.0107375	0.0680257	0	0	0.0146992	0.0944761	0	0	113.462
Microviridae_vibrant	VP6_NODE1309		0.0861942	0.755456	0.148239	1.32534	109.828	0	0.0412879	0.19618	0.0225484	0.0866424	0.0282607	0.58125	0	0.189681	113.289
Micro_lin	VP6_NODE611		0.00912932	0.200036	0.0588781	0.0305161	111.182	0.0123753	0	1.36792	0.0119412	0.0152946	0.0149663	0.0384771	0	0	112.941
Gokusho_lin	VP3_NODE445		0	109.052	0.278191	0.154483	0.251657	0.112766	0	0.552238	2.23666	0.154853	0.0454586	0.0973923	0	0	112.935
Gokusho_circ	VP11_NODE1265		0.00896106	105.047	0	0.089861	0.0938373	0.121472	0	1.07077	6.21217	0.0300255	0	0.09442	0	0	112.769
Microv_vibrant	C_VP5_NODE464		0	1.241	0.365271	95.7708	1.11203	7.42793	0	0.594181	4.70878	0.33803	0.0696363	0.87277	0.130757	0.0292117	112.66
Micro_circ	VP9_NODE2327		0.0208328	2.13022	0.38068	0.0348183	58.1598	0.15532	0.0124739	49.6385	1.67583	0	0.153686	0.0878034	0	0.143266	112.593
Micro_lin	VP15_NODE440		0.0273218	0	0.234943	1.30902	12.8366	0.0493815	0.0218123	0.544118	0	0.244123	0	96.2674	0	0.576198	112.111
Microviridae_vibrant	VP4_NODE544		0	0.023368	111.156	0.0320837	0.020102	0.065055	0	0.382304	0.0251091	0.0160803	0	0.0404537	0	0	111.761
Microviridae	VP9_NODE2210		0.0798896	0.534873	0.150277	0	1.00389	0.175979	0	108.445	0	0.552096	0.065484	0.610285	0	0	111.618
Microv_vibrant	C_VP9_NODE496		0.0107866	0.0350148	0.061837	0.0120186	0.27862	0.0341177	0.017223	110.825	0.0235148	0.0120474	0.129677	0.0606162	0	0	111.501
Microviridae	VP11_NODE1362		0	0	0.0404022	0.0628205	0.0984004	0.178331	0.540141	0	110.091	0	0	0.25743	0	0	111.268
Microviridae	VP4_NODE408		0.0081064	0.0789435	107.594	0.0270968	0.458393	0.142853	0	0.107627	0.848255	0.0271618	0.0531573	0.170829	1.53714	0	111.054
Microviridae_vibrant	VP9_NODE1444		0.0318321	0.25187	0.461916	0.345811	0.200001	0.0107875	0	103.476	0.104091	1.22657	0.495751	2.85094	1.37182	0.153236	110.981
Microv_vibrant	C_VP5_NODE307		0.0178831	1.67623	0	102.667	0.767792	0.0242416	0.0214155	4.5875	0.222216	0.209721	0.117268	0.546445	0	0	110.858
Microviridae	VP6_NODE648		0.037239	0	0	0.0311192	110.513	0	0.0445947	0	0.0243544	0	0.0152621	0.117713	0	0	110.784
Microv_vibrant	C_VP6_NODE572		0	0.457424	0.307741	0.0299062	107.311	0	0.0214282	1.48482	0.0351076	0	0.67469	0.0565623	0	0	110.379
Microviridae	VP13_NODE1003		0.00981283	0.979504	0.126573	0.0656016	19.9759	0.0266037	0	0.111671	0	2.30156	80.9326	0.682405	0	5.10167	110.314
Microviridae_vibrant_circ	VP9_NODE1179		0	0	0.0909192	0.0471227	0	0	0	109.795	0	0.0944715	0.184886	0.0594161	0	0	110.271
Microviridae	VP11_NODE877		0.0127069	0.154681	0.0273171	0	0.0266125	0	0.0260666	109.207	0.0166206	0.461917	0.145818	0.0669444	0	0.119753	110.265
Microviridae	VP11_NODE376		0.0192579	1.41594	0.414002	2.3174	0.306527	0.198399	0.0230618	3.554	87.0392	0.0903374	0.757695	14.0417	0	0	110.178
Alphatre	VP3_NODE203		0.0145137	25.088	0	0.3396	80.5814	0.00983708	0.382372	0	0.417647	0.230995	0.0237932	0.0305853	0	2.65495	109.774
Micro_lin	VP6_NODE593		0	0	0.0388442	0.030199	98.0496	0.0244934	0.021638	10.7868	0	0.136222	0.0740538	0.28558	0	0.323074	109.771
Microv_vibrant	C_VP6_NODE541		0	1.93587	0.0189933	2.00819	97.3836	0	0	6.44315	0.184899	0	0	0.688878	0	0.729095	109.393
Microviridae_vibrant_circ	VP6_NODE742		0.029612	0.0240311	0.0212198	0.39593	100.778	6.8373	0.0118204	0.131051	0.245306	0.0330733	0.469266	0.0208008	0	0.244369	109.242
Microv_vibrant	C_VP5_NODE317		0	0.545956	0.173551	105.152	0.882945	0.802511	0.0214835	0.510395	0.0938616	0.225415	0.14705	0.604887	0	0	109.16
Gokusho_lin	VP6_NODE509		0	0	0.356004	0	70.5873	0	0	0.29756	0	0.189824	36.4924	0.0183671	0.965857	0	108.907
Gokusho_lin	VP5_NODE524		0.11903	0.713009	0.0982814	0	0.158477	0.205473	100.414	2.07521	0.0289413	0.35303	4.49215	0.121466	0.051955	0	108.831
Micro_lin	VP5_NODE338		0	0	0	107.705	0.64759	0	0.0217816	0	0	0.0152362	0.0149091	0.287476	0	0.0500336	108.742
Microviridae	VP11_NODE1118		0.0253272	0.0822156	0	0	0.0707249	0.217439	0	0.00800629	107.732	0	0	0.071164	0	0.0928929	108.3
Micro_lin	VP6_NODE468		0.0169417	0.164986	0	0.0566302	105.061	0	0.0710085	0.594464	0	0.212873	1.86083	0.107106	0	0	108.146
Gokusho_circ	VP13_NODE881		0.0266403	0.410771	0.0763611	2.99799	0.297567	0.0722249	0.0106341	3.21697	1.1499	0.133894	99.1671	0.430408	0	0	107.99
Microviridae	VP4_NODE265		0	1.20295	105.646	0.917566	0.0143725	0	0.0246543	0	0.035905	0	0	0.0289235	0	0	107.871
Microviridae	VP9_NODE3385		0.0272559	0.154834	0.0781256	0.0303689	0.228332	0.0123156	0.0541852	105.173	0	0.277951	0.223411	1.3785	0	0	107.638
Micro_lin	VP15_NODE339		0	0	0	0.57855	0.036249	0	0	0	0	0	2.66718	104.097	0	0.0476109	107.427
Gokusho_lin	VP9_NODE1779		0.0178267	0.0651015	0	0	0.0373351	0.0241651	0.0426959	107.099	0.0233174	0.0447985	0.0292245	0	0	0	107.383
Micro_lin	VP3_NODE596		0	0.0691165	0	0	0	2.74559	0.036544	0	0	103.619	0.705018	0	0.0235028	0	107.199
Microv_vibrant	C_VP6_NODE696		0	0.350371	0.0412509	0	106.335	0.026011	0.0229786	0.0272958	0.0250985	0	0	0.161746	0	0.0263916	107.016
Microviridae	VP15_NODE543		0.00992265	0.0966308	0.789266	3.68164	0.187032	1.68134	0	0.178791	0.0129788	0.299227	1.36641	98.5506	0	0.0818852	106.936
Microv_vibrant	C_VP5_NODE574		0	1.20759	0.144097	97.1494	1.37573	3.3982	0.0321074	0.851786	0.385763	0.494099	0.0659305	1.77978	0	0	106.884
Gokusho_lin	VP6_NODE580		0	1.20206	0.482468	2.61062	100.378	0.0973514	0	0.647014	0.23484	0.34591	0.04415	0.321601	0.0221069	0	106.387
Microviridae_vibrant_circ	VP7_NODE440		0.0154037	0.0187509	0.0165573	0.0257445	0	105.76	0	0.00730399	0.020148	0.154838	0.0252522	0.0324608	0	0	106.076
Microviridae	VP3_NODE572		0.0211643	101.456	0.159245	0.0353724	0.0443251	0.0286894	0.0253448	0.0301065	3.05896	1.04599	0.0693919	0.0223002	0	0	105.997
Gokusho	VP3_NODE306		0	64.1021	0.053032	0	0	0.0668793	0.0196942	0.00779809	3.74292	0.027552	37.5964	0.0346567	0.0202496	0	105.671
Microv_vibrant	C_VP6_NODE502		0	0	0	0	101.851	0	0	0	0.0227261	0.0291083	0.93995	0.0183071	0	2.60477	105.466
Microviridae	VP9_NODE1387		0.0155307	0.0189055	0	0.389351	4.74885	0	0.0185983	99.343	0.0507853	0.377276	0.216413	0.278191	0	0	105.457
Microviridae	VP9_NODE1611		0	0.0734401	0.0648484	0	0.0631758	0.0408905	0.0306158	104.303	0	0.44259	0.247258	0.0953522	0	0.0468841	105.408
Microviridae	VP11_NODE1344		0	0.521093	0	0.0311064	0.0779589	0.100918	0.0111441	0.00882521	104.194	0.0623621	0.167814	0	0	0	105.175
Microviridae	VP8_NODE894		0.0166823	0	0	0.0278816	0	0	104.792	0	0	0	0.0546968	0.0175777	0	0	104.909
Microviridae_vibrant	VP6_NODE609		0	0.23063	0	0	0.343877	0.167008	2.22543	100.03	0.0436862	1.35443	0.198927	0.0458376	0	0	104.639
Microviridae_vibrant	VP9_NODE2265		0	0.397335	0	0.0681913	0.0854506	0.345674	0	103.349	0.0266838	0.13671	0.0501655	0.0644859	0	0	104.524
Microviridae	VP9_NODE758		0.00500637	0.231582	0.0430504	1.38896	55.4971	0.956884	0.023981	45.9915	0.111322	0.0167747	0.065658	0.0738508	0	0.0137714	104.419
Microv_vibrant	C_VP5_NODE273		0	0	0.0375319	50.4501	0.310793	0	0.0104535	0	0	0.0731219	45.3067	0.662237	7.43784	0	104.289
Gokusho	VP9_NODE1832		0.0359869	1.33611	0.0386819	0.0601457	0.0565264	0.0365867	0	102.315	0.0941417	0.030145	0.0884933	0.0189591	0	0	104.111
Gokusho	VP12_NODE446		0	0	0	0.0292409	0	0	0	0	0.0228843	103.995	0	0.0368693	0	0	104.084
Microviridae	VP6_NODE668		0	0	0.303206	0.251439	102.44	0.0382376	0.0225199	0.0535018	0.0122987	0.0315052	0	0.0396293	0	0.336242	103.528
Microviridae	VP7_NODE224		0	0.0317436	0.093433	0	0.0546139	103.124	0.00520464	0.00824331	0	0	0.0142499	0.0183177	0	0	103.35
Gokusho	VP4_NODE503		0.0183848	0.156659	83.2757	0	18.1739	0.0124608	0	0.0174351	0.0841658	0	0.0150697	1.10418	0	0.0505727	102.909
Microviridae	VP11_NODE2192		0	0.0349481	0	0	0.0300637	0.369715	0	0	101.635	0.505029	0.141196	0.121001	0	0	102.837
Gokusho_lin	VP3_NODE329		0.00846294	74.8952	0.145548	19.2928	0.212691	0.0803039	0.0101346	2.64851	1.68257	0.184317	0	3.40635	0	0.0232797	102.59
Microviridae_vibrant_circ	VP6_NODE371		0	0.0188601	1.98179	0	99.0487	0	0.129876	0.0146931	0.273583	0.0778698	0.72388	0	0.114462	0.106548	102.49
Gokusho	VP9_NODE672		0.199796	6.58884	0.0292853	0.0758918	0.14265	0.018466	0.021751	94.4793	0.326667	0.121718	0.0372202	0.133967	0.111822	0	102.287
Microviridae_vibrant_circ	VP6_NODE332		0.00744321	0	0	0.27368	101.435	0.0201794	0	0.134116	0	0	0	0.360763	0	0	102.231
Microviridae	VP7_NODE525		0	0	0	0.0891367	5.08222	96.5029	0	0.151734	0.0697596	0.0148917	0.0728601	0.149854	0	0.0489025	102.182
Microv_vibrant	C_VP5_NODE369		0	0.0674688	0.27802	97.4499	1.00601	0.313048	0.0442485	0.0262809	0	0.18571	0	1.45999	0.864433	0.0254103	101.721
Microv_vibrant	C_VP3_NODE417		0	93.8451	0	1.59927	0.189061	0.391582	0.0432414	0.91602	3.42422	0.257102	0.0295979	0.513634	0	0	101.209
Microv_vibrant	VP3_NODE168		0.00664865	96.1012	0.0142932	1.31122	0.974716	1.10855	0	0.0504417	1.24359	0	0	0.350274	0	0	101.161
Microviridae	VP5_NODE115		0.390106	0	0.658934	97.1936	0.962908	0.0188861	0.0333687	0	0	1.77394	0.0228402	0.0734006	0	0	101.128
Microviridae	VP12_NODE195		0.0184693	0.618275	63.3692	0.26238	4.56435	0.0250362	0.193528	0.153258	0.0603947	31.6307	0.0605558	0.0486514	0	0.0889089	101.094
Microviridae_vibrant	VP15_NODE764		0	0.281822	0.279958	1.64447	0.666692	0.0392287	0	0.205832	0	0.16969	0.0474418	97.3011	0.178164	0.199014	101.013
Gokusho	VP11_NODE1307		0	0.93181	0.0195904	0.456911	0.133596	0.0741171	0	11.0531	88.1924	0	0.119513	0.0192037	0	0	101
Microviridae	VP15_NODE140		0	0	0	2.47565	0.0274534	0	0.0313953	0	0	0	0	98.4101	0	0	100.945
Microviridae_vibrant_circ	VP3_NODE227		0	98.1239	0	0.050382	1.05749	0.0612948	0.0812236	0	1.37018	0.0126257	0.0123546	0.0952886	0	0	100.865
Microviridae	VP9_NODE1700		0	0.0424881	0	0	0.0730996	0.0236568	1.80776	98.3168	0.0114135	0	0.429146	0	0	0	100.704
Gokusho_lin	VP6_NODE575		0	0.458058	0.077042	3.11456	96.1266	0.0242896	0	0.348355	0.269531	0.0750489	0.0440625	0.113281	0	0	100.651
Microviridae_vibrant	VP5_NODE336		0.0181378	0.154554	53.3414	16.9153	29.2117	0.0491736	0.184624	0.146207	0.130483	0.0607736	0.0297344	0.191112	0	0.124733	100.558
Microviridae_vibrant_circ	VP4_NODE340		0	0.237138	97.2238	1.32738	0.0156919	0	0.053835	0.14211	0	0.0627625	1.01949	0.0315787	0	0	100.114
phage_undet_c	VP12_NODE382		1.0187	3.51831	3.36136	1.45181	1.33963	1.17751	1.51307	12.5065	1.64233	5430.4	4.09088	3.67775	0.136128	0	5465.84
phage_undet_c	VP4_NODE354		1.00753	3.26442	5.71619	1.79785	1.58654	1.27334	1.84156	1.24284	1.32775	4422.75	4.03611	4.00694	0	0	4449.85
phage_undet_c	VP5_NODE200		0.485948	1.20281	0.870569	98.111	149.048	1.1418	4.40331	0.50693	0.497903	1.01766	1.96506	4178.23	1.03714	3.31957	4441.83
phage_undet_c	VP13_NODE703		0.999951	3.37508	5.97675	1.64592	1.61827	1.37603	1.91413	1.24284	1.22867	4385.07	3.8995	4.21447	0	0.0416765	4412.6
phage_undet_c	VP15_NODE236		1.10601	3.30131	5.74876	1.9751	1.47548	1.44791	1.52405	1.18537	1.39712	4375.22	3.78774	4.08676	0	0	4402.26
phage_undet_c	VP15_NODE217		0	0.905318	2.74996	1.96391	0.747636	0	0	0.352646	0.418292	1.1089	4.80368	12.8671	3573.92	3.17096	3603.01
phage_undet_c	VP16_NODE86		0.00751746	0.329436	2.16556	47.3164	40.8086	0.0101903	0.477124	0.142583	0.00983284	10.7681	3.58623	6.51099	2857.31	1.48888	2970.93
phage_undet_c	VP8_NODE647		0.695031	2.21783	1.1315	1.08268	0.833806	0.73177	1.04242	0.81911	0.917928	2720.53	2.64387	2.50273	0	0	2735.15
phage_undet_c	VP15_NODE219		0	0.235654	2.08085	0	0.265093	0.020186	0.668727	0	0.0292168	1.06029	3.17359	14.1999	2563.99	1.69996	2587.42
Uncl_phage_oPhrogs	VP13_NODE673	VP=P	0.00738486	0.179792	2.302	0	0.201063	0	0.557144	0.00700338	0.0289782	0.989767	3.30506	14.5042	2562.22	1.70639	2586.01
Unclassified phage_vibrant	VP13_NODE511		2459.85	1.29151	1.42552	1.00751	1.13626	0.988758	1.35716	0.708883	0.72541	0.696847	14.3591	1.96904	0.163295	0	2485.68
phage_undet_c	VP16_NODE81	VP=P	0	0.217527	2.06484	0	0.265093	0.020186	0.615229	0	0.0292168	0.810807	3.30786	15.0786	2406.41	1.41322	2430.23
Uncl_phage_oPhrogs	VP13_NODE326		2266.42	3.6904	1.34397	1.38837	0.914721	2.21729	0.994784	6.93985	17.3177	0.667155	11.1051	2.6439	0.305798	0	2315.95
phage_undet_c	VP12_NODE391		0.345233	1.11416	1.17367	0.644089	0.521257	0.402683	0.480727	0.441609	0.535577	2207.53	1.72421	1.11666	0	0.0220852	2216.05
phage_undet_c	VP15_NODE230	VPwithP	0.00751121	0.146295	1.96999	5.54872	0.283158	0.0101819	1.08838	2.10135	0	1.34646	2.73362	8.40503	2051.5	1.405	2076.54
phage_undet_c	VP15_NODE202		0.293572	0.428839	0.615339	1585.26	22.8566	0.825754	0.544919	0.410651	0.316794	0.221324	0.745971	15.0798	0.0542214	0.0403777	1627.69
Unclassified phage_vibrant	VP13_NODE284		1459.75	2.85338	0.785319	1.01756	0.358624	1.00069	0.469356	42.4703	25.3142	0.599252	10.112	1.40331	0.112449	0	1546.25
Uncl_phage_oPhrogs	VP4_NODE181	VPwithP	0.260326	0.620012	1488.41	0.302671	0.604472	1.25812	0.616717	0.144907	1.21398	0.388727	0.491712	0.691707	0	0.0155674	1495.02
Unclassified phage_vibrant	VP2_NODE1644		1431.8	0.40473	0.794181	0.308713	0.851067	0.525814	0.619352	0.578062	0.410726	0.464181	6.93435	1.44023	0.0454872	0	1445.17
Unclassified phage_vibrant	VP7_NODE576	VPwithP	0.187236	0.524222	0.281762	0.469398	0.411742	1329.36	0.392385	5.06057	0.122452	1.33315	0.567853	0.473484	0	0	1339.19
phage_undet_c	VP9_NODE1240		0.159805	0.336007	0.0156157	0	0	0	0.330549	2.56946	0	0	0.345335	2.58695	0.804959	1321.42	1328.57
phage_undet_c	VP17_NODE119		0.138013	0.336007	0.0780785	0.0728415	0	0	0.313151	2.55568	0	0	0.25007	2.32673	0.697631	1314.05	1320.82
phage_undet_c	VP15_NODE621		0.022009	0.0267916	0.922634	0.220705	0.16133	0	3.17594	0.709651	0	0.0184362	1.04634	181.51	1029.87	0.90813	1218.59
phage_undet_c	VP16_NODE182		0	0	1.13555	0.257489	0.345707	0	3.624	0.563546	0	0.0184362	1.40715	174.622	1032.55	0.665962	1215.19
phage_undet_c	VP17_NODE130		0.0150599	0.128327	0.0161878	0.10068	0.0630811	0	1.42474	3.02778	0.00984922	0.0252304	1.35788	1.80898	0.407953	1103.9	1112.28
phage_undet_c	VP9_NODE1318		0.0226578	0.202264	0.0162365	0.0504914	0.0316354	0	1.52851	2.87215	0.0691518	0.0379594	1.11433	1.33694	0.706764	1099.76	1107.75
Uncl_phage_oPhrogs	VP8_NODE762		0.112612	0.456943	0.629437	0.326233	0.157232	0.335834	1058.55	0.519735	0.245495	0.515678	0.67691	0.727756	0	0.0413029	1063.29
phage_undet_c	VP4_NODE299		0.0433187	0.333969	1019.03	0.120666	5.59464	1.17442	0.198855	0.109549	0.0755479	1.05231	0.319568	0.456436	0	0	1028.51
Uncl_phage_oPhrogs	VP2_NODE1221		962.939	0.48178	0.516577	0.330736	0.296032	0.249088	0.186196	0.268094	0.536165	0.260487	3.89293	0.655314	0.139234	0.038882	970.791
phage_undet_c	VP11_NODE843		0.206213	0.380863	1.08535	10.5296	106.48	2.1206	0.153276	0.242765	840.254	4.31248	0.349715	0.554439	0.437776	0	967.108
phage_undet_c	VP4_NODE382		0.0314283	1.01383	917.654	0.604059	0.0987321	0.244966	0.413998	0.0521585	0.0719395	1.46112	0.257612	22.8991	0.0193488	0.0432263	944.866
Unclassified phage_vibrant	VP2_NODE1836		918.443	0.198623	0.087693	0.272704	0.299009	0.165886	0.122122	1.25724	4.05502	0.170849	3.14299	0.386828	0	0	928.602
phage_undet_c	VP16_NODE75		0.0365897	0.14253	0.471959	0.146768	0	1.81534	0.140214	0.0902188	440.631	0.527178	0.431883	0.154214	456.962	0.10065	901.651
Unclassified phage_vibrant	VP11_NODE2843		0.089081	0.0867507	0.229806	0.119106	0	2.14943	0.192018	0.557564	889.429	0.0596961	0.73018	0.412992	0	0	894.055
phage_undet_c	VP15_NODE242		0.0459527	0.0932306	0.510406	2.35526	0.160401	0.0519096	4.34734	0.043579	0	0.038493	0.226	855.661	0.565816	0.27388	864.373
phage_undet_c	VP11_NODE872		0.173941	0.299964	0.249291	0.193808	0.349113	2.2498	0.10415	43.3697	809.803	0.218557	0.427729	0.565103	0.0713913	0	858.076
Uncl_phage_oPhrogs	VP16_NODE46		0	0.96832	0.555219	1.36401	0.292085	0	0	0.411476	0.65536	0.320186	1.21938	3.69007	839.584	0.653603	849.714
Uncl_phage_oPhrogs	VP2_NODE531	VP=P	8.76659	4.98814	0.507194	0.373559	0.143033	0.252485	0.25279	825.416	0.332957	0.34325	1.56744	0.575683	0	0	843.519
Uncl_phage_oPhrogs	VP2_NODE244	VPwithP	26.6666	2.30717	0.278346	0.405168	0.253858	0.679643	0.270515	794.323	8.69836	0.235377	1.50387	0.928852	0.027136	0	836.578
Uncl_phage_oPhrogs	VP6_NODE867		0.091464	0.139174	0.294941	0.191082	825.99	0.340957	0.10953	0.0758968	0.164498	0.287311	0.393599	0.481864	0	0	828.56
Unclassified phage_vibrant	VP8_NODE1948		0.062176	10.7475	0.133665	0.207832	5.72956	0.0632123	738.728	2.18168	7.58368	0.208331	0.101929	0.589617	0.0765573	0	766.414
Unclassified phage_vibrant	VP9_NODE4558		0.14024	0.34143	0.0861389	1.20542	0.0839172	0.135788	0.0959665	751.009	0.15723	0.268513	0.722558	3.46197	0	0	757.709
Uncl_phage_oPhrogs	VP2_NODE851		750.702	0.424681	0.312498	0.194358	0.0811835	0.0919554	0.13926	0.110283	0.0126756	0.763063	2.70076	0.408438	0.071594	0	756.012
phage_undet_c	VP12_NODE542		0.854272	0.0956236	0.232201	0.196933	0.185083	690.881	0.293969	0.027936	0.102748	34.0195	0.370237	0.475926	0	0	727.736
phage_undet_c	VP17_NODE224		0.295475	0	0	0	0	0.0133511	0.91998	1.04612	0	0	0.096878	0.622666	0.0485091	724.194	727.237
phage_undet_c	VP5_NODE260		0.0607412	0.676026	0.373087	14.7056	16.5013	0.0941007	2.04709	11.5454	0.204299	0.0581495	0.184928	676.876	0.149581	0.42965	723.906
Unclassified phage_vibrant	VP2_NODE777		12.683	1.71063	0.172083	0.178379	0.111763	0.229072	0.213018	669.744	16.3334	0.238409	1.51638	0.3936	0.0438051	0	703.568
phage_undet_c	VP9_NODE1173		0.168591	1.71022	2.92967	0.0704425	0.117695	0.0761781	674.933	19.5189	0.0275646	0.0941486	0.207286	0.592131	0	0.154586	700.6
Unclassified phage_vibrant	VP9_NODE3322		1.07907	0.359878	0	0.197641	0.185748	1.36255	0.123911	219.175	455.755	0.123822	16.1147	5.45129	0	0.121985	700.051
phage_undet_c	VP6_NODE235		0.0647908	1.53008	3.55179	678.609	7.13748	0.131741	0.100865	0.0983103	0.11017	0.0759823	0.223053	4.79242	0	0.0178225	696.444
phage_undet_c	VP4_NODE379		0.0546105	6.66674	684.328	0.104311	0.0816948	0	0.962277	0.14797	0.102044	0.601225	0.0895264	0.147964	0	0	693.287
phage_undet_c	VP4_NODE357		0.243105	0.517881	34.5257	0.279336	0.302304	0.319244	648.27	1.5706	0.308045	0.649105	0.672531	0.880523	0	0	688.538
Unclassified phage_vibrant	VP11_NODE2060	VPwithP	0.0818416	0.0664173	0.205265	0.0911892	0.0571346	1.36827	0.0816728	0.232842	666.451	0.137112	0.201252	0.201213	0	0	669.175
Unclassified phage_vibrant	VP13_NODE2105	VPwithP	0.12491	0.0506845	0.0447549	0.487119	0.130802	0.112882	0.049861	0.138201	0.245074	0.139511	662.919	0.482585	0.205069	0.629935	665.76
Uncl_phage_oPhrogs	VP9_NODE3121		0.221926	0.270151	0.238547	0.324547	0.232394	0.225625	0.265762	657.853	0.181425	0.325325	1.52349	0.672282	0.0341572	0	662.368
Uncl_phage_oPhrogs	VP2_NODE1937		650.742	0.15667	0.36891	0.215104	0.134773	0.203541	0.385311	0.223766	0.1964	0.10781	2.9187	0.54244	0.0528238	0	656.248
hypothetical new phage family_vibrant_circ	VP15_NODE834		0.0161954	63.8755	0.139266	4.87219	1.59417	0.087815	322.199	44.2486	181.925	0.0271326	0.212401	26.1088	0	0	645.305
Unclassified phage_vibrant	VP11_NODE1113		0.0504472	0.163759	0.198826	0.056209	0.0704355	0.832005	0.0503431	0.0239206	642.419	0.0422579	0.124052	0.159464	0	0	644.191
Unclassified phage_vibrant	VP11_NODE1399	VPwithP	0.076397	0	0.0410592	0.255368	0.160001	1.48868	0.102923	0.0452816	640.085	0.143989	0.203519	0.261616	0	0	642.864
Unclassified phage_vibrant	VP2_NODE1068	VPwithP	623.964	2.19868	0.512329	0.209634	0.0262692	0.0340055	0.105144	0.904025	0.0984375	0.0210137	9.91113	0.713673	0.0617768	0	638.76
phage_undet_c	VP15_NODE446		0.0821473	0.0666653	0.235465	8.93941	0.248508	0.0989824	2.92934	0.017312	0.0716325	0.0152915	0.837941	607.2	0.179818	0.100431	621.023
Unclassified phage_vibrant	VP2_NODE391		6.1994	0.294168	1.16889	0.170874	0.107061	0.15119	0.155825	608.475	0.115493	0.249141	0.822796	0.381938	0.0572213	0	618.349
Unclassified phage_vibrant	VP7_NODE1112		0.0322867	0.157211	0.0694093	0.107923	0.135238	609.972	0.0386641	0.0918566	0	0.108182	0.185253	0.102058	0	0	611
phage_undet_c	VP6_NODE449		0.0663378	0.0403765	0.0534794	5.87621	598.665	0.0899246	0.0893713	2.64226	0.043385	0.0833534	0.176721	0.157271	0	0	607.983
Unclassified phage_vibrant	VP11_NODE1850	VPwithP	0.0848813	0.0885653	0.208544	0	0	1.44649	0.0145211	0.356485	602.326	0.101575	0.139151	0.357748	0	0	605.124
phage_undet_c	VP8_NODE746		0.0517871	0.180116	0.922456	0.0989176	0.123954	0.150429	588.021	0.168384	0.0967679	0.235493	0.327463	0.296218	0	0	590.673
Unclassified phage_vibrant	VP2_NODE1745	VPwithP	576.089	1.61403	0.125754	0.130355	0.0816736	0.105726	0.163451	0.998539	0.076513	0.130667	7.51188	0.821808	0	0	587.85
phage_undet_c	VP3_NODE267		0.0393332	565.832	0.186027	0.0262954	0.131803	0.373229	0.216672	0.0447617	17.801	0.0790755	0.0773777	0.116044	0	0.0216395	584.945
phage_undet_c	VP9_NODE1480		0.210013	0.29498	0.191012	0.135	350.061	0.19709	0.0580376	226.68	0.316959	0.202986	0.344288	0.493635	0	0	579.185
phage_undet_c	VP12_NODE342		0.0297435	0.343964	0.031971	0.149133	0.0311464	0.0403189	0.0801417	0.028207	0.0486306	577.445	0.195041	0.219378	0	0	578.642
Unclassified phage_vibrant	VP11_NODE1789	VPwithP	0.0824492	0.200731	0.202569	0.0787424	0.148008	1.38907	0.16926	0.312761	571.787	0.0394657	0.154473	0.124106	0	0	574.689
Uncl_phage_oPhrogs	VP15_NODE194		0.0949794	0.106725	0.219891	9.35353	0.443742	0.059423	1.92483	0.069287	0.0573384	0.0612008	0.143728	558.398	0.521769	0.32156	571.776
phage_undet_c	VP11_NODE896		0.0665181	1.22358	0.12711	7.46096	2.52308	1.31246	0.11506	18.6793	537.164	0.160969	0.254443	0.389378	0	0.0203308	569.497
Unclassified phage_vibrant	VP13_NODE1701		0	0.0834306	77.28	0.114548	0	0.162586	0.287263	0.0487477	0.0896469	0.0574114	477.969	0.397186	0.16878	0	556.658
Uncl_phage_oPhrogs	VP2_NODE803	VPwithP	543.362	1.67543	0.118354	0.245367	0	0.0995046	0.142845	0.539502	0.132019	0.153722	6.19738	0.676766	0.0451918	0	553.388
hypothetical new phage family_vibrant_circ	VP3_NODE759		0.177788	353.958	0.0318505	0.0495236	0.0930871	0.160668	0.0709687	154.456	15.1156	0.223391	0.947243	13.7063	0	1.22264	540.213
Unclassified phage_vibrant	VP13_NODE1396	VPwithP	507.551	1.2213	0.0599123	0.372625	0.145918	0.0944451	0.0834346	1.36111	0.0182264	0.0466899	12.427	1.02777	0.0343151	0	524.443
phage_undet_c	VP12_NODE390		0.0641156	0.117072	0.275669	0.0535789	0.0335699	0.141232	0.03839	0.0152009	0.0524145	521.633	0.118247	0.168892	0	0	522.712
phage_undet_c	VP4_NODE387		0.0237196	0.230991	511.297	0.132144	0.612681	0.0107178	0.0189366	0.419894	0.0827341	1.07293	0.0648084	0.066647	0	0.0434984	514.076
Unclassified phage_vibrant	VP2_NODE245		5.52055	0.14169	0.476625	0.129691	0.1393	0.146513	0.0962444	501.395	0.0362494	0.162503	0.59971	0.280329	0.0750722	0	509.199
Unclassified phage_vibrant	VP2_NODE1373	VPwithP	497.83	1.63683	0.134451	0.261318	0.163729	0.27553	0.112343	1.05277	0.0613533	0.183361	6.84375	0.494236	0	0	509.05
Unclassified phage_vibrant	VP11_NODE151	VPwithP	0.0486471	0.167785	0.0653629	0.0542034	0.059432	1.28041	0.0461194	0.438275	500.578	0.04075	0.132917	0.205032	0	0	503.117
phage_undet_c	VP11_NODE1051		0.0811804	1.0475	0.157068	0.786937	0.408046	1.15547	0.0680509	0.107782	496.283	0.0816025	0.385944	0.307934	0	0.0893239	500.96
phage_undet_c	VP16_NODE115		0	0	0.297841	0	0	0	0	0	0	0	0.227125	0.109485	491.896	0.0238191	492.554
Unclassified phage_vibrant	VP2_NODE290		484.367	0.15382	0.10723	0.0555766	0.0766073	0.0811375	0.0398214	3.33328	0.043495	1.03063	1.53184	0.504543	0.0163778	0.0091472	491.351
Unclassified phage_vibrant	VP4_NODE160	VPwithP	93.1613	0.0516536	382.16	0.0886488	0.0888686	0.0575201	0.063518	0.0503011	0.0832533	5.10064	0.365205	1.96725	0	1.16724	484.406
Unclassified phage_vibrant	VP8_NODE2383	VPwithP	0	0.178785	0.157869	0.245467	0.0768986	0.124431	475.602	0.174104	0.480264	0.153785	0.240773	1.23802	0	0	478.672
Unclassified phage_vibrant	VP4_NODE786		0.0795616	1.22677	469.533	0.576217	0.722057	0.2876	0.031759	2.30128	0.659089	1.1552	0.0217384	0.111776	0	0	476.706
Unclassified phage_vibrant	VP11_NODE529	VP=P	0.558302	0.82998	0.0637288	2.34514	0.0620852	0.964429	0.0414165	76.0879	377.654	0.0413868	0.170092	0.124941	0	0.638771	459.582
hypothetical new phage family_vibrant_circ	VP15_NODE779		0.0444471	117.409	0.0955515	0.0495236	0.186174	0.180752	0.106453	272.647	4.90287	0.124106	1.16584	61.0384	0	1.2634	459.214
phage_undet_c	VP11_NODE959		0.0381905	0.13017	2.21673	0.0510629	0.207957	0.85937	0.118908	0.0217306	438.649	0.204741	4.38256	0.144864	0.263334	0	447.288
Unclassified phage_vibrant	VP9_NODE3211		4.01997	0.138823	0.153228	0.0476501	0.0895655	3.72948	0.017071	432.413	0.0372916	0.0955288	0.350542	0.330446	0	0	441.423
Unclassified phage_vibrant	VP9_NODE5069	VPwithP	0.901711	0	0.04728	0	0.138182	0.149063	0.0790113	437.806	0.0287668	0.110536	0.468707	0.370773	0	0	440.1
phage_undet_c	VP15_NODE338		0.0432538	0.126367	0.0557917	1.79282	0.163058	0.0469063	37.8432	0.073835	0.135782	251.611	0.170181	143.781	0.426067	0.118982	436.388
Unclassified phage_vibrant	VP11_NODE2679		0	0.0827097	0.0365168	0	0.249025	0.690776	0.040683	34.1346	378.53	0	0.0278467	5.29779	0	0.0467256	419.136
unclassified_phage_vibrant	VP2_NODE1115		395.162	0	0.0559147	0.0434703	0.108945	0.105772	0.560646	0.0493319	0.0340204	0.0871491	5.52175	0.164432	0	0.0715465	401.965
phage_undet_c	VP17_NODE75		0	0.0142489	0.0125819	0	0	0	0	0.160959	0	0	0.0287838	0.197336	0.115302	399.956	400.485
phage_undet_c	VP11_NODE844		0.0142283	0.103921	0.0764693	0	0.119195	0.617192	0.00851937	0.0404799	393.931	0.0715113	0.0816386	0.179903	0	0	395.244
phage_undet_c	VP6_NODE788		0	0.303687	0	0.104239	388.076	0.436814	0.0373442	2.77006	0.0679822	0.0870739	0.238572	0.832406	0	0.0857818	393.04
Unclassified phage_vibrant	VP7_NODE588	VPwithP	0.028661	0.0930375	0.205383	0.0319345	0.14006	387.35	0.114408	0.724812	0.0499848	0.208072	0.0313238	0.221461	0	0	389.199
Unclassified phage_vibrant	VP2_NODE1175		378.731	1.36114	0.117259	0.227904	0.114235	0.0369691	0.0979778	0.413816	0.107017	0.137071	5.8569	0.28736	0	0	387.488
Unclassified phage_vibrant	VP13_NODE2256		0.0886618	0.053964	0.0476508	0.370456	0.139266	0.060093	0.0530873	0.126123	0.0869773	0	385.065	0	0.218338	0.121945	386.432
Uncl_phage_oPhrogs	VP9_NODE514		0.121384	0.143284	0.197689	0.147544	0.146369	0.0897508	0.0880974	381.526	0.0914135	0.141735	1.11557	0.186035	0	0	383.995
Unclassified phage_vibrant	VP12_NODE220	VPwithP	147.916	0.0774803	9.24756	0.0886488	0.0888686	0.0862801	0.0508144	0.0603614	0.117942	222.536	0.48694	2.57084	0.0261238	0.204266	383.557
Unclassified phage_vibrant	VP8_NODE1577	VP=P	0	0.126102	0.111349	0.129851	0.0813579	0.0175529	377.508	1.03152	0.101623	0.065081	0.233507	1.17337	0	0	380.58
Uncl_phage_oPhrogs	VP2_NODE922		371.643	0.104372	0.0460809	0.107475	0	0.0435849	0.0385037	0.0304919	0	0.0538665	0.79065	0.0451712	0	0	372.903
Uncl_phage_oPhrogs	VP8_NODE179		0.0727143	0.714678	0.15632	0.675161	1.33675	0.219041	361.847	2.99329	0.965194	0.0857256	0.25607	0.164584	0.0331604	0.229654	369.75
unclassified_phage_vibrant	VP2_NODE1088		366.933	0.0927436	0.0545957	0.0424449	0.106375	0	0.0304123	0.0240841	0.0332179	0.0425467	1.58206	0.0802768	0	0	369.022
Unclassified phage_vibrant	VP7_NODE731		0.290644	0	0.0240316	0	0.0702353	366.966	0.374827	0.0742082	0.102351	0.0561837	0.128281	0.1649	0	0	368.252
phage_undet_c	VP5_NODE114		0.0903794	1.04941	0.0597834	352.767	1.74724	0.0565451	0.033302	0.0791175	0.0545614	0.0698841	0.159562	0.527428	0	0	356.694
phage_undet_c	VP7_NODE607		0.0393623	0.191663	0.359637	0.328936	3.97763	348.987	0.129628	0.2893	0.141587	0.247294	0.580762	0.145162	0	0.893288	356.311
Unclassified phage_vibrant	VP8_NODE264	VPwithP	0.333182	0.0802251	0.204648	0.0611928	0.0536764	0.0248157	351.873	0.14236	0.799768	0.0613395	0.978368	0.0771568	0.171312	0	354.861
Unclassified phage_vibrant	VP2_NODE718		353.219	0.0409168	0	0	0.0351981	0.022782	0.0402521	0.0478146	0	0.0281562	0.936758	0.0177083	0	0	354.389
Unclassified phage_vibrant	VP7_NODE1078	VPwithP	0.0473151	0.0767957	0.169529	0.0527193	0.0990937	351.072	0.018887	0.553409	0.268182	0	0.129278	0.0664727	0	0	352.553
phage_undet_c	VP5_NODE99		0.00659147	0	0.0141702	230.266	120.736	0.0357404	0.0315738	0.0875137	0	0.397545	0.0864465	0.5834	0	0	352.246
phage_undet_c	VP3_NODE453		0.00929445	337.546	0.0399621	0.0932042	0.155726	0.251983	0.500865	0.00881433	10.1269	0.0311426	0.0304739	0.0783462	0.0228885	0	348.896
Uncl_phage_oPhrogs	VP8_NODE582	VPwithP	0.0377337	0.0918665	0.0540794	0.0630651	0.0263423	0.0426251	346.08	0.429414	0.0329038	0.474123	0.402084	0.0795176	0	0.034599	347.848
phage_undet_c	VP13_NODE715		0.0385158	1.03148	0.629283	0.46348	0.0967979	0.0104421	0	0.357956	1.22924	0.0645267	342.478	0.211031	0.151758	0.0211897	346.784
phage_undet_c	VP12_NODE417		0.00839694	0.102216	2.07593	0.028068	0.035172	0	0.0502777	0.0159264	0.054916	340.831	0.0550625	0.247733	0	0	343.505
hypothetical unclassified phage_vibrant_circ	VP15_NODE1032		1.23208	0.24997	0.0441452	1.30417	0.12902	0.612392	0	61.8104	230.427	0.0344025	14.2062	31.8927	0	0.112973	342.056
Unclassified phage_vibrant	VP9_NODE3562		1.63303	4.09158	0	0.105993	0.033205	0.279394	0	249.547	84.7144	0.0265618	0.233924	0.167056	0	0.47974	341.312
Uncl_phage_oPhrogs	VP9_NODE2096		0.154359	0.0939506	0.103699	1.41891	6.1221	0.0653881	0.0577652	329.65	0.0252377	1.56778	0.442838	0.203304	0.190062	0.026538	340.122
phage_undet_c	VP9_NODE2253		0.132066	0	0	0.475409	43.978	0.0413131	0.0486624	292.85	0.0132879	0.0680785	0.166542	1.37014	0	0.251506	339.395
Unclassified phage_vibrant	VP8_NODE929		0.051481	0.0417786	1.06984	0.0286805	0.071879	0.0814163	337.522	0.0976434	0.0224457	0.0431239	0.056264	0.054244	0	0.0472044	339.188
Uncl_phage_oPhrogs	VP6_NODE282		0.0283629	0.949469	0.228652	0.308123	333.048	0.0288356	0	0.477435	0.389536	0.0712758	0.116243	0.582759	0.244462	0	336.474
Unclassified phage_vibrant	VP9_NODE1859		3.15681	0.154152	0.0777817	0.181412	0	4.56125	0.0649919	326.035	0.0828189	0.0909234	0.355885	0.190615	0	0	334.951
phage_undet_c	VP15_NODE162		0	0	0.0298779	3.7862	0.0291073	0	0.466013	0.962153	0.0454469	0.0232839	0.136704	328.202	0.393593	0	334.074
phage_undet_c	VP12_NODE336		0.0221654	0.575617	0.39709	0.0493942	0	0.060093	0.0176958	0.0140136	0.0773131	330.645	0.0484496	0	0	0.0406482	331.948
Unclassified phage_vibrant	VP7_NODE534		0.0805059	0	0.11538	0.119601	0.131138	329.416	0.0749839	0.848303	0.0351006	0.359664	0.175971	0.131953	0	0	331.488
Unclassified phage_vibrant	VP8_NODE758		0.0449329	0.145858	0.048298	0.575747	0.0784205	0.0304545	322.572	1.01558	0.0293862	0.0250925	0.171876	2.25675	0	0	326.994
Unclassified phage_vibrant	VP11_NODE1528		0.29303	0.910214	0.108612	0.135103	0.126973	1.10947	0.0605018	35.8482	279.189	0.0846417	0.265038	0.191642	0	0	318.322
Unclassified phage_vibrant	VP9_NODE1068		2.03511	0.159315	0.0562708	0.0656206	1.42531	0.816082	0.0313453	152.097	160.093	0.087704	0.214552	0.179269	0.0322294	0	317.292
Unclassified phage_vibrant	VP13_NODE825		0.0172159	0.125741	0.203557	0.517919	0.757172	0.128354	0.0206164	0.661226	0.0112592	0.0576846	311.47	1.88654	0.148385	0.0710357	316.076
Uncl_phage_oPhrogs	VP15_NODE619		0	0.294135	0.259724	4.25867	1.35714	0.0297765	0.0263051	0.302057	0.0287319	0.0552011	0.27008	306.488	0.54094	0.0604244	313.971
Unclassified phage_vibrant	VP7_NODE1296	VPwithP	0.0553684	0	0.277736	0.0616923	0.0773066	302.371	0	0.560088	0.144844	0.123681	0.0605125	0.194467	0	0.101538	304.028
Uncl_phage_oPhrogs	VP9_NODE1094		0.0866874	0.17858	1.07515	0.066869	0.12569	0.153666	293.727	6.5894	0.0784989	0.413348	0.196771	0.224837	0	0.0366859	302.954
Unclassified phage_vibrant	VP6_NODE397		269.779	3.50188	0.222091	2.62978	22.9179	0.0430895	0.00951654	0.180872	0.145523	0.0665679	1.21158	0.167467	0	0	300.875
Uncl_phage_oPhrogs	VP9_NODE1605		0.0424179	0.681587	181.467	0.397007	0.426419	0.0344999	0.29462	114.582	0.144255	1.32179	0.166892	0.1609	0	0.093346	299.812
phage_undet_c	VP3_NODE240		0.0304546	22.3732	0.409192	0.203598	275.571	0.0928866	0.0273526	0.0216611	0.29876	0.0765324	0.0873708	0.0481337	0	0	299.24
phage_undet_c	VP15_NODE197		0	0.71242	0.0786343	2.5676	0.0459637	0.0198333	0.0175211	0.388509	0.0191375	0.024512	0	289.288	0.0540459	0.0804941	293.297
Unclassified phage_vibrant	VP11_NODE3647		0	0	0.144942	0.0751223	0	0.700687	0.0538261	0	291.519	0	0.0736857	0.14208	0	0	292.709
Uncl_phage_oPhrogs	VP15_NODE960		0.0374007	0.045528	0	0.0625087	0	0	0	0	0.0489202	0.0313293	0.153283	287.127	0.0460515	2.05763	289.61
Uncl_phage_oPhrogs	VP12_NODE305		0.0141349	0.0688257	0.0455804	0.0472479	0.0592064	0.0383213	0.0423172	0.0134047	0	287.814	0.0463444	0.029787	0	0	288.219
Unclassified phage_vibrant	VP7_NODE1410	VPwithP	0.0393881	0	0.127014	0.0658302	0.0412459	287.333	0.0471682	0.0560301	0	0.0989821	0.0645713	0	0.096997	0	287.97
Uncl_phage_oPhrogs	VP9_NODE3020		0.37536	0.326376	0.172916	0.0448106	0.0561521	0	1.76591	283.492	0	0.0898361	1.01093	0.169502	0	0	287.504
phage_undet_c	VP15_NODE260		0	1.91237	0.0511709	2.28085	0.199405	0.0430215	0.0285045	0.504137	0.134915	0.0265851	0.0520287	281.585	0	0.109128	286.928
Uncl_phage_oPhrogs	VP8_NODE565	VP=P	0.0244816	0.0447022	0.26315	0.0409167	0.0256363	0.0414827	284.459	0.0812593	0.168115	0.27685	0.14047	0.851252	0.0150721	0	286.432
Unclassified phage_vibrant	VP6_NODE1223		0.0487783	0.0395853	0	0	283.625	0	0.0584133	0	0.0212674	0.0544799	0.159931	0	0	0	284.007
Uncl_phage_oPhrogs	VP2_NODE995		279.846	0.0282129	0.0996491	0	0.097079	0	0.0832636	0	0.030315	0	2.64064	0.146523	0	0	282.971
Unclassified phage_vibrant	VP2_NODE565		201.066	1.08868	0.444788	3.01177	6.09438	1.00424	0.0639399	10.165	0.462681	51.2558	1.43332	2.44726	0	0.67929	279.217
Unclassified phage_vibrant	VP13_NODE327		243.196	0.272103	0.110894	0.0718443	0.135042	0.0524435	0.406672	0.138604	0.455434	0.04321	33.1986	0.298938	0.0211717	0	278.401
Uncl_phage_oPhrogs	VP2_NODE486		268.384	0.31512	0.362941	1.65537	2.88757	0.244111	0.0404349	0.523013	0.0736086	0.556255	1.08862	1.67215	0	0.541808	278.345
phage_undet_c	VP4_NODE485		0	0	274.938	0.211901	0.531067	0.0859331	0.02169	0.180356	0.225064	0.273098	0	0.0954222	0.0446035	0.0498232	276.657
phage_undet_c	VP15_NODE477		0	0.135742	0	4.28651	0.0389234	0	0	0.114563	0.0121547	0	0.0304677	271.12	0	0	275.739
Unclassified phage_vibrant	VP15_NODE673		0.0484387	0	0	0.0404783	0.0507234	0.0328307	0.188521	0	0	0.0202877	0.0397043	272.468	0	0	272.889
Unclassified phage_vibrant	VP2_NODE848		267.033	0.65892	0.103899	0.06462	0	0.0786167	0.0694516	0.256667	0.0252863	0.145744	3.54952	0.162956	0	0	272.148
phage_undet_c	VP15_NODE471		0	0.0225911	0.0398965	2.17119	0.99112	0	0.0222241	0.0439993	0	0	0.0304239	267.055	0	0.0765752	270.453
Uncl_phage_oPhrogs	VP8_NODE784	VPwithP	0.0306507	0.0559668	0.0823655	0.204909	0.192579	0.0103872	265.928	0.479612	0.902052	0.115538	0.314048	1.61479	0	0	269.931
phage_undet_c	VP12_NODE293		0.027869	0.06785	0.0449342	0.0232891	108.125	0.00944451	0.0750912	0.0858956	0.0364527	157.135	0.0571093	0.0293648	0	0	265.717
Unclassified phage_vibrant	VP11_NODE956		0.0685806	0.0927592	0.032763	2.64901	1.34055	0.247906	0.456261	2.92671	255.944	0.0510646	0.786999	0.513858	0	0.0209612	265.132
Unclassified phage_vibrant	VP8_NODE579		26.5361	0.456034	1.43624	0.626123	2.13148	0.380871	11.7914	2.86589	203.233	1.19249	11.587	0.157893	0.0615038	0.996168	263.452
Uncl_phage_oPhrogs	VP2_NODE371		254.584	0.458694	0.266953	1.30249	1.21963	0.139306	0.0358943	1.08829	0.240835	0.609765	0.849382	1.86787	0	0.047115	262.71
phage_undet_c	VP4_NODE330		0.0297435	0.0905169	259.652	0.0745664	0.202451	0.0503987	0.0356185	0.0141035	0.0875351	0.0249151	0	0.0940194	0.256362	0.0409089	260.653
Unclassified phage_vibrant	VP17_NODE74		182.746	0.0986692	7.92847	0.0193529	0.0363767	0.0549378	0.0207999	0.351399	0.0302917	0.979665	0.484061	1.4397	0	64.0392	258.229
Unclassified phage_vibrant	VP15_NODE1089		0	0	0.0469603	0	0	0	0.052318	0.0828632	0	0	0	255.484	0	0.540798	256.207
Uncl_phage_oPhrogs	VP13_NODE522		0.0245447	0.478053	0.408935	2.769	3.93247	0.158041	0.0514376	2.49062	0.0401306	0.0411205	240.843	3.07758	0.0604438	0.0168793	254.392
phage_undet_c	VP3_NODE487		0.0289361	241.566	0.0622063	0.515857	0.0808025	0.40532	0.0346517	0.0182942	5.68989	0.0484776	0.0158123	0.121956	0	0	248.588
phage_undet_c	VP11_NODE1419		0.00964537	240.908	0.103677	0.677062	0.0404013	0.40532	0.0346517	0.0274414	6.04314	0.0484776	0.0474368	0.142282	0	0	248.488
phage_undet_c	VP7_NODE620		0.377807	0.0726165	0.128242	0.0664671	0.104112	247.268	0.0714368	0.0565722	0	0.116596	0.048897	0.104759	0	0	248.416
phage_undet_c	VP4_NODE307		0.0145886	0.58604	239.985	0.0243823	1.40546	0.069215	0.0436757	0.276701	5.16167	0.256629	0	0.0614864	0.071852	0.0200651	247.977
Uncl_phage_oPhrogs	VP8_NODE98		0.0158982	0.0140749	0.0559272	0.0193244	0.0302693	0.0431019	243.06	0.533177	0.0037809	0.411629	1.00224	0.0548231	0.0106775	0.834896	246.09
Uncl_phage_oPhrogs	VP13_NODE949		0.0375717	0.137208	0.161542	0.251178	0	0.0381979	0	0.0356308	1.86746	0.0157363	241.786	0.494852	0	0	244.825
phage_undet_c	VP9_NODE1682		0.0522343	0.0847799	0.0374308	0	0.0911634	0.0708065	0.0312759	243.296	0.0455484	0.641739	0.271165	0.165113	0	0	244.788
phage_undet_c	VP6_NODE351		0	0.202738	64.4471	0.177134	178.366	0.0513099	0.199444	0.0646133	0.227746	0.418532	0.0992839	0.239298	0	0.0208243	244.514
phage_undet_c	VP6_NODE361		0.0153254	0	0.0658924	0.0256136	243.387	0.0207744	0.036705	0.0436011	0.0801824	0	0.0125619	0.0322958	0	0	243.72
Unclassified phage_vibrant	VP11_NODE1794		0	0.0287208	0	0.0788657	0	0.751593	0	0.022375	241.979	0.0395274	0.135376	0.0745802	0	0	243.11
Uncl_phage_oPhrogs	VP9_NODE3632		1.34374	0.0394152	0.765689	0	0.0678128	0.0438918	0.0969371	238.36	0.063528	0.0271229	0.47773	0.102351	0	0	241.388
Unclassified phage_vibrant	VP2_NODE373		237.932	0.0210793	0.0837597	0.0144707	0.0362664	0.0469467	0.0362895	0.00821095	0.0283124	0.0725269	0.510982	0.127721	0	0	238.918
Uncl_phage_oPhrogs	VP6_NODE470		0.0339025	0.123809	0.072883	0.708276	236.068	0.057446	0.0202996	0.104492	0	0.298189	0.0138946	0.0535831	0.166977	0	237.722
Unclassified phage_vibrant	VP7_NODE600	VPwithP	0.0292418	0.142384	0.251453	0.0651632	0.061242	236.274	0.140071	0.0924374	0.0127494	0.0326598	0.0479378	0.0410815	0	0.187688	237.378
phage_undet_c	VP4_NODE303		0.00723943	0.722631	218.305	0.0241989	0.985517	0.0392538	0.0260082	0.260888	16.1828	0.0242569	0.0118681	0.0457678	0	0	236.635
Unclassified phage_vibrant	VP7_NODE1090		0.174769	0.0773624	0.204935	0.0531083	0.0665499	235.337	0	0.0602694	0.0415633	0	0	0.0669632	0	0	236.082
Unclassified phage_vibrant	VP7_NODE724		0.055468	0.0810255	0.0238488	0.037082	0	234.036	0.0132849	0.0210411	0.174125	0	0.0727457	0.0467559	0	0	234.562
Uncl_phage_oPhrogs	VP7_NODE330		0.024317	0.0740029	0.196036	0.0203208	0.038196	233.791	0.167441	0.0115304	0.00795167	0.0305543	0.0298983	0.128111	0	0.0334454	234.552
Unclassified phage_vibrant	VP11_NODE2651		0.0168408	0	0.036204	1.85766	2.78635	0.228286	0.201673	0.702717	225.674	0	1.04911	0.496849	0	0	233.05
phage_undet_c	VP6_NODE745		0.00988577	0.312883	0.488801	0.0330446	230.561	0.0670035	0.0236769	0.121876	0.0129306	0.248429	0.0486191	0.833307	0	0	232.761
hypothetical new phage family_vibrant_circ	VP13_NODE1408		221.029	0.0686112	0.121169	0.0471007	0.0590219	0.0382018	0.0506224	0.0400889	0	0.118034	9.17069	0.148471	0.381701	0	231.273
Uncl_phage_oPhrogs	VP4_NODE362		0.0229764	0.0745845	230.523	0	0	0	0.00917159	0.0290526	0	0.0513241	0.0502221	0.0322793	0	0	230.792
phage_undet_c	VP12_NODE555		0	0.121348	0.0428606	0.399857	1.16914	0.148643	0.0119376	0.0756291	0	225.509	0.0326842	0.798273	0	0.19195	228.502
Uncl_phage_oPhrogs	VP6_NODE598		0.0362538	0.0220659	0.0584532	0.0908876	221.348	0.012286	0.0108537	0.240667	0	0	0.0742913	0.0381995	0	0	221.932
phage_undet_c	VP3_NODE373		0	216.42	0.0378756	0	0.0368987	0.0238827	0	0.0167082	5.10443	0	0.0433243	0	0	0	221.683
phage_undet_c	VP9_NODE1476		0	0.137437	0.121358	0.0539134	0.202676	0.0655911	0.0193148	220.007	0.137128	0.270213	0.264412	0.0849729	0	0.0221836	221.386
phage_undet_c	VP17_NODE132		0	0.183661	0.0162175	0.0252162	0.173792	15.697	0.0813049	0.0715411	0.0592037	0.0379151	0	0.095384	0.055732	204.774	221.271
phage_undet_c	VP6_NODE697		0	0	0	0	220.519	0	0	0.0364099	0.0251091	0	0.0472052	0	0	0	220.628
Unclassified phage_vibrant	VP12_NODE418		0	0.0818184	0.0541849	0.0280836	0	0	0.0402446	0.0239028	0.0659359	216.65	0.0413199	0.0177051	0	0	217.003
Uncl_phage_oPhrogs	VP6_NODE780		0.0310418	0.0503829	0.0222443	0.0345872	216.619	0.0140263	0	0.00981275	0.0676711	0.0173351	0.0339258	0.0436104	0	0	216.944
Unclassified phage_vibrant	VP9_NODE4063		1.50189	0.130589	0.653433	0.11953	0	0	0	214.273	0	0.0299543	0.0293111	0.113035	0.0440303	0	216.895
phage_undet_c	VP6_NODE646		0	0.0679827	0	0.0622257	208.544	0	0.300952	0.194195	5.95341	0.592562	0.0457768	0.0980739	0	0	215.859
Uncl_phage_oPhrogs	VP13_NODE330		0.0129935	0.0421788	0.0465554	0.0289552	0	0.0117423	0.0466802	0.0575042	0.0339911	0.5297	213.494	0.0456363	0.0533298	0	214.403
phage_undet_c	VP3_NODE275		0.0395258	69.0544	0.407865	1.5326	0.298009	0.417919	0.0473331	0.134942	139.776	0.158925	0.129594	0.0832942	0	0.0434908	212.123
Uncl_phage_oPhrogs	VP2_NODE661	VPwithP	207.53	0.187861	0.0663534	0	0.0808025	0.0627592	0.0184809	0.461015	0.524832	0.0129274	0.948735	0.0975651	0	0	209.991
Uncl_phage_oPhrogs	VP12_NODE452		0	0.364383	0.0946337	0	0.829736	0.0238687	0.0210861	0.275525	0.126673	207.867	0.072165	0.0371062	0	0	209.712
phage_undet_c	VP13_NODE696		0.01508	0	0.081047	0	0.0315826	0	0.0180587	0.0500537	0	0	208.923	0.158894	0.278521	0	209.556
Unclassified phage_vibrant	VP15_NODE88	VP=P	0.0694728	0.101483	0.0995675	0.108371	0.0484997	0.00627828	0.0332781	0.821354	0.0424062	0.046556	150.928	54.0909	0.159678	1.0447	207.601
Uncl_phage_oPhrogs	VP7_NODE524		0.0266613	0.151456	0	0	0.0744501	206.448	0	0	0.0697459	0	0	0.0936405	0	0	206.864
Unclassified phage_vibrant	VP7_NODE1120		0.0649677	0.197713	0.139666	0	0.068032	205.791	0	0.0616117	0.0424889	0	0	0.136909	0	0	206.503
phage_undet_c	VP3_NODE287		0.00801019	159.172	0.0344403	0.481954	7.38144	0	0	0.0455784	2.6822	0.147617	0	35.5834	0.0394518	0.0220343	205.598
Unclassified phage_vibrant	VP7_NODE783		0.0359535	0.058355	0	0	0	204.89	0.0574069	0.12502	0	0.060234	0.117882	0.0252554	0	0	205.37
Unclassified phage_vibrant	VP13_NODE675		0.014777	0.035976	0.0635345	0.0493942	0.0309479	0	0.0442395	0.0140136	0.0193283	0.816958	204.009	0.0467101	0	0	205.145
phage_undet_c	VP12_NODE316		0.0286822	1.65846	1.10989	6.35168	0.0600701	0.0777607	0	1.16962	0.234477	190.875	0.0117551	0.0453324	0	0	201.623
Unclassified phage_vibrant	VP13_NODE1786		0	1.5308	0.115861	0.0600501	0.188122	0	0	1.58443	2.51429	0.0601941	194.582	0.113574	0.132721	0	200.882
Unclassified phage_vibrant	VP12_NODE179		0	0.0417074	0.0644491	0	0	0.0406387	0.0307724	0.0203077	0.0112037	199.366	0.021063	0.0451263	0	0	199.642
Uncl_phage_oPhrogs	VP7_NODE622		0.0897173	0.0242695	0	0.0333215	0.772469	196.046	0.0238753	0.0378146	0	0.0334014	0.114395	0.483165	0	0.301636	197.96
Unclassified phage_vibrant	VP9_NODE1292		2.04039	0	0.0321348	0	0.031306	0.0405255	0.0179005	194.392	0.87006	0.112692	0.0980203	0.141752	0	0	197.777
phage_undet_c	VP4_NODE277		0.0208921	0.101728	15.2556	0.0465566	181.89	0.132162	0.041698	0.0858559	0.0182179	0.0233342	0.0570829	0.073378	0	0	197.746
Uncl_phage_oPhrogs	VP7_NODE492		128.752	2.53937	0.0358766	0.557838	0.104854	7.60106	0.0599547	46.047	7.31258	0.0139794	1.31321	0.984714	0	0	195.322
phage_undet_c	VP6_NODE340		0.0224888	0.328508	47.927	0	137.545	0.0609697	0.152609	7.72752	0.078441	0.125587	0.0983128	0.0631887	0	0.0618619	194.192
Unclassified phage_vibrant	VP2_NODE382	VPwithP	191.839	0.0327801	0.0578905	0.0150021	0.131594	0	0.0483714	0.446906	0.0117409	0	1.07421	0.151327	0.0221047	0	193.831
Uncl_phage_oPhrogs	VP11_NODE2164		0.0709405	0.103627	0	2.18159	2.79318	0.0576983	0.186897	0.982229	183.613	0	2.39572	0.388689	0	0	192.774
Unclassified phage_vibrant	VP7_NODE223		0.0390142	0.211076	0.0559147	0.0579604	0.0453938	191.976	0.0259558	0.0493319	0.0623708	0.00726242	0.0710649	0.0365405	0	0	192.638
Unclassified phage_vibrant	VP11_NODE2909		0.600716	0.53182	0	0	0	0.0987035	0.0217991	83.6573	105.86	0	0.895264	0.153444	0	0	191.819
Uncl_phage_oPhrogs	VP8_NODE283		0.0115715	0.0657346	0	0.451259	0.0242346	0.0156858	187.478	0.987636	0.0100903	0.0258481	0.0316164	2.03209	0	0	191.134
phage_undet_c	VP8_NODE755		0.0224108	0.0363742	122.823	0	0.0782261	0.0911372	66.1544	0.637594	0.0293133	0.0625758	0.0367394	0.0472271	0	0	190.019
phage_undet_c	VP15_NODE346		0	1.35387	108.957	1.33603	0.0363953	0.0235568	0.0208106	0	0.0340956	0.0291139	0.48431	76.0441	0	0.0239015	188.343
Uncl_phage_oPhrogs	VP4_NODE495		0	0.778233	46.4343	45.8537	86.7435	0.0247606	0.021874	0.190547	0.023892	5.87551	0.0149723	0.230956	1.68682	0	187.879
phage_undet_c	VP9_NODE1300		0	0.21926	0.661497	49.2448	120.981	0.0406937	0.0269622	11.3521	0.0785322	4.26236	0.0492135	0.173971	0.757752	0	187.848
Unclassified phage_vibrant	VP9_NODE2066		1.77902	0.046323	0.470393	0.0318002	0.0199244	0.012896	0.0227852	185.096	0.0373309	0.0956293	0	0.0400962	0	0	187.652
phage_undet_c	VP8_NODE543		0.0119166	0.0290122	0	0.0597494	0.0249573	0.0484608	186.022	0.0904081	0.0311738	0.0199642	0.0195356	0.150674	0	0	186.508
hypothetical new phage family_vibrant_circ	VP3_NODE812		0.032414	49.0852	0	0.0541742	5.90606	0	129.084	0.0461094	0.805553	0.0543042	0.0265691	0.136615	0	0	185.231
Unclassified phage_vibrant	VP13_NODE569		0.00653905	0.03184	0.0140575	0	0	0.0265921	0.00783067	0.0372076	7.05629	0.0876406	177.885	0.04134	0.0322061	0	185.227
Uncl_phage_oPhrogs	VP12_NODE262		0.0129322	0.0314848	0.0278014	0	0.108338	0	0.0154867	0	0	184.473	0.0530015	0.0817577	0	0	184.804
phage_undet_c	VP15_NODE552		0.109897	2.35935	0.0214776	6.27827	0.439397	0.108343	0.011964	0.388456	0.0784064	0.133901	4.53677	169.776	0.0984115	0.13741	184.478
phage_undet_c	VP16_NODE78		0.00739936	0.55845	0.031814	0	1.50318	0.0100302	0	0.217531	0.658129	0	0.885507	0.327452	178.755	0.020354	182.974
Uncl_phage_oPhrogs	VP11_NODE2140		0.0281641	0	0	1.41214	0.914269	0.133623	0.236091	0.213674	178.263	0	0.507883	0.623189	0	0	182.332
hypothetical new phage family_vibrant_circ	VP13_NODE625		0.014058	0	29.466	0.0469909	0.0294421	0	0	0.0199977	0.0459696	0.0235518	152.496	0.0296249	0	0	182.172
Uncl_phage_oPhrogs	VP11_NODE1299		0.00907982	0.0221058	0.0585589	0.0303506	0.0380324	0.295397	0	0.00861079	180.878	0	0.0893107	0	0	0	181.429
phage_undet_c	VP6_NODE754		0	0.973142	0.128894	0.434232	167.782	0.0406375	0.897499	0.777083	0.0261412	0.234378	0.311255	7.18087	0	0.13744	178.924
Uncl_phage_oPhrogs	VP6_NODE519		0	9.59686	0.0376628	0.0585611	28.124	0	136.422	1.22116	2.09676	0.0146754	0.0574412	0.110758	0.0431432	0	177.783
phage_undet_c	VP9_NODE1271		0.00740057	1.31527	0.0795481	0	0.0464978	0.0401276	169.706	4.73032	0.900236	0.198375	0.0727933	0.0623821	0	0	177.159
Uncl_phage_oPhrogs	VP9_NODE2740		1.46374	0.0593939	1.02269	0	0	0	0.058429	173.864	0.0159548	0.0613064	0.0999836	0.179935	0	0	176.825
phage_undet_c	VP12_NODE287		0	0.20098	1.68594	0.68985	1.39753	0.00932525	0	0.0521913	0.0449905	170.099	0.0225553	0.14497	0	0	174.347
phage_undet_c	VP15_NODE233		0	0.844138	0.016204	5.31619	0.631442	0	0.0180527	0.0714814	1.55773	1.43957	0	162.971	0	0.145138	173.011
hypothetical new phage family_vibrant_circ	VP3_NODE409	VPwithP	0	137.068	0	0	0.0751741	0.133805	31.2279	0.00850996	3.07519	0	0.0441325	0.0945511	0	0	171.727
Unclassified phage_vibrant	VP15_NODE578		0	0.100307	0.066429	0.0344296	0	0.0279248	0.0123346	5.25521	4.36511	0	0	160.732	0.10146	0.311667	171.007
phage_undet_c	VP5_NODE231		0.00843925	0.16437	0.0725702	163.276	1.46699	0	0.0101062	0.304126	0.0110385	0	3.22355	0.426825	0	0	168.964
phage_undet_c	VP15_NODE266		0.0318489	0.775395	0.0342341	1.2509	0.0333511	0.043173	0	0.24163	0.177048	0.0133394	0.0522119	165.862	0	0.0876095	168.602
phage_undet_c	VP11_NODE972		0.0154037	0.0375018	0.115901	0.0257445	0	0.229686	0.00922315	0.0438239	165.869	0.4129	0	0	0	0	166.759
Uncl_phage_oPhrogs	VP7_NODE382		0.020723	0.201809	0.0742497	0.0461797	0.0868016	165.681	0.0165442	0.0262033	0.0271057	0.0231452	0.079269	0	0	0	166.284
Unclassified phage_vibrant	VP7_NODE221		0.0384866	0.19781	0.0735447	0.0142941	0.0358239	164.715	0.0358468	0.0243323	0.0111868	0.035821	0.0140208	0.0360464	0	0	165.232
Unclassified phage_vibrant	VP9_NODE1642		1.37675	0.0628468	0.388461	0.0575247	0.0720842	0.0466564	0.0206086	162.526	0.0112549	0.0720783	0.211592	0.199462	0.0211898	0	165.067
phage_undet_c	VP4_NODE421		0.0247767	1.62868	121.976	0.110426	1.07241	0.0335862	0.00989024	36.8979	0.313277	0	0.108315	0.12183	0	0	162.297
phage_undet_c	VP12_NODE432		0.0429742	1.44383	0.739082	0.0861886	3.02408	0.0233016	0.0411702	42.8817	0.134905	113.394	0.140901	0	0	0	161.952
phage_undet_c	VP9_NODE1310		0.0150625	0.0916778	56.4724	0.0251742	0.0157729	0.010209	0	104.969	0.00985086	0.0757039	0.148157	0.0793543	0	0	161.912
Unclassified phage_vibrant	VP13_NODE1182		0.0462465	0.0844439	0.024855	0.618343	2.34875	0.0470173	0	1.56791	0.0756131	0.0387391	154.037	2.33897	0.113887	0	161.341
Unclassified phage_vibrant	VP2_NODE404	VPwithP	159.489	0.10448	0.0205015	0.0159386	0.0699045	0.0258546	0.00571012	0.497415	0.174633	0.055919	0.789509	0.0301451	0.0234847	0	161.303
phage_undet_c	VP5_NODE276		0.0437307	0.298107	0.0376045	159.303	0.256443	0.0237117	0.167579	0.0165887	0.0457598	0	0.0573523	0.331759	0	0	160.581
Unclassified phage_vibrant	VP8_NODE1191		0.0613951	0.0249121	1.8918	0.102611	0.128582	3.02382	154.029	0.572532	0	0	0	0.12938	0	0	159.964
Unclassified phage_vibrant	VP7_NODE228		0.0353365	0.139799	0.00949572	0.0590588	0.0832573	158.976	0.00528955	0.0293223	0.0346652	0.0444003	0.0217235	0	0	0	159.439
Unclassified phage_vibrant	VP11_NODE903		0.0593211	0.0722116	0.0797046	1.23931	2.40712	0.130671	0.0532789	0.576632	151.857	0	1.71401	0.437534	0	0.0203974	158.648
phage_undet_c	VP12_NODE392		0	0.117488	0.778077	0.0268848	0	0.032708	0.0192633	0.015255	0.0420808	156.454	0.0131853	0.0338985	0	0.0221244	157.555
phage_undet_c	VP6_NODE418		0	0.019697	0.469603	0	154.869	0.0329012	1.55016	0.0537076	0.0211646	0.0271084	0	0.0681973	0	0.0445101	157.156
Unclassified phage_vibrant	VP9_NODE3814		0.168911	0	0	1.52445	0.318381	0.0228968	0	154.163	0	0.0565964	0.0830719	0	0	0	156.337
phage_undet_c	VP6_NODE278		0.303	0.0514664	0.0151485	0.023554	155.281	0.0191039	0.0168768	0.0267301	0	0.0236105	0.0231036	0.0296988	0.0347055	0	155.848
Uncl_phage_oPhrogs	VP9_NODE220		0.654677	0.104361	0.0837745	3.66028	2.7055	0.100366	0.361663	92.9236	50.8056	0.0489643	1.20421	2.63607	0.00959647	0.021439	155.32
phage_undet_c	VP6_NODE254		0	0	0.0293103	0.022787	154.079	0	0	0	0	0	0	0	0	0	154.131
Uncl_phage_oPhrogs	VP6_NODE1075		0.057328	0.0348928	0	0	153.562	0	0	0.0271833	0	0	0	0.0604048	0	0	153.742
Uncl_phage_oPhrogs	VP7_NODE617	VPwithP	0.0297288	0	0.0426069	0.0331243	0	153.015	0.059335	0	0.0259235	0.0166019	0.0162454	0	0	0	153.239
Uncl_phage_oPhrogs	VP7_NODE404	VPwithP	0.0288976	0	0.0310617	0.0241486	0	152.527	0	0	0.0377981	0.0605163	0	0.0304485	0	0	152.74
phage_undet_c	VP6_NODE518		0	0.106632	0	1.11266	145.426	0	0	1.9605	0.0458307	0.0293508	0.0287206	2.82432	0	0	151.534
Uncl_phage_oPhrogs	VP11_NODE2172	VPwithP	0.0142417	0.312057	0.0612332	0.0952102	0	0.135138	0	0	144.22	0	0.0466947	4.92199	0	0.0783519	149.884
Unclassified phage_vibrant	VP9_NODE4994		0.260745	8.94024	6.91338	0.798946	0.591594	0.0294545	0	126.481	0.0852636	4.58676	0.142485	0.183159	0	0	149.014
Uncl_phage_oPhrogs	VP9_NODE1267		0.0516097	0.771845	0.0950997	0.123224	0.0308823	0.0299828	0.20307	57.5159	0.0675056	0.271742	89.0549	0.108759	0.0907815	0.405621	148.821
phage_undet_c	VP12_NODE486		0.0180365	0.63672	0	0.0602896	1.07657	0.244495	0.0107996	3.82292	0.188734	142.428	0.0739209	0.076018	0	0.148844	148.786
Uncl_phage_oPhrogs	VP7_NODE131		0.0304495	0.0926655	0.0545498	0.0339273	0.0850286	148.215	0	0.031283	0.019914	0.0382598	0.0207991	0.0267364	0.0124975	0	148.661
phage_undet_c	VP4_NODE329		0.0148449	1.82514	33.0621	1.01723	0.0155451	0.0100615	0.0177771	0.415302	0.184463	0.0746103	110.084	0.406682	0.219342	0.0204175	147.368
phage_undet_c	VP2_NODE331		13.1462	0.107402	0.276607	0.0614415	0.0384962	0.0797331	130.424	0.0836716	0.0721275	1.57052	0.271199	0.0774704	0.0271592	0	146.236
Uncl_phage_oPhrogs	VP7_NODE159		0.00635881	0.0619247	0	0.0212553	0.0133175	145.574	0	0	0	0	0.0364854	0.080401	0	0	145.794
Unclassified phage_vibrant	VP7_NODE585		76.5029	0.81202	0.061459	0.382245	1.05777	11.9748	0.0684709	39.6012	12.3275	0.0319302	0.40618	0.923767	0.0234674	0	144.174
phage_undet_c	VP11_NODE964		0.015328	0.410493	0.247138	9.76045	0.256815	0.0415558	0.0550669	0.705004	127.903	0.629146	0.540254	0.113054	1.71747	0.0421639	142.437
Unclassified phage_vibrant	VP12_NODE175		0	0.0413937	0.0182756	0.0426244	0	0.0230475	0	0.00403099	0	141.696	0.00696821	0	0	0	141.832
Uncl_phage_oPhrogs	VP9_NODE1062		0.932387	0.0793703	0	0.0435894	0	0.0530309	0.0312324	136.634	0.0255852	0.021847	0.128267	0.0137402	0.0321132	1.68595	139.681
phage_undet_c	VP6_NODE718		0.00972628	0.165757	0	0.812788	132.996	0.896548	0.0232949	0.396626	0.012722	0.130358	1.54666	2.07015	0	0.0267549	139.088
Unclassified phage_vibrant	VP7_NODE679		0.0105698	0.0514664	0.0908908	0	0.0442733	138.436	0.0253151	0	0.0138253	0.0354158	0.0173277	0.0222741	0	0	138.748
phage_undet_c	VP7_NODE420		0	0.0912371	95.5159	0.0501065	0.0156971	42.2551	0.017951	0.355393	0.0098035	0.03767	0.0491482	0.0473837	0	0	138.445
Unclassified phage_vibrant	VP7_NODE417		0.051821	0.198257	0.0636593	0.0247456	0.0775218	137.542	0.00886527	0	0	0.0744149	0.0485448	0.0312012	0	0	138.121
Uncl_phage_oPhrogs	VP7_NODE462	VPwithP	0.00795662	0.0193712	0.119735	0	0.0333277	136.945	0.0190565	0.490465	0.176924	0	0.0913065	0.0503019	0	0.021887	137.976
Unclassified phage_vibrant	VP4_NODE312		0.0146453	0	136.862	0.0734313	0	0.0198526	0.140305	0.0416664	0.0191561	0.0122679	0	0.0154314	0	0	137.199
phage_undet_c	VP9_NODE1346		0.0458285	0.0371914	10.2134	0	0.0639869	0.0207077	0.0914681	113.506	0.0199813	0.179149	11.0065	0.0965763	0.940478	0.0630322	136.284
Uncl_phage_oPhrogs	VP12_NODE180		4.68284	0.417232	0.497368	1.40348	3.27513	0.197463	0.143659	0.698849	0.0728519	121.204	0.547847	2.06757	0	0.223923	135.432
Uncl_phage_oPhrogs	VP11_NODE259		0.0267947	0.0289931	0.0192009	1.90077	1.10987	0.21793	0.188958	0.779257	129.559	0.00997555	1.22505	0.282327	0	0	135.348
phage_undet_c	VP9_NODE1338		0.114301	0.0371037	0.819074	0.0254712	5.92078	0.0103294	0.082127	126.752	0.00996706	0.178726	0.174889	0.0321161	0.337773	0.0209612	134.515
Unclassified phage_vibrant	VP9_NODE4025		0	0.12926	1.9023	0.59157	0.0741296	0	0.0423868	130.525	0.578714	0	0.116051	0	0	0	133.959
phage_undet_c	VP15_NODE375		0	0.257412	0.037883	4.24104	0	0.0238873	0	0	0.0115247	0.0295223	0	128.543	0.130186	0.0727106	133.347
Uncl_phage_oPhrogs	VP2_NODE793		128.147	0.817585	0.0390236	0	0.0760342	0	0.0760826	0.0344293	2.49305	0	0.565407	0.344278	0	0	132.592
Unclassified phage_vibrant	VP11_NODE2364		0.0306352	0	0.0329294	0.768019	0.769923	0.145347	0.0366864	3.5299	125.562	0	0.276222	0.290514	0	0	131.442
Unclassified phage_vibrant	VP9_NODE4297		1.19392	0.138416	0.0407409	0	0	1.23309	0	128.196	0	0.0317495	0.403882	0.0798731	0	0	131.318
phage_undet_c	VP9_NODE96		0.552366	0.0310576	55.2049	0.068226	0.00534337	0.0328557	0.0274977	74.5706	0.0183544	0.0512922	0.0355519	0.0510772	0	0	130.649
phage_undet_c	VP9_NODE1316		0.181142	0.0918767	5.0624	0.0252289	0.410986	0	0.144614	105.769	0.325784	0.303472	17.6566	0.0318106	0.464666	0.0622852	130.53
Uncl_phage_oPhrogs	VP9_NODE1140		0.943466	0	0.769845	0.276234	2.19228	0.0373408	0.0164938	123.708	0.0270231	0.0807615	0.101607	1.66893	0	0.0757743	129.898
Unclassified phage_vibrant	VP8_NODE2362		0.0363777	0	0	0	0	0	129.383	0.0517478	0	0	0.0894544	0	0	0	129.56
phage_undet_c	VP11_NODE1482		0	0.193559	0.0854573	0.465065	10.3858	7.08595	0.0238018	0.084821	108.241	0.316337	1.56402	0.0837702	0	0.765437	129.295
phage_undet_c	VP15_NODE496		0	1.40165	0	1.82978	0.513925	0.0767625	0.384277	0.214811	0.432072	0.0474354	0.0773616	123.233	0	0.623086	128.834
phage_undet_c	VP11_NODE707		0.012543	2.61093	21.5313	0.0209634	0	0.297548	0	0.0297377	103.86	0	0.0205625	0.0132162	0	0.120761	128.517
Unclassified phage_vibrant	VP7_NODE361	VPwithP	0	0	0.0140616	0	0	128.158	0.0234988	0	0.00855555	0.043833	0.0428919	0.0964878	0	0	128.387
Unclassified phage_vibrant	VP7_NODE1563		0.0213089	0	0.137428	0	0.089256	127.529	0	0.242498	0.0557442	0	0.034933	0.0898102	0	0	128.2
Unclassified phage_vibrant	VP9_NODE711		1.46382	0.0346003	0.132394	0.0158351	0.0892934	0.0321084	0.0113461	125.981	0.0123928	0.0396827	0.194154	0.00998309	0	0	128.017
phage_undet_c	VP11_NODE950		0.0151788	0.369542	4.74781	0.0507372	0.683472	0.113166	0.499866	0.00719733	119.877	0.139862	1.16952	0.0639736	0.205586	0.0208767	127.964
hypothetical new phage family_vibrant_circ	VP13_NODE273		0	0.0359086	0.00792691	0.234182	0.0154449	0.00999671	0.0264939	0.00349684	0.00482301	0	127.564	0	0.0363215	0	127.939
Unclassified phage_vibrant	VP15_NODE847		0	0	0	0	0	0	0	0.0311301	0	0.0549941	0	125.587	0.0808367	1.3996	127.154
Unclassified phage_vibrant	VP2_NODE304	VPwithP	123.32	0.644973	0.0149873	0.0699103	0.0146008	0.0189007	0.0208715	0.39338	0	0	0.325724	0.837412	0	0	125.661
phage_undet_c	VP3_NODE211		0	103.473	10.7147	0.246086	5.93613	0.0598777	0.158692	0.132653	3.90959	0.283678	0	0	0	0.141759	125.056
Uncl_phage_oPhrogs	VP2_NODE74		20.2824	0.416383	0.902244	0.462612	1.17825	0.172352	6.24937	1.70302	86.3024	0.21678	6.81939	0.109072	0.0221669	0.210468	125.047
Unclassified phage_vibrant	VP17_NODE37	VPwithP	0.232052	0.014486	0.0447697	0.0696113	0.0124614	0.0120985	0.0142507	6.07437	0.011674	0.089715	0.121929	0.344817	0.109895	117.591	124.743
Unclassified phage_vibrant	VP7_NODE1648		0	0.107612	0.190044	0	0.0925714	124.118	0.105863	0	0	0.0370256	0	0.0465731	0	0	124.697
Unclassified phage_vibrant	VP9_NODE3072		0.655128	0.132915	1.90718	0	0	0	0	121.138	0.0178523	0.0914631	0.223748	0.028762	0	0	124.195
Unclassified phage_vibrant	VP3_NODE108	VP=P	0.501149	14.4117	0.0320008	1.82443	0.0415672	0.0874391	0.0118839	66.1224	33.7357	0.0166256	6.89788	0.0418254	0	0.327577	124.052
Unclassified phage_vibrant	VP9_NODE3798		0.706786	0.0819402	0	0.225004	0.070488	0.0228116	0	120.586	0.0220114	0.535665	0.11035	1.63129	0	0	123.992
Unclassified phage_vibrant	VP15_NODE678		0	0	0	0	0	0	0.029373	0.0581526	0.272703	0	0.0201052	122.193	0	1.38316	123.956
Uncl_phage_oPhrogs	VP13_NODE701		0.0226616	1.32413	0	0	0.237305	0	0	1.57601	3.61626	0.0253105	115.476	0.143267	0.0744087	0	122.496
Unclassified phage_vibrant	VP7_NODE1306		0	0.0453218	0.320157	0	0	121.429	0.401269	0.0353081	0	0	0.0305178	0.0392296	0	0	122.301
Unclassified phage_vibrant	VP11_NODE2232		0.0436743	0.212659	0	0.0486626	0.0304896	0.177609	0	0.0552244	119.374	0	0	2.08616	0	0.0400462	122.069
phage_undet_c	VP6_NODE666		0	0.0457741	0	0.0628466	119.724	0	0.0225152	0.106981	0	0.0314987	0	1.03015	0	0.387891	121.412
Unclassified phage_vibrant	VP7_NODE1381		0.03878	0	0	0	0	120.513	0.04644	0.478098	0	0.259878	0.0635745	0	0	0	121.4
Unclassified phage_vibrant	VP7_NODE113	VPwithP	0.00432538	0	0.0371945	0.0144582	0.00905879	121.1	0.0258987	0.0143568	0.0028288	0.00724644	0.00354543	0.0410177	0	0	121.26
Unclassified phage_vibrant	VP3_NODE87		45.9948	18.2719	0.0273927	0.411726	1.12082	0.875147	0.030518	39.1921	12.7	0.0213473	1.10015	0.537039	0.0104596	0	120.293
Unclassified phage_vibrant	VP2_NODE253	VPwithP	118.326	0.0556696	0.00614461	0.0477706	0	0.00387452	0.0171141	0.0081318	0	0	0.327999	1.44559	0.0281549	0	120.266
Uncl_phage_oPhrogs	VP11_NODE2681		0.0169927	0	0.109592	1.42001	1.13883	0.115173	0.183142	0.354527	115.689	0.0284684	0.250714	0.680377	0	0	119.986
phage_undet_c	VP4_NODE390		0	0.115718	118.461	0.158878	0	0.0644305	0.0189731	0.383141	0.0207234	0.0265432	0	0.0834694	0	0	119.333
Unclassified phage_vibrant	VP9_NODE828		1.1461	0.0391164	0.449023	0.0358039	0.0112165	0.0145197	0.012827	115.892	0.00700516	0.0448622	0.105358	0.0677167	0.0131887	0	117.839
phage_undet_c	VP6_NODE767		0	0	0	0	117.306	0.235323	0	0	0	0	0.100444	0	0	0.112361	117.755
Uncl_phage_oPhrogs	VP9_NODE319		0.549797	0.0576403	0.0169657	1.19587	1.18451	0.053489	0.13861	91.4489	19.8984	0.0132214	0.577877	1.28611	0.0129563	0	116.434
phage_undet_c	VP9_NODE1418		0.370312	0.211004	0.0508143	0.105347	0.0825062	0	0	114.553	0.154586	0.145199	0.103332	0.0996222	0	0	115.876
Unclassified phage_vibrant	VP13_NODE2149		0.0423583	0.928131	0.455306	0.63715	1.59682	0.0574191	0	1.24528	0	0.0709642	109.265	1.11579	0	0	115.414
phage_undet_c	VP9_NODE1991		0.0279581	0.181511	0	0.0311513	0.117107	0.138962	0.0334805	113.364	0.0365692	0.437164	0.0916668	0	0	0.179449	114.639
Unclassified phage_vibrant	VP7_NODE355		0	0	0.0415714	0.0215461	0.0404992	114.193	0.00771904	0.103919	0.0590181	0.0107989	0.0528352	0.0815013	0	0	114.612
Uncl_phage_oPhrogs	VP12_NODE201		0.18823	0.0114566	0.0708142	0.0943778	0.0197108	0.0127578	0.0281762	0.00446266	0.0430858	112.973	0.0231433	0.0297498	0	0.0388335	113.538
Uncl_phage_oPhrogs	VP13_NODE385	VP=P	0.0095881	0	0	0	0	0.0129972	0	0.0181856	1.19769	0	111.498	0.0303081	0.0236117	0	112.791
phage_undet_c	VP11_NODE1467		0.0197715	0.312883	0	0.165223	0.310562	0.214411	0	0.0375004	88.8073	0.629354	21.4734	0	0	0.380711	112.351
Unclassified phage_vibrant	VP11_NODE601		0.0487083	0	0.0465387	0.976887	0.952106	0.124717	0.0972156	0.37467	108.924	0.0362678	0.496847	0.2281	0	0	112.306
Uncl_phage_oPhrogs	VP6_NODE899		0	0.0576672	0	0.237527	109.608	0.369246	0	0.292018	0	0.158731	0.970768	0.374366	0	0.0651564	112.133
phage_undet_c	VP15_NODE574		0	0.099671	0.0440053	1.84742	0.878842	0.110991	0.0122565	0.165004	0.0401615	0.154321	0.201343	108.402	0	0.168923	112.125
Unclassified phage_vibrant	VP8_NODE1834	VPwithP	1.5146	0.107402	0.0632245	0	0	0	106.203	0	1.44255	0	2.24192	0.0309882	0.253486	0	111.857
Uncl_phage_oPhrogs	VP11_NODE2017		0.0533068	0.0324452	0	2.40551	1.36762	0.0361302	0.0638362	4.23383	102.88	0	0.393251	0.280839	0	0	111.747
Unclassified phage_vibrant	VP12_NODE400		0.237384	0.458362	0.052792	2.2163	2.17722	0.155345	0.0784201	1.52151	0.0321205	103.086	0.442835	1.15575	0	0.0675508	111.681
Unclassified phage_vibrant	VP2_NODE1922		100.41	0.310687	0.0457233	0.213282	0	0.0288311	0	6.47461	0.166918	1.28276	0.139469	1.34462	0	0.994601	111.412
phage_undet_c	VP3_NODE489		0.00966599	108.557	0	0.3231	0	0.0917195	0.0231505	0.0733334	2.26312	0	0	0	0	0.026589	111.368
phage_undet_c	VP5_NODE398		0.0191397	0.0232988	0	108.825	1.84391	0	0.217742	0	0	0.0320653	0	0.383171	0	0	111.345
Uncl_phage_oPhrogs	VP12_NODE166		0.386162	0.455231	0.148555	2.02452	2.21343	0.187345	0.0243389	1.52268	0.30306	99.957	0.666378	2.57838	0	0.816253	111.283
Unclassified phage_vibrant	VP5_NODE68	VPwithP	0.360886	0.309371	0.0218543	50.5463	0.479038	0.0275606	0.0060869	50.7919	6.93433	0.0340622	0.0749944	0.0749798	0	0.167784	109.829
Unclassified phage_vibrant	VP7_NODE583		0.0189234	0.046071	0.0406812	0.0632543	0	108.93	0	0.00897295	0.0618796	0	0	0	0	0	109.17
Uncl_phage_oPhrogs	VP5_NODE157		0	0.309641	0.273417	106.633	0.329039	0.0202829	0.519631	0.00709492	0.00978566	0	0.0245294	0.157658	0.110542	0	108.394
phage_undet_c	VP15_NODE256		0	0.0383778	0	0.974796	0	0	0	0	0	0	0	106.6	0	0.0433619	107.656
Uncl_phage_oPhrogs	VP11_NODE2132		0.0140253	0.034146	0.0301513	1.40645	1.43931	0.133084	0.100774	0.0931055	101.467	0	0.252918	0.561564	0	0	105.532
Unclassified phage_vibrant	VP9_NODE1314		1.01841	0	0	0.0504325	0.0315985	0	0.0361355	103.892	0.0394692	0.0252767	0.074202	0	0	0	105.167
Unclassified phage_vibrant	VP9_NODE4426	VP=P	17.4333	0.378956	0.0836555	0.260148	0	1.89898	0	84.1212	0.178146	0	0.28707	0.164008	0	0	104.805
phage_undet_c	VP4_NODE124		0.00901465	0.285312	103.022	0.0301328	0.00943985	0.0244397	0.0107953	0.00854899	0.860756	0	0.0147783	0	0	0	104.275
Unclassified phage_vibrant	VP4_NODE568		0.0198105	0	93.7581	0.0662196	0	0	0.0237236	0	0.0259122	0.0663784	9.88913	0.0417475	0	0	103.891
Uncl_phage_oPhrogs	VP4_NODE235		0.0259983	0	94.7206	1.58598	2.62717	0	0.0077834	1.08483	0.0340058	0	2.26955	0.205452	0	0	102.561
Unclassified phage_vibrant	VP13_NODE1364		0.257379	0	0	4.89029	0.113482	0	0.016222	0.0899257	0	0	96.002	0	0	0.372629	101.742
phage_undet_c	VP7_NODE301		4.2262	0	0	0	0	97.4135	0.027173	0	0.0296799	0.0190075	0	0	0	0	101.716
phage_undet_c	VP7_NODE432		0.00760597	0.0925876	27.2084	0.12712	18.5737	54.5622	0.154842	0.0144261	0.0497431	0.318563	0.0249379	0.0320567	0	0.0418448	101.208
Unclassified phage_vibrant	VP13_NODE1346		0.0397458	5.22533	0.199371	4.60568	1.58158	0	0	10.7927	1.31702	0	72.1297	4.94172	0	0	100.833
Unclassified phage_vibrant	VP7_NODE1593		0	0	0	0.0719743	0	100.115	0	0	0.0281641	0	0	0	0	0	100.215
virus_circ	VP3_NODE842	VP=P	6.57832	11.4751	13.4494	35.3638	18686.2	13.6977	18.8415	8.69854	82.0972	13.6057	18.3999	19.6865	1.29431	0.093276	18929.5
virus_circ	VP2_NODE1509	VP=P	7.00218	12.0943	13.3036	34.3437	18662.7	14.2952	18.3542	9.00403	83.7826	13.0376	18.122	21.0085	0.751536	0.093276	18907.8
virus_circ	VP7_NODE1166		6.95132	11.8879	13.2307	19.6088	18626.4	14.8009	19.5724	10.0652	37.7443	13.6341	17.2604	22.5806	0.876792	0.046638	18814.6
virus_circ	VP8_NODE2162		7.17173	12.2594	13.413	21.0822	18588.1	13.9965	19.0446	8.81109	39.0749	14.543	17.7885	21.6159	1.1273	0.046638	18778.1
virus (non bacterial)_vibrant	VP17_NODE461		0.0216663	0.0527488	22.3107	0.434536	1.99656	1.14542	1.47892	0	1.02022	9.90941	33.4232	24.5184	18474.9	15.7938	18587
CRESS virus	VP11_NODE2472		1.63935	11084.7	3.45582	3.45811	8.03338	18.2094	3.54514	47.0325	1452.07	39.357	7.35799	5.83605	1.21504	3.41497	12679.3
Circo_lin	VP7_NODE1059		3.74876	7.80676	6.16082	5.12623	5.19085	65.6625	4.97155	3.12909	11443.5	3.99663	8.83744	10.3156	0	0	11568.5
CRESS virus	VP13_NODE2183	VP=P	1.61031	3.6591	3.78492	10341.4	125.278	3.37616	5.50233	4.0927	2.89263	1.94242	6.05413	34.1157	0.79311	5.25648	10539.7
virus_circ	VP11_NODE3464		1.93054	3.18562	4.3808	5.9512	2.56069	46.9888	2.33756	1.46465	8714.08	2.1562	6.08355	10.442	0	0	8801.57
Uncl_lin	VP7_NODE1427		1.64824	2.70745	3.58606	224.761	3.07766	32.1145	2.40187	2.25991	7984.93	1.92962	4.65537	7.49085	0	0	8271.56
Circo_lin	VP11_NODE3465		22.0725	50.3955	64.1442	3080.21	1127.96	30.5311	2562.73	21.2985	22.9508	51.569	58.1981	200	120.65	115.769	7528.48
CRESS_lin	VP13_NODE785		6468.71	5.28659	5.50874	4.11585	3.3803	6.56368	4.96159	143.21	2.57907	9.12955	249.511	8.31036	3.23711	0.0228857	6914.52
Smaco_circ	VP5_NODE729		0.517955	1.05085	1.67024	166.267	245.375	1.12339	247.258	1.08064	0.745235	4.45444	3.05682	6213.92	3.35886	4.84426	6894.72
virus_undet_c	VP5_NODE809		1.11796	2.08995	2.61796	901.004	4.76639	20.7293	1.17144	3.23743	5663.18	1.73917	2.88002	4.83805	0.344136	0	6609.71
CRESS_circ	VP15_NODE884		5867.18	4.63434	5.28262	4.85889	3.29803	4.78536	5.26363	89.8497	2.82934	10.089	238.923	7.73103	2.72735	0	6247.45
CRESS virus	VP12_NODE1176		1.56222	3.32796	3.21849	1.95823	5980.72	2.61768	4.62502	2.61323	2.32718	2.21738	5.26436	5.53259	0.427457	0	6016.41
virus_undet_c	VP4_NODE1166		8.79384	0.997901	838.422	0.8096	10.3792	0.681896	1.2048	107.743	0.877299	26.9682	10.2624	8.36278	4759.76	3.68999	5778.95
CRESS_lin	VP12_NODE1103		1.07268	2.20977	3.28165	4.41303	1.72811	3.43945	1.13634	1.79978	3.96635	5530.72	3.04357	3.17339	0.203198	0	5560.19
CRESS virus	VP7_NODE1588	VP=P	1.24531	2.40455	2.44635	4916.84	85.2125	2.85228	3.57394	3.17642	1.62886	2.05033	4.61099	23.6185	0.740236	3.24838	5053.65
CRESS virus	VP4_NODE1355		1.07354	2.30001	2.72329	4910.6	85.932	2.59033	3.98533	3.05425	1.17952	1.15106	5.59655	27.0573	0.951732	3.48463	5051.68
CRESS virus	VP9_NODE4922		1.61031	2.03864	2.63098	4913.11	84.1333	2.50302	3.31682	2.78955	1.15144	1.54674	5.13897	24.4782	1.11035	3.72088	5049.28
CRESS virus	VP2_NODE1942		1.35266	2.66592	3.23103	4909.95	83.3689	2.4157	3.39396	3.19678	1.46036	1.61868	4.25901	24.252	0.687362	3.72088	5045.58
CRESS virus	VP3_NODE1048	VP=P	1.15942	2.09091	2.49251	4882.11	88.4052	2.61944	3.83106	2.95244	1.54461	1.90645	4.89258	25.9714	0.422992	3.54369	5023.94
virus	VP2_NODE1890		1.89884	2.79408	2.91578	2.85971	4744.99	2.7437	3.57329	2.33504	1.52842	2.30724	4.34436	5.49657	0.513856	0	4778.3
virus	VP7_NODE1462		0.948337	2.60357	98.0319	0.944242	161.215	16.7118	1.25647	0.516647	4412.8	0.946506	2.34854	2.12603	2.08693	0.0555036	4702.59
CRESS virus	VP3_NODE1060		1.36694	3.38078	3.59165	2.17581	4627.1	2.97062	3.35184	2.73669	1.67444	2.10833	4.30397	5.71549	0.213729	0.11937	4660.81
Smaco_circ	VP15_NODE860		0.101195	0.246371	0.507612	0.0563768	430.232	0.34294	83.0919	6.97368	0.176485	0.197792	0.80183	8.56567	1.45369	3979.44	4512.19
virus_circ	VP9_NODE1702		0.768322	1.38166	1.12618	934.31	9.74617	11.1252	0.794619	18.191	3021.43	1.36033	1.60307	3.97419	0.365513	0.0240169	4006.2
CRESS_lin	VP12_NODE574		3159.48	3.12057	3.30222	2.75429	2.04528	17.761	2.33895	624.288	1.41042	26.2285	128.227	5.23069	1.22751	0	3977.41
Smaco_circ	VP17_NODE358	VP=P	0.134927	0.164247	0.580128	0.0563768	140.691	0.068588	27.9127	6.50983	0.132364	0.113024	0.387091	8.10362	2.57511	3477.08	3664.51
Smaco_circ	VP8_NODE2147		0.0843295	0.0410618	0.398838	0	147.014	0.0228627	28.4783	6.41386	0.0441213	0.028256	0.470039	7.17952	2.0767	3446.18	3638.43
Smaco_circ	VP9_NODE3807	VP=P	0.303586	0.0410618	0.435096	0.112754	146.59	0.0228627	28.9226	6.9097	0.0441213	0.084768	0.525337	7.60603	2.11823	3439.73	3633.45
virus_undet_c	VP13_NODE1864		778.69	0.636602	1.72653	0.561882	0.234698	0.12659	0.111832	0.655359	0.561885	0.125162	36.7118	5.07734	2286.66	0.924785	3112.81
CRESS virus	VP5_NODE572		3.65651	1.92391	1.72763	593.213	5.13335	1.25277	2.90314	2338.37	4.32722	1.41366	5.7089	5.58861	0	0	2965.22
CRESS_circ	VP11_NODE2674		0.152647	2588.94	6.27147	0.340164	38.4344	5.54091	0.487464	0.514709	146.93	0.767204	1.33463	1.28672	0.0417677	0.186622	2791.22
Circo_lin	VP8_NODE914		0.270713	1.17398	12.3487	138.76	5.06723	0.642191	25.327	0.28882	0.343027	0.552744	1.12336	2442.53	1.18748	1.95477	2631.57
CRESS virus	VP7_NODE595		0.63741	1.45779	0.955052	0.742495	0.52589	8.5619	0.77488	0.457942	2604.08	0.711916	1.59908	2.07592	0.0237831	0	2622.6
virus_undet_c	VP7_NODE1264		0.487764	1.09955	0.543711	115.398	2.27009	7.71389	0.389406	1.47336	2487.4	0.786901	0.770006	1.29437	0	0.0993876	2619.73
virus_circ	VP6_NODE1279		0.202693	0.945832	0.290498	2468.19	84.8661	0.480834	0.364095	0.929077	0.331404	0.169789	1.82758	14.772	9.4839	0.139391	2583
CRESS_circ	VP12_NODE944		0.210886	1.36913	2.00234	0.587432	2.72361	1.21494	2.58855	0.533313	1.28725	2562.04	1.41168	1.14806	1.08193	0	2578.2
virus (non bacterial)_vibrant_circ	VP4_NODE1198		1.3361	2.50936	1528.65	0.76562	1.19925	0.543348	0.594291	981.302	1.07354	0.799434	52.7875	1.64915	0.188016	0	2573.4
virus_undet_c	VP8_NODE1676		0.325208	0.395877	179.239	18.8876	2.46897	1.30415	32.259	97.226	451.072	3.04198	5.22027	971.704	560.233	17.2206	2340.6
Smaco_circ	VP16_NODE266		0.117274	0	1.1165	0.0560008	0.350873	0.0227102	0	0	0.0219135	0.449081	2.16973	2.61258	2260.55	0.783446	2268.25
CRESS virus	VP5_NODE686	VP=P	0.328974	0.360415	19.484	103.147	0.688982	0.713509	0.492443	0.748753	0.860597	1.43297	2056.06	0.727923	2.67343	0	2187.72
Smaco_lin	VP12_NODE1091		0.183894	0.795927	112.186	0.341496	0.427928	0.664743	0.440435	0.193772	1.46993	1899.78	0.535945	0.688937	0	0.0562059	2017.77
virus (non bacterial)_vibrant	VP9_NODE2225		0.170519	0.732609	1221.07	1.97818	0.294101	0.475892	0.324318	6.6967	0.524796	0.386502	1.90746	1.47964	0.296413	740.866	1977.2
virus (non bacterial)_vibrant_circ	VP17_NODE294		0.134256	0.947896	1244.31	2.33361	0.224942	0.491378	0.32155	1.51512	0.456579	0.517325	0.968416	2.00876	0.198372	713.728	1968.15
Smaco_circ	VP4_NODE1053		0.447017	0.962735	33.0432	0.63217	53.3996	0.605957	1820.69	0.864156	0.404792	3.31245	1.32472	1.9565	0	0.0472941	1917.69
virus_circ	VP5_NODE897		0.112762	0.549061	0.72724	58.4985	2.45607	0.213997	41.7799	13.4741	0.294985	0.453392	265.16	1512.02	0.999674	1.30277	1898.05
virus_undet_c	VP8_NODE3060		0.0676571	0.27453	0.630275	60.3077	2.40884	0.122284	40.2675	13.8804	0.176991	0.453392	270.853	1500	1.16629	0.74444	1891.35
virus_undet_c	VP11_NODE2916		0.14604	0.577766	85.4345	0.732238	0.726407	31.4764	0.371633	27.1971	1102.54	0.79516	16.9683	4.07775	345.072	1.10474	1617.22
virus_circ	VP6_NODE1337		0.21007	0.298338	0.489237	0.526642	1562.65	1.04412	47.9019	0.76367	0.297669	0.351936	0.832252	0.959158	0	0	1616.33
Circo_circ	VP8_NODE1933		0.247259	1.65544	1575.22	0.41325	0.712034	0.481812	5.86646	0.205176	0.444696	1.08738	0.633355	0.68389	0	0	1587.65
virus_circ	VP5_NODE715		0.11994	0.166861	0.14734	1287.52	8.82772	1.02197	0.143632	0.714966	260.469	0.373174	0.561787	1.80539	0.126585	0.0471328	1562.05
CRESS virus	VP4_NODE1004	VP=P	0.279628	0.280323	183.56	9.62189	0.37894	0.15608	0.196977	0.31198	0.580903	0.661369	1330.74	0.623934	1.45824	0.0452468	1528.9
Smaco_lin	VP6_NODE1501		0.291977	0.236949	0.418458	0.325325	1499.64	0.923512	0.32634	0.51687	0.407367	5.18508	0.702029	0.451216	0	0	1509.42
Smaco_circ	VP17_NODE373		0.0174855	0.127711	1.01493	0	7.54382	0.0474051	56.0546	2.57025	0.0457421	15.4672	0.0573301	1.06859	0.775076	1399.82	1484.61
Smaco_circ	VP5_NODE739		0.229351	0.0429523	0.113782	27.0093	0.84983	0.191322	5.28181	0.133848	0.0923052	1.41873	0.0289223	1438.62	0.0434462	0.242652	1474.3
Smaco_circ	VP12_NODE919		0.275402	0.880023	1.81316	0.345214	134.931	0.513318	679.945	0.571321	0.270169	635.16	0.874748	0.834274	0	0	1456.41
virus (non bacterial)_vibrant	VP13_NODE2290		0.0675897	0.877622	0.33904	0.225928	0.188741	0.397027	0.161881	0.427321	0.265222	0.30196	1406.66	0.284869	0.887714	0	1411.08
virus_undet_c	VP17_NODE93		0	0	0	0.0213212	0.0267176	0	0	1.07673	0.417157	0	0.0313702	1.97594	0.376987	1356.88	1360.81
virus_undet_c	VP2_NODE1319		106.363	0.0735136	0.68159	0.0504662	0.0316196	0.0409314	0	2.16198	0.17773	0.0505872	3.19282	2.76798	1227.85	0.539895	1343.99
Genomo_circ	VP5_NODE799		0.0788448	0.575867	0.338998	28.1999	0.701792	0.320636	118.236	0.299088	0.23204	0.264182	0.226197	1169.09	0.0485408	0.542213	1319.16
Genomo_circ	VP8_NODE2602		0.137978	0.719834	0.169499	25.3667	0.784355	0.0801589	117.622	0.317781	0.412516	0.0990684	0.323138	1167.35	0.194163	0.650655	1314.23
virus_undet_c	VP15_NODE985		0.038483	1.92066	0.16546	39.3623	0.84626	0.495575	2.74202	0.912377	130.672	0.0644718	1014.1	99.9517	0.521225	0.0529292	1291.85
Smaco_circ	VP12_NODE924		0.207103	1.8908	1.89221	0.115379	0.289162	3.20511	0.186008	0.327341	0.112871	1277.99	0.594154	0.436436	0.127503	0.237373	1287.61
CRESS_lin	VP12_NODE1030		0.114138	0.231566	0.327161	0.445108	0.517925	0.696239	0.364487	0.559248	0.223938	1279.25	0.405411	0.601316	0	0	1283.74
CRESS_circ	VP8_NODE2442		0.392383	1.22824	0.923875	2.186	0.352192	1.54504	27.6563	0.531591	0.830956	1152.44	0.765784	0.984387	0.184054	0	1190.02
virus_undet_c	VP8_NODE584	VPwithP	0.642813	4.97116	0.392895	192.983	3.95961	0.162314	4.53569	1.44632	0.387428	0.306185	5.54797	634.111	324.374	0.589413	1174.41
CRESS_lin	VP12_NODE1054		0.17564	0.285076	0.293679	0.521868	0.531337	0.0529088	0.116852	0.166567	0.076579	1163.78	0.255944	0.534636	0	0.107366	1166.9
virus_circ	VP6_NODE1747		0.496648	1.31906	388.346	50.3317	103.778	0.520226	3.56849	167.309	29.3803	2.57179	17.1349	171.12	203.748	3.16703	1142.79
CRESS_circ	VP4_NODE1046		0.240154	0.250577	1049.59	0.114678	48.1047	0.46506	0.102711	9.19126	0.0673117	0.143692	1.04049	0.289192	0	2.26495	1111.87
virus (non bacterial)_vibrant_circ	VP8_NODE1305		0	0.0267916	1.13555	0.257489	0.345707	0.0149172	3.63717	1.21058	0	0.0184362	1.56951	165.741	935.725	0.484336	1110.17
Gemy_lin	VP15_NODE1076		0.0862518	3.7273	0.0927112	22.344	0.36128	0.0876893	71.3983	1.10425	0.507678	0.108375	0.424194	995.555	0.106202	0.47452	1096.38
virus_circ	VP6_NODE1284		0.084677	0.41231	0.254852	0.396263	1070.9	0.36731	0.263647	0.256969	0.465182	0.794427	0.666318	2.06994	0	0.0931712	1077.02
Smaco_lin	VP15_NODE618		0.350608	0.746893	1.1306	0.402861	0.894917	0.222782	978.882	1.18452	0.902861	0.238625	1.0777	80.0498	0.0269815	0.060278	1066.17
CRESS_circ	VP8_NODE2410		0.259232	0.360644	0.716519	0.371366	0.271459	1.40561	22.4845	0.245841	0.581273	1034.75	0.637463	0.429228	0	0	1062.51
Smaco_lin	VP8_NODE2475		0.0946369	0.0921613	0.366207	4.8716	2.49734	982.18	5.12252	0.161547	0.173299	0.285387	0.403375	0.757842	0	0	997.006
virus (non bacterial)_vibrant_circ	VP17_NODE254		0	0	0	0	0	0	0	1.95901	0	0	0.729678	0.553165	1.20852	948.888	953.338
CRESS virus	VP11_NODE2025		0.174068	0.456385	0.431778	2.77497	0.0280428	2.48664	0.272589	15.6949	921.285	0.157027	0.373164	1.77767	0	0	945.913
virus_undet_c	VP15_NODE894		0.20926	0.382098	0.112466	1.7487	900.112	0.614603	1.37826	0.19845	0.456186	0.642729	1.02916	38.9533	0	0	945.837
Gemy_circ	VP9_NODE4427		0.0389135	0.189478	0	0.260148	0.0814979	0.237372	935.05	6.93783	0.152697	0.130386	0.255173	0.492024	0	0.107043	943.933
virus_undet_c	VP5_NODE755		0.0365099	0.311105	0.392441	79.936	0.955799	0	0.131165	0.225055	0.358162	0	843.477	0.230816	0.269728	0.150646	926.475
Circo_lin	VP6_NODE1415		0.128043	0.267201	17.4203	0.611433	879.811	0.0991826	0.525719	0.277552	0.0239258	0.0612899	0.059974	25.5568	0	0	924.843
CRESS_lin	VP13_NODE1819		483.906	0	0.904807	0	0	0.0744171	0	0.138832	0.837741	16.8002	15.8695	0.925507	360.51	0.0503373	880.018
virus	VP6_NODE1510		0.019694	0.527419	0.677406	88.2783	786.765	0.266964	0.0235841	0.22412	0.0772795	0.0659881	0.193714	0.083004	0.145496	0	877.348
virus_circ	VP15_NODE774		0.278668	1.8568	0.126121	13.6782	0.860077	0.159052	1.98471	0.139091	0.249393	0.0245716	1.29838	840.567	1.15578	0.605175	862.983
Smaco_lin	VP7_NODE1672		0.15623	0.217348	0.19192	3.43175	0.420684	850.988	4.57033	0.105829	0.642241	0.448693	0.804942	0.752526	0.0549618	0.184181	862.969
hypothetical virus (non bacterial)_vibrant	VP8_NODE2339		0.144234	0.175577	0.116277	0.180797	0.188797	0.0733192	857.468	0.512939	0.188659	0.151025	0.443348	0.379939	0	0.0495947	860.073
virus_circ	VP4_NODE1059		0.0172652	0	18.4839	0.461691	0	0	0.041351	4.12608	0	0	18.8221	0.291069	811.186	0.142478	853.572
Smaco_circ	VP12_NODE829		0.0157717	0.115194	0.644209	0.158158	0.198187	1.04759	0.132209	0.074785	0.0618883	840.749	0.387833	0.166182	6.44734	0.260307	850.458
virus_circ	VP11_NODE3529		0.0872083	0.371556	0.562436	5.68438	0.365287	3.7829	0.313302	0.227434	791.008	0.292206	5.39696	17.5048	0	0.0599728	825.657
Smaco_circ	VP16_NODE253		0.0162186	1.1056	0.313798	0	58.5595	38.2763	0	0.0615233	0.10607	0.135858	0.638116	0.410138	724.75	0.133842	824.507
Smaco_circ	VP12_NODE893		0.067615	0.205769	0.399733	0.0565032	0.141608	0.137484	91.2741	0.0801527	0.641193	727.383	0.249402	0.320597	0	0	820.957
virus_circ	VP12_NODE927		0.241712	0.420339	0.185582	0.634825	737.03	0.631906	0.620264	0.2456	0.338743	66.7587	1.07555	7.24033	0	0.0474928	815.471
Smaco_lin	VP8_NODE2492		0.11433	0.278348	642.644	0.191082	24.7427	0.258301	115.44	0.0903534	0.398783	1.18117	0.249904	0.321243	0	0	785.911
Smaco_circ	VP15_NODE882		0.017285	0.0420821	0.260112	17.4488	0.724011	0.093723	0.103496	0.0819605	0.0452175	0.14479	0.255027	761.143	0.042566	0.475472	780.878
Smaco_circ	VP13_NODE1681		0.0339981	0.20693	536.031	0.113644	4.30781	0.898684	0.0203568	0.85441	0.177878	213.308	20.7056	0.214937	0	0.140282	777.014
Smaco_lin	VP15_NODE1052		0	0.102027	0.180181	9.38535	0.351068	0.142018	0.853137	0.019871	0.164443	0.947807	0.0687005	748.267	0.258	0.461107	761.201
Smaco_lin	VP4_NODE400		0.120838	0.215741	713.047	0.242351	30.099	0.218403	13.94	0.122235	0.347723	0.863759	0.22451	0.611151	0	0.155119	760.208
virus (non bacterial)_vibrant_circ	VP17_NODE105		0.00694159	0.0507	0	0.858521	0.014538	0.385798	0	1.02695	1.13495	0	1.77524	1.15563	0.0512831	740.248	746.709
CRESS_circ	VP16_NODE279		11.6954	0	0.448306	3.13678	0	0.141341	0	14.7334	0.0227304	0.553164	0.626754	0.476077	712.194	0.286818	744.315
CRESS_circ	VP6_NODE1394		0.252713	0.175787	0.77611	0.54304	12.2487	1.24792	0.281013	0.616264	0.424991	723.098	0.29592	0.646669	0	0	740.608
Circo_lin	VP15_NODE1072		0.0430029	0.0523474	3.28186	30.1142	0.270187	0.145732	6.66886	0.101954	0	0.108066	0.0704972	695.702	0.423595	0.473166	737.456
virus_undet_c	VP11_NODE1661		0.384129	668.376	0.0471882	0.770405	0.505683	1.2497	0.144573	0.0832655	49.1388	0.165483	2.24902	10.0608	3.94599	0	737.121
Smaco_circ	VP17_NODE363		0	0	0.699336	0	4.55395	0	1.39422	1.93219	0	0.0573679	0.842043	0.505127	0.210815	705.186	715.381
Smaco_lin	VP9_NODE3882		0	0	0.294457	0.171692	5.45039	0	1.64026	1.76982	0	0	0.392953	0.68553	0.295141	673.207	683.907
Smaco_circ	VP5_NODE683		0.0327901	0.0798308	0.0704915	91.5755	0.0686734	0.644507	0.0392669	0	563.739	4.53208	0.295651	0.380049	0	0	661.458
virus	VP6_NODE1220		0.048621	0.0789152	1.81176	61.5419	592.88	0.263634	0.11645	0.0153698	1.18713	0	1.19561	0.37569	0	0	659.515
Smaco_circ	VP8_NODE2200		0.0684854	0	0.478493	0	56.4403	0	2.78844	1.52627	0	0.0860519	0.336817	0.72161	0.379467	584.57	647.396
CRESS_circ	VP7_NODE1195		0.25997	0.464145	0.484362	0	0.0362977	40.8789	0.103774	0.0328721	0.634744	599.066	0.227299	0.584369	0.0426802	0	642.815
Smaco_circ	VP12_NODE862		0	0.119659	0.0704404	16.5932	0.0343118	0.866123	0.0196192	0.0155369	600.06	23.138	0.322295	0.276199	0	0.1352	641.651
CRESS_circ	VP6_NODE1301		0.274565	0	96.5068	0.630971	499.954	3.79167	0.0205499	11.8474	0.0673372	0.488738	1.15341	2.74836	0	19.4954	636.98
hypothetical virus (non bacterial)_vibrant	VP8_NODE2154		0.118238	0.328985	0.145249	0.056461	0	0.0686905	628.307	0.272316	0.0883744	0.0848946	0.110763	0.249167	0	0	629.831
Circo_circ	VP8_NODE1802		1.93125	12.1258	0.0624327	33.4424	0.547402	0.0196836	4.32984	0.0963943	0.455835	0.170289	27.0898	535.042	7.1875	0.559207	623.06
Circo_circ	VP15_NODE767		1.69892	11.5248	0	31.7436	0.364935	0.0590509	3.66906	0.0688531	0.588786	0.0973081	30.2082	536.633	5.90019	0.399433	622.957
Gemy_circ	VP8_NODE2582		0.117601	0.811215	0	0.0655163	0.246295	0.0797072	618.478	0.111526	0.051274	0.0328367	0.257054	0.123912	0	0	620.375
Smaco_circ	VP4_NODE1084		0.228283	0.171008	574.299	0.23479	0.0735538	0.357057	3.23843	0.0166531	0.643125	20.5934	0.259088	0.148021	0	0	600.263
virus_undet_c	VP11_NODE1654		0.0437412	0.106493	11.6837	0.25587	0.160315	2.87574	0.44524	14.9334	472.112	0.439687	12.7102	5.3463	60.7255	0.511371	582.35
Circo_circ	VP15_NODE626		0	0.0540303	13.454	13.9092	13.9669	0.105292	0.358779	0.084185	0.043542	0.0743601	0.0363818	538.527	0	0.274712	580.888
Circo_lin	VP6_NODE465		0.0338391	0.0617886	5.96523	0.395893	554.596	0.0917416	0.172223	0.14441	0.0221308	0.113383	0.152555	11.4097	0.020833	0	573.18
virus_circ	VP5_NODE631		0.134265	270.404	2.24498	229.537	1.93713	0.364008	0.0535953	0.155625	11.6299	0.649823	44.5109	0.94314	0	0.123111	562.687
Circovirus	VP15_NODE617		0.0544527	0.106057	0.117061	12.6319	0.273701	0.0590509	0.0521668	0.0516398	0.0284897	0.0182453	0.0357071	547.588	0.858209	0.23966	562.115
Genomo_lin	VP8_NODE1054		0.0463294	0.676762	0.0398392	0.0619451	0.0388117	0.0628021	556.171	0.123021	0.0484791	0.155234	0.0303803	0.273369	0	0	557.728
Circo_lin	VP4_NODE1096		0.0885923	0.733336	547.517	0.118453	0.185542	0.0960734	3.33127	0.0504095	0.208582	0.296843	0.319517	0.261372	0	0	553.207
CRESS_circ	VP12_NODE859		0	0.198712	0.666768	0	0.205128	0.0663843	0.175936	0.0774038	0.0213518	544.747	0.428175	0.447203	0.120598	0	547.155
CRESS virus	VP16_NODE300		0	0	0.15685	2.62174	0.0764022	0	0	0	0	0	0.657851	1.03783	538.212	0.250874	543.013
virus (non bacterial)_vibrant_circ	VP13_NODE2195		0.0215938	0.21029	0.139266	0.288722	0.949719	0.17563	0.103437	4.56668	0.225958	1.01295	496.664	0.318539	1.27625	24.7104	530.663
Circo_circ	VP5_NODE616		0.145628	19.2164	0	327.264	2.74494	0.0592221	0.331347	0.372884	0.780975	0.0243975	124.716	46.34	0.753109	0.0400591	522.789
virus (non bacterial)_vibrant	VP13_NODE541		0.0565454	0.780106	2.02601	3.61222	2.78957	0.144784	0.0150477	1.52532	0.115051	0	507.462	1.41669	0.170193	0.0518481	520.165
virus	VP9_NODE4489		1.61844	0.192207	0.169721	0.0659739	0	0.0535092	0.118178	506.326	0.0516321	0.0661321	0.291205	0.291148	0	0	509.244
CRESS_lin	VP6_NODE1107		0.0295926	0.180116	0.127235	0.0494588	324.913	169.644	0.106314	0.0280639	0	0.446197	0.194052	0.187085	0.364374	0.122104	496.392
CRESS_circ	VP15_NODE883		0.0865241	0	0.111605	8.32952	3.95039	0	0.0414459	1.198	0	1.94242	1.02128	471.921	0	3.85575	492.458
Smaco_circ	VP17_NODE361		0.0169799	0.289375	210.404	0.0567578	5.40537	4.71853	0.0813355	0.789036	0.177678	232.583	0.22269	0.715649	0	35.358	490.818
Smaco_circ	VP6_NODE1295		0.0513252	0.0833043	17.4334	0	455.516	2.87573	0	0.146022	0.0895112	6.04773	0.0280469	0.10816	0	0.705923	483.085
Smaco_circ	VP4_NODE1087		0.0704597	0.343083	420.64	0.0588805	0.405807	0	58.0726	0.10023	1.24418	0.442663	0.173263	0.965136	0.303649	0	482.82
Smaco_circ	VP12_NODE936		0.034944	0.212687	0.826341	0.0584027	77.5022	0.094737	0.292924	0.0497083	0	374.674	0.2005	0.0736388	0	16.341	470.361
Smaco_circ	VP16_NODE264		0.133829	0	1.00696	0.111836	0.105106	0.0680298	152.23	0.412477	0.284454	0.784728	0.822729	23.2669	289.649	0	468.876
Gemy_circ	VP8_NODE2521		0	2.53504	0.0414532	0	0	0.0522771	463.027	0.0365729	0.0504431	0.0323046	0.063222	0.0812696	0	0	465.919
virus_circ	VP6_NODE1081	VPwithP	0.31671	2.83891	0.030948	434.575	8.7736	0.117087	2.82727	1.5427	0.583725	0.120589	0.944003	6.15842	1.98527	0	460.814
virus_circ	VP16_NODE269		0.0168596	0	0.108733	0.901692	0	0	0	0.0319774	0.0220524	0	5.44489	0.959281	448.815	0.139132	456.44
Circo_circ	VP17_NODE287		0.116274	0.18872	0.0833209	12.8258	0.162344	0.0350256	0.0773558	0.0245038	0.490055	0.0432882	427.506	0.081676	0.25452	13.8954	455.784
CRESS_lin	VP12_NODE590		0.178228	0.204195	0.202845	0.665842	0.153699	0.25581	0.175768	0.36787	0.699367	451.241	0.274993	0.287214	0	0	454.707
Circo_circ	VP5_NODE610		1.73413	5.59405	0.0932001	298.283	7.65716	0.0391786	0.484556	0.260388	0.585964	0.0726312	14.7829	4.72027	117.865	0.159007	452.331
Circo_circ	VP15_NODE762		1.73413	6.26252	0.124267	295.626	7.89928	0.0587678	0.726833	0.328911	0.756082	0.0484208	15.9911	5.17707	116.228	0.198759	451.16
CRESS virus	VP5_NODE567		0.0132954	0.0323689	0.457314	436.817	1.50363	0.0360452	0.127372	0	0.0347807	0.0445483	0.0435918	1.17675	0	0	440.287
Circo	VP8_NODE1813		6.78627	11.9837	0.281762	15.3823	0.457491	0.0394814	7.185	0.276211	1.44766	0.0487951	25.5687	5.00227	353.495	0.280414	428.235
virus	VP8_NODE2658		0.0401576	0	0.0431651	0	0.168207	0.108872	423.527	0	0	0.0672774	0.131666	0.211564	0.0988922	0	424.396
virus	VP11_NODE3562		0.0220144	0.803943	0.331282	49.7443	0.968214	0.298417	0.0790882	0.459298	127.763	0.110644	238.552	2.41237	0.379488	0.121114	422.044
Smaco	VP8_NODE2276		0	0.0857039	0.264871	2.52989	0.589805	0	18.8226	0.233688	0.0460448	48.2716	0.115419	350.739	0	0.145251	421.844
CRESS_lin	VP9_NODE2232		0.0806735	0.270061	0.0867152	0.0337079	0.253436	0.109357	0.120761	405.531	0.0791408	0.101366	0.958835	0.148756	0	0	407.773
Circo	VP13_NODE1444		1.83882	10.6456	0.124506	9.72794	0.545825	0	0.780246	0.576699	4.05281	0.194055	193.022	18.063	163.873	0.0796565	403.525
Circo	VP4_NODE649		0	0.187999	362.08	0.331865	15.3637	0.0598144	0.158524	0.020923	0.187577	0.0369623	0.235097	22.9446	0	0	401.607
CRESS	VP17_NODE365		0.188764	0	7.63643	0.57361	19.1198	0.116309	0	14.2071	0	2.41494	1.09715	4.37568	0.0422591	346.905	396.677
hypothetical virus (non bacterial)_vibrant	VP2_NODE925		381.727	0.89139	0.138901	0.179979	0.0676594	0.0875849	0.103166	0.622954	0.126768	0.0721642	7.09678	0.703488	0.106075	0	391.923
hypothetical virus (non bacterial)_vibrant	VP2_NODE1350	VPwithP	381.374	1.5347	0	0.154178	0.193201	0.041683	0	0.291613	0.0804414	0.077274	5.26784	0.162	0	0	389.177
Smaco	VP13_NODE1775		0.0535964	0	0.153627	0.119436	10.3269	1.28353	0.0427887	0	0	308.764	63.9063	0.338837	0	0	384.989
virus (non bacterial)_vibrant	VP5_NODE533		0.222381	0.090235	0.796785	178.856	3.38956	0.100483	0.503024	132.804	0.0969583	0.186281	3.28107	49.4407	2.58606	1.69923	374.053
Circo_lin	VP13_NODE1900		149.829	3.89687	0.0409641	3.12101	0.15963	0	0.228188	0.198777	0.747719	0.0638469	50.6368	119.542	45.4232	0.0524162	373.941
Smaco	VP4_NODE1023		0	0.0409701	220.68	0.0562509	16.6704	0.0912465	118.918	0.0797948	0.0660341	3.1858	0.193113	0.106388	0	0	360.088
Smaco	VP4_NODE1031		0.0676909	0.206	200.127	0	158.602	0.137638	0.0405308	0.160485	0.0442699	0.0567023	0.194197	0.213971	0	0	359.851
Smaco	VP5_NODE717		0.103001	0.167178	0.22143	334.427	1.11455	0	3.55649	0.195361	0	0.0575204	0.112571	15.592	0.0422751	0	355.589
Smaco	VP15_NODE893		0	0	0.0374885	4.02201	0.511303	0.189109	0.313242	0.06615	0	0.146075	0.0571754	350.065	0	0.047969	355.456
virus_undet_c	VP9_NODE3897		0.532577	0	0.553995	1.0911	0.395785	0.0465766	0.0617201	166.444	0	0	1.99965	0.0362039	179.721	0.0945164	350.977
Circo_lin	VP3_NODE585		1.97293	279.033	0.137558	1.78238	0.201015	0.361408	1.13662	1.05182	10.2945	0.0893329	17.0459	0.831528	35.8744	0.0293357	349.842
hypothetical virus (non bacterial)_vibrant	VP9_NODE4169		2.29298	2.18834	0.0788704	0.122634	0.0384181	0.422723	0	312.923	27.8567	0.215124	0.661587	0.425223	0	0	347.226
CRESS_lin	VP16_NODE385		0.0656277	3.88792	0.188114	0	1.09957	0	0	0.0207459	0.143069	0.146598	0.179313	0.645399	332.334	0.421231	339.131
Smaco_circ	VP4_NODE1039		0	87.9447	136.274	0.0570363	98.6315	1.89667	0.0204336	0.0647271	4.46374	0.400212	0.111891	0.107874	0.12606	0.563246	330.662
Smaco_circ	VP13_NODE1739		0.122731	0.341486	3.84459	0.0586065	0.14688	0	275.575	0.249409	0.137599	0.117494	36.6184	7.27873	1.46801	0	325.958
Smaco_circ	VP8_NODE2268		0.0702135	0	7.32077	0	0	0.0951783	272.763	0.0665865	0.0229598	44.5527	0.0287763	0.0739818	0	0	324.995
Smaco_circ	VP6_NODE1340		0.105402	0.0855374	0.0377652	13.7406	240.835	64.5572	0.126222	0.0499787	0.114888	1.00064	0.0575974	0.777413	0.692168	0.241615	322.422
CRESS virus	VP17_NODE454		0	0	0	0	0	0	0	1.25824	0	0	0	0.180385	0	306.809	308.248
hypothetical virus (non bacterial)_vibrant	VP13_NODE631		0.0282609	0.017201	0.0455661	0.0472332	0.0295939	0.0191546	0.0338432	0.0268011	0.027724	0.0236732	305.638	0.0893331	0.121792	0	306.149
virus (non bacterial)_vibrant	VP3_NODE542		0.0507264	88.0545	0.0654304	102.652	2.03977	0.11002	0.63176	59.7092	2.10994	0.0679868	2.11224	46.2653	0.099935	0.0279075	303.997
Smaco_circ	VP6_NODE1271		0.117623	0.163637	0.0361233	15.2775	280.16	2.32333	0.0402446	0.0159352	0.153851	4.3634	0.0275466	0.177051	0	0	302.857
CRESS_circ	VP15_NODE950		0	0	0	2.27426	0	0	0	0	0	0	0	299.777	0.0905674	0	302.142
Smaco_circ	VP6_NODE1352		0.0707906	0.215434	0.152184	0.177471	223.278	2.56695	0.296707	0	0	63.1237	0.0290129	0.111885	0.0435822	0	290.066
CRESS_circ	VP12_NODE856		0	0.15783	0.069683	0.0541742	0.101829	17.5756	0	0.122958	0.084795	261.257	0.0797074	0.0683073	8.70067	0.757893	289.031
virus_circ	VP11_NODE2147		0.0282257	234.57	0.0303395	0.0943484	0.147785	0.325222	0.0338009	42.6007	10.3928	0.0945747	0.11568	0	0	0.465856	288.899
Smaco_lin	VP7_NODE953		0.212688	0.103562	0.396269	2.27501	0.237568	12.8202	1.40934	0.295829	0.389475	263.465	0.209204	0.209163	0	0	282.024
Smaco_circ	VP9_NODE3874		0.051267	0.0832099	0.330639	0.0571225	0.0715802	0.0463302	144.827	130.039	0.268229	0.0286298	0.22412	3.99737	0	0	280.025
Smaco_circ	VP6_NODE1226		0.016277	0.19814	0.8748	0	277.045	0.264773	0.0584763	0	0	0	0.133419	0.102903	0.0400837	0.0447745	278.779
virus_undet_c	VP6_NODE427		0.710094	28.1575	0.280744	163.696	7.55553	0.0553203	0.37142	0.20125	1.17435	0.259807	8.06843	3.33682	63.2941	0.0673557	277.229
Smaco_circ	VP12_NODE908		0	0.207868	0.550648	0	59.9031	36.9667	0.0204491	0.048582	0.0893422	168.788	0.111976	0.143941	0.336413	0.516699	267.684
Smaco_lin	VP6_NODE1732		0	0.0543638	0	0	253.844	5.38789	0	0	0	5.72366	0.0732127	0.0470561	0	0	265.13
CRESS_lin	VP6_NODE949		0.101555	0.154529	0.0545804	0.0424329	226.17	29.3224	0.0456056	0	0.0332086	0.0425347	0.0624322	0.160509	8.81567	0.104759	265.11
CRESS_lin	VP12_NODE1100		0	0.750932	0.132616	0	2.58392	0.0557479	0.0492488	0.195006	0.0537922	250.034	0.134839	0.173331	10.7859	0.0565637	265.006
virus	VP3_NODE1098		0.0223517	13.9309	0.0961025	1.12071	0.0936239	0.515083	0.0803002	0.423942	90.5441	0.11234	132.609	16.9098	0	0.245939	256.705
hypothetical virus (non bacterial)_vibrant	VP7_NODE1243	VPwithP	0	0	0	0	0	253.162	0	0.0676902	0.0466808	0.0597903	0.0585066	0.037604	0	0	253.432
virus_circ	VP2_NODE1290	VPwithP	43.7474	187.021	0.925788	0.19855	0.0622007	0.281815	0	0.0704133	7.61401	0.323417	7.20586	1.22045	0	0.0816969	248.752
virus_circ	VP4_NODE1050		0.0515201	0.0836207	167.058	0	0.0719336	0.0232795	0	0.0488588	0.0449256	0	2.61826	0.0723803	76.7584	0.141721	246.973
virus	VP2_NODE1734		188.968	0.0471665	0	0.0647584	0.162297	0.0787851	0.0696004	0.0183726	47.1839	0.0649137	7.52712	0.163305	0	0.053292	244.402
Circo_lin	VP11_NODE1526		1.75426	166.615	0.021674	1.51652	0.190035	0.0956664	0.615742	0.392007	16.1147	0.0337812	17.6849	0.616136	38.6817	0.0277332	244.36
Smaco_circ	VP13_NODE1829		195.085	0	0	0.122783	0.307719	0.0248964	0.0879758	0.0174174	38.2686	0.0307694	9.63481	0.232222	0.090457	0	243.903
Smaco_circ	VP6_NODE1347		0.123256	0.0428686	0.0378535	0.0588575	172.143	0.405768	12.6727	0.0166985	0.0690941	50.6799	0.14433	0.371062	0.173446	0	236.938
virus_undet_c	VP13_NODE397	VPwithP	14.8129	99.3494	0.816256	1.64342	0.0917542	0.112177	0.00582938	0.11541	4.11319	0.203882	110.134	1.08737	0.0959006	0.0669521	232.649
Smaco_circ	VP7_NODE1181		0.120534	0.251531	0.111052	0.978478	0.360627	228.84	0	0.0326593	0.180181	0.750043	0	0.0725732	0	0.0473662	231.745
Gemy_circ	VP8_NODE2530		0	0.42341	0	0	0.0809407	0.0523888	225.135	0.0733021	0.0252754	0	0.0950357	0	0	0	225.886
Smaco_circ	VP15_NODE951		0.956206	0.134307	0.790628	0.122933	0.115535	0	194.377	0.209264	0.264575	0.246456	0.241164	25.6919	2.03777	0	225.188
Smaco_circ	VP9_NODE4027		0.354092	0.344829	0.190305	0.17754	0.333714	0.119998	208.582	10.9471	0.254734	3.02543	0.406339	0.186548	0	0	224.923
Smaco_lin	VP8_NODE2381		0.0733753	0	0.118306	1.04239	0.845198	0.0248661	38.8819	0.0347925	0.119969	31.8076	0.210505	149.137	0	0.0504599	222.347
Smaco_circ	VP16_NODE275		0.0513446	0	0	2.00231	0.107533	0.324802	0	0.0324616	0	0.114692	0.280575	0	218.49	0	221.404
CRESS_circ	VP12_NODE890		0.135078	0	0.0362986	0.0564399	1.09624	0	0	0.0160126	0	214.053	0.138402	0.106746	0.166322	0	215.804
virus_circ	VP6_NODE1099		10.7535	2.11017	0	0	190.57	0	0	0.0557267	0.211368	0	4.76846	1.60981	2.13444	0	212.214
Smaco_circ	VP12_NODE970		0.0540448	0.175437	0	0.120435	9.96054	11.0868	0.0431467	0.0341687	0.164945	186.911	0	0.113891	0	0	208.664
Smaco_circ	VP12_NODE894		0.0169101	0.658708	0.763411	0	46.2878	37.6617	0.0202502	0.0641462	0.0442368	120.941	0	0.0712705	0.249856	0.744255	207.523
Gemy_circ	VP7_NODE1447		0	0.0488406	0	0.0670568	0.252087	204.09	0.0480471	0.133173	0	0	0.0657745	1.22598	0	0	205.93
Circo_circ	VP9_NODE3251		2.14219	6.4135	0.0622329	4.30602	0.272825	0	0.554664	59.381	0.586902	0.121246	4.27113	7.38151	119.872	0.159262	205.524
hypothetical virus (non bacterial)_vibrant	VP13_NODE1199		0.0117387	1.31464	56.225	0.23543	1.57343	0.0795624	0.126517	0.0111323	0.122834	0.275327	144.388	0.0494749	0	0.0645813	204.477
Smaco_circ	VP12_NODE934		0.0697263	0.0848779	0.149896	0.116535	0.0365075	0.330813	0.0208747	0	0	202.849	0.0285767	0.25714	0	0	203.944
Smaco_circ	VP4_NODE1025		0.303247	0	200.826	0	0	0.0456743	0	0.0319536	0.550899	0.95963	0.0552368	0.0355025	0	0	202.808
Smaco_circ	VP8_NODE2202		0.0342557	0	0.147284	4.75194	3.94586	43.0689	15.2602	0.113702	0.448065	0.688676	0.0280787	133.007	0.042179	0.047115	201.583
Smaco_circ	VP8_NODE2272		0.0878692	0.171141	0.1889	0.117486	13.3972	0.762314	22.2026	0	0.0229866	156.867	0.0576198	0.0740681	0.519328	0	194.469
hypothetical virus (non bacterial)_vibrant	VP2_NODE1991		189.843	0	0	0	0.0916753	0	0	0.145291	0.11451	0.0733343	2.47571	0.138367	0.215591	0.12041	193.218
Smaco_lin	VP6_NODE1440		0.0371091	0.045173	0.0797766	4.46554	146.733	15.5689	0.0222196	0.211153	0	0.279766	0.152088	23.2259	1.78201	0	192.603
Smaco_circ	VP3_NODE859		0	174.939	0.225453	0.116851	0.292851	0.734496	0	0.0165758	7.72743	6.20793	0.0859619	0.221002	0	0	190.567
Gemy_circ	VP8_NODE2518		0.0770315	0.234426	0	0	0	0	185.578	0	0	0	0.189424	0	0	0	186.079
Circo_lin	VP3_NODE1094		0	168.053	0	0.0743098	0.0465588	0.0602702	0.026622	9.59252	7.29856	0	0.0728887	0	0	0.244609	185.469
CRESS_circ	VP17_NODE338		0.517696	0	0	0	0.372704	10.6142	0	2.47011	0	0.135518	0.371302	0.0681851	4.50191	163.189	182.241
Circo_lin	VP2_NODE1546		11.7031	2.57488	0.0745458	6.43298	0.181558	0	0.934321	0.295963	1.11123	0.0290469	11.4261	0.401908	146.919	0.0953862	182.18
Smaco_circ	VP15_NODE864		0	0	0.10914	2.2061	0.38986	0	1.66176	0	0.0442699	0	0	176.277	0.0416739	0.0931015	180.823
Circo_circ	VP17_NODE305		0.0849421	6.37634	0.0913034	0.709828	0	0.0575719	0.0169534	122.442	0.240726	0.332048	0.464169	0.0596673	0	49.4964	180.372
Smaco_circ	VP4_NODE1041		0.0170955	0	16.9792	0	0	0	157.841	0.0324247	0.0223609	3.98104	0.0560513	0.18013	0	1.12862	180.238
CRESS_circ	VP5_NODE718		4.91159	0	0.110757	148.965	0.467568	1.67612	0	3.24096	0	0.460338	0.16892	1.04951	18.1852	0.0472402	179.283
CRESS_circ	VP6_NODE1202		0.0318097	0.077444	0.102576	0	160.022	15.9328	0.0761858	0.0150833	0.0208036	0.106584	0.0260738	0	1.48836	0.306256	178.206
undet_virus	VP7_NODE389		0.0424511	0.0861263	0	0.0236498	0.0296356	171.819	0.0423635	0.0402582	0.0740348	0.0592664	0.0695927	0.0447294	0	0	172.331
Circo_circ	VP4_NODE635		0	0	171.912	0	0	0.0292577	0	0	0.0988095	0.0180798	0.0353832	0.0454838	0	0	172.139
virus (non bacterial)_vibrant	VP8_NODE663		0.00685217	0	0.0883841	0.0458088	0.0143507	0.0464425	169.553	0.0194946	0.00896265	0	0.0224664	0.0433196	0.371232	0	170.221
virus	VP9_NODE2440		0.228867	0.106133	0	0.109289	0.570623	0.0443202	0.0522045	136.603	0.142551	1.05899	19.4208	0.160767	0.0805153	3.53754	162.116
Circo_lin	VP5_NODE569		0	0	0.0286748	156.051	1.20122	0	0.0159732	0.0379484	0	0	0	0.477849	0	0.0366913	157.849
hypothetical virus (non bacterial)_vibrant	VP4_NODE512		0.0558356	0.0226562	139.4	0.342171	0.409284	0.0252294	0	9.4165	0.0486887	0.109134	0.167814	0.470658	0	3.53261	154
Smaco_circ	VP12_NODE911		0.0513446	0.791691	0.0367932	4.57672	9.14029	46.4003	0.0614865	0.113615	0.223863	90.7504	0	0.649203	0.337177	0.0470793	153.18
Smaco_circ	VP13_NODE1792		0.0359869	0	0	0	0	0.0487822	0	0.0341279	2.09465	0	147.341	0	0.0886212	0.0989921	149.742
Smaco_circ	VP3_NODE872		0.0353262	15.2229	0.0379718	7.38018	19.421	96.2521	0.126912	0.134005	0.254137	3.4918	0.144781	1.15389	0	0.340111	143.995
Smaco_circ	VP6_NODE1344		0.0703501	0.171274	0.718377	0.0587888	20.4798	0.143045	111.099	0.150111	0.092018	2.91703	0.490149	5.29999	0.086622	0	141.777
virus_circ	VP8_NODE2228		0	0	0.0743178	0	0	0	139.72	0.0655684	0	0	0	0	0	0	139.859
Smaco_circ	VP6_NODE1289		0.170055	0	0.219348	0	116.07	0	0	0.016127	0.133459	18.6893	0.167269	0	0	0	135.465
virus_circ	VP12_NODE899		0	0.123832	0.0364483	0	70.0223	0.0689481	1.25881	0.0160786	0	63.3984	0.333534	0.178644	0	0	135.437
virus (non bacterial)_vibrant	VP13_NODE582		0.0066979	0.0978403	0	0	0.0280553	0	0	0.0127038	0.00876086	0.0112212	129.688	0.0846884	0.54431	4.55084	135.033
Smaco_circ	VP7_NODE1276		0.145569	0	0.0391178	6.7514	41.5768	83.2475	0.0217904	0.0345124	0.0238006	1.92053	0	0.306764	0	0	134.068
hypothetical virus (non bacterial)_vibrant	VP11_NODE3367		0	0	0.0449412	0.489146	0.0437821	0.198365	0.901233	1.03091	125.836	0	4.28386	0.132162	0	0	132.96
virus_circ	VP12_NODE891		0.0168848	1.43877	0.399285	0	30.3763	0.0457766	0.0404399	0.224176	0.0441707	99.2896	0.193762	0.035582	0.291064	0.510911	132.907
hypothetical virus (non bacterial)_vibrant	VP9_NODE3419		1.38452	0	0.392494	0.0508567	0	0.0412482	0	130.045	0.0199006	0	0.149652	0.160311	0	0	132.244
Smaco	VP2_NODE1605		34.4729	0.0879286	0	0.0603619	0.0378197	0.0979151	0	0	92.2362	0.0605066	3.1676	0.646928	0	0	130.868
Smaco_circ	VP15_NODE944		0.127991	0.178062	0.353769	0.611185	0	0.0495712	77.8407	0.208079	0.454406	0.0918977	0.119899	47.6636	0.270164	0.100593	128.07
Smaco_circ	VP6_NODE1363		0.0533855	0	0.0765114	13.3242	67.196	38.9817	0	0.101256	6.14489	0.387566	0.0291727	0.150002	0	0	126.445
Smaco_circ	VP4_NODE1034		0	0	59.7024	0	62.8852	0	0	0.0482359	0.0221764	0.653299	0.0555889	0.0357288	0	0.23319	123.636
CRESS virus	VP9_NODE2918		0	0.0944409	0.0555949	0	0	0	0.991004	8.66954	0	0	0	0	112.786	0	122.596
hypothetical virus (non bacterial)_vibrant	VP7_NODE922	VPwithP	0.0137984	0	0.0296636	0.0461233	0.0577971	122.047	0	0.143942	0.0360968	0.023117	0	0.087234	0	0	122.485
CRESS_circ	VP7_NODE1202		0.34917	0.0425045	0.412851	0.116715	0.0731279	8.23576	0.062721	0.231793	0.388207	112.257	0.0572416	0.110373	0	0	122.337
Circo_circ	VP9_NODE3268		1.01874	57.0098	0.0312867	8.12404	0.335277	0.019728	0.0348562	18.4114	2.24624	0.0975273	8.06412	6.37915	17.382	0	119.154
CRESS_circ	VP6_NODE1251		0.248812	0.040384	0.0356595	0	65.4497	0.472191	0	0.173037	0.173572	51.0494	0.0543858	0.0349555	0	0	117.732
Smaco_circ	VP15_NODE897		0.0174787	1.57449	0.263028	0.701103	0.109819	0.165854	1.06749	0	0.0914489	4.3924	0.14327	109.064	0	0	117.591
hypothetical virus (non bacterial)_vibrant	VP12_NODE954		0.301568	0.129565	0.0762713	0.652259	1.11456	0.240466	0	0.336459	0	107.286	0.26173	0.859803	0	0	111.259
hypothetical virus (non bacterial)_vibrant	VP7_NODE897	VPwithP	0.0814974	0	0.0584006	0.136209	0.910309	105.227	0.0162659	0.10305	0	0	0	0.257614	0	3.699	110.489
Smaco_circ	VP15_NODE898		0	0	0.15036	1.11051	0.292964	0.0237026	0.0418786	0.0994935	0.0228711	0.14647	0.11466	107.927	0.344478	0	110.275
virus_circ	VP4_NODE1052		0	0.0837161	60.3205	0	0	0	0.041178	0	0.449768	0	15.8402	0	33.2788	0	110.014
virus_circ	VP2_NODE1520		79.1435	0.333217	0.0367793	0	0	0	0	0	0	0	4.85211	0.0721064	22.3295	0	106.767
Smaco_circ	VP15_NODE870		0	0	0	4.74117	0.715802	0.115825	0.0204645	0.0486187	0	0.0858893	0.0280151	96.6211	0.883751	0	103.261
virus_circ	VP8_NODE1799		0	0.070478	0	0	0	0	100.654	0	0	0	0.047457	0.0610042	0	0	100.833
Dark matter	VP13_NODE1852		35.0556	83790.8	45.2891	36.1409	171.737	162.832	34.3493	88.9522	6639.33	62.3713	71.7219	69.4503	294.165	127.348	91629.5
Dark matter	VP8_NODE2625		11.2548	34.7947	43.9526	17.4501	16.3793	18.7813	16.8057	27.7846	39.9836	3239.61	40500.1	42.9175	317.682	372.714	44700.2
Dark matter	VP11_NODE3404		5.95023	37708.7	21.8638	17.9147	136.107	58.4632	10.0566	390.878	1580.56	23.2247	77.241	112.23	199.998	3.71467	40346.9
Dark matter	VP3_NODE1028		8.17563	1239.23	17675	2328.44	44.6063	14.7483	32.2083	70.5153	55.6348	41.196	212.211	398.869	4071	25.142	26216.9
Dark matter	VP12_NODE1144		0.0212989	0	20.0551	0.284778	2.40878	0.95277	2.11699	0	0.975063	10.7048	30.1679	28.0973	18115.3	13.8855	18224.9
Dark matter	VP7_NODE1297		12.885	7.15608	90.0145	547.488	97.8366	1074.06	65.6386	256.747	9.9622	36.6693	48.8529	81.9264	41.6093	15432.4	17803.2
Dark matter	VP7_NODE1445		1.66359	118.773	4.61047	7454.33	93.5252	4.94489	6.24059	4.1057	9.80499	2.21622	7.75451	38.3097	1.13524	3.1978	7750.61
Dark matter	VP2_NODE1886	VP=P	2.41493	110.492	4.11745	7234.9	84.4108	5.16434	7.13013	3.13913	8.98605	2.54607	7.44009	38.1681	1.43548	3.66508	7514.01
Dark matter	VP11_NODE3343		1.87365	106.285	3.31187	7237.13	86.0676	5.47477	6.55673	3.84988	8.46867	2.51119	7.30357	38.5629	1.43548	3.55054	7512.38
Dark matter	VP17_NODE441	VP=P	2.50289	107.367	3.29066	7185.73	90.6717	5.10323	6.96061	3.39366	8.95556	2.35649	7.49417	37.1826	1.42629	3.4709	7465.91
Dark matter	VP11_NODE3199	VP=P	1.46186	6339.44	2.97048	2.47671	4.86504	7.1393	2.7818	103.577	392.769	59.1474	4.16928	2.15222	13.5122	4.29669	6940.76
Dark matter	VP3_NODE968	VP=P	1.23447	6263.55	2.09739	1.73043	5.17079	7.31436	2.98046	105.703	377.733	56.4071	4.14541	2.47557	11.7678	5.25796	6847.57
Dark matter	VP15_NODE298	VP=P	0.0250189	0	0.125499	0.139382	0.052398	0.0113048	0.958744	5.50455	0	0.0558866	0.177732	14.0771	3.51186	6119.66	6144.3
Dark matter	VP17_NODE165	VP=P	0.0416982	0	0.179284	0.0836294	0.034932	0.0226097	0.749019	5.9079	0	0.0838299	0.136717	13.8135	3.2038	6116.5	6140.75
Dark matter	VP9_NODE1563		0.0416982	0	0.304783	0.0836294	0.017466	0.0113048	0.90881	5.42546	0	0.0279433	0.341792	14.6747	3.59401	6099.89	6125.32
Dark matter	VP8_NODE1618		0.977533	1.44724	2.01629	5516.11	68.5839	2.09509	4.27118	1.30286	0.933043	0.90737	3.16175	35.1034	0.845798	0.14535	5637.9
Dark matter	VP12_NODE1159	VP=P	1.15942	2.09091	2.53866	4874	82.0199	2.61944	3.9082	3.03389	1.40419	1.90645	4.64619	25.7451	0.52874	4.48868	5010.09
Dark matter	VP15_NODE1073		0	0.104795	3.88646	0.21582	410.58	0.116697	3.06699	0.693945	0.337808	1.37014	8.25603	8.02765	4416.16	7.51866	4860.33
Dark matter	VP4_NODE1377		1.7358	2.90536	2.98527	2.24833	4589.25	2.9118	4.31322	2.48977	2.35556	2.43548	4.41068	4.80101	0.213729	0	4623.06
Dark matter	VP8_NODE2900		0.0860876	0.366781	3.28498	0.21582	413.239	0.0583483	5.30924	0.367383	0.365959	1.58648	6.06853	7.16592	3697.58	6.57143	4142.27
Dark matter	VP5_NODE634		0.463846	1.09285	0.707667	3904.89	30.1776	0.953295	3.1357	0.510834	0.332713	0.726961	1.30006	19.7388	0.110542	0.0823187	3964.22
Dark matter	VP4_NODE1415		0.885316	4.68798	2793.33	1.40567	2.13227	1.50012	2.96853	35.2415	4.31353	14.0904	2.21331	3.21826	1.14459	1016.26	3883.39
Dark matter	VP11_NODE3593		0.554952	1.40513	1.04986	0.816204	0.511392	1.05318	0.611404	2.33671	35.0744	0.929729	3500.17	2.29217	1.31196	0	3548.11
Dark matter	VP13_NODE1891		0.587979	1.4315	2.24263	1.58501	0.516404	0.437086	0.817688	1.24112	1.78624	1.97012	3402.29	47.3645	5.32475	0.104349	3467.7
Dark matter	VP13_NODE1925		0.597503	1.50161	1.2845	0.966407	0.484402	0.522548	1.03867	1.04188	1.68912	1.09789	3413.58	1.78717	2.13592	0.0530194	3427.78
Dark matter	VP8_NODE2765		0.890271	2.41949	1.64683	1.31492	0.780499	1.03842	3336.69	1.86528	1.02907	2.39334	2.71531	2.83597	0	0	3355.62
Dark matter	VP11_NODE2246		0.601141	1.46354	0.9456	0.735147	0.951919	3.81602	605.964	0.792561	2124.33	0.908855	2.37959	2.62631	0.0361065	0	2745.55
Dark matter	VP13_NODE2170		0	0.0520258	2.38885	0.0714301	0.939845	0.115869	2.32872	3.64778	0.726729	4.68989	3.43314	2.25162	2581.79	141.313	2743.75
Dark matter	VP12_NODE1151		0.064108	0.0520258	2.8023	0.28572	1.70067	0.115869	1.81691	8.51149	0.559022	4.7973	4.16882	1.84633	2394.19	304.552	2725.46
Dark matter	VP8_NODE2707		0.0204142	0.0497005	2.36985	0.136475	1.4964	0.0553452	2.07796	5.05288	0.58744	4.71968	3.68129	1.80683	2421.86	171.161	2615.07
Dark matter	VP9_NODE1381		0.511195	1.31998	1.28212	1.06149	0.697521	2.9293	1246.28	20.2656	1105.35	0.72666	1.32054	3.26443	0.133516	0.127835	2385.27
Dark matter	VP15_NODE1085		0.260745	0.740612	0.653968	0.944209	1.31971	0.147273	3.30463	0.432732	0.312633	0.218417	1.10426	2216.36	1.44475	4.06443	2231.31
Dark matter	VP4_NODE1062		0.155743	0.716216	1837.91	0.404907	0.362421	0.258034	0.683858	20.2511	0.248982	1.21764	0.595746	0.474073	0	0	1863.28
Dark matter	VP13_NODE1949		1821.1	1.60849	0.751929	0.909345	0.406964	0.869244	0.628288	12.9732	3.27875	0.683645	8.98326	1.80176	0.143557	0	1854.14
Dark matter	VP4_NODE1420		0.0443744	0.594187	1065.95	2.6699	413.328	1.02258	2.76325	0.294575	295.171	0.0743418	0.982067	0.514315	0.218553	0.793418	1784.42
Dark matter	VP15_NODE1063		0.0640172	0.207809	0.688115	38.375	2.59209	0.491747	51.5426	0.364262	0.0558231	0.17875	0.41979	1536.8	0.735694	150.329	1782.85
Dark matter	VP16_NODE342		0	0	1.34169	0	0.252985	0	0	0	0	0	2.2443	1.1455	1757.74	3.82122	1766.55
Dark matter	VP12_NODE1179		0.282745	0.31771	283.347	1.01782	190.312	3.39053	0.494869	0.123757	1209.52	11.9516	1.03401	0.779176	0.267803	1.43589	1704.27
Dark matter	VP7_NODE1638	VPwithP	0.175944	0.588985	0.28368	0.514603	0.875151	1551.66	0.395057	6.79934	0.0575336	2.32127	0.540816	0.834239	0	0	1565.05
Dark matter	VP7_NODE1262	VPwithP	0.252813	0.483608	0.349389	0.603619	0.907673	1510.39	0.281125	5.39446	0.37792	2.23875	0.917717	0.608873	0	0	1522.81
Dark matter	VP9_NODE4693		0.246417	0.649921	0.441452	0.411842	715.802	0.41754	0.614772	734.812	0.295454	0.378428	1.64953	53.6161	0	0	1509.34
Dark matter	VP11_NODE1670		0.132408	0.268635	0.545578	0.331946	0.23109	3.67949	0.40962	0.366242	1437	0.351228	0.687374	0.697574	0	0	1444.71
Dark matter	VP8_NODE1479	VPwithP	0.110436	22.1368	0.237414	325.056	7.3242	0.332672	20.7486	85.263	0.834604	0.185017	1.16673	944.275	0.151089	0.641326	1408.46
Dark matter	VP11_NODE3526		0.261121	1.1655	0.701692	0.290945	0.364584	3.36266	3.59604	0.392085	1368.01	0.401009	0.891817	1.9718	0	0	1381.41
Dark matter	VP6_NODE1423		0.165767	0.403576	0.277171	0.3694	1374.72	0.998694	1.56602	0.366809	0.337281	0.0308572	0.271752	0.815096	0.952507	0.101331	1381.38
Dark matter	VP4_NODE1181		0.037697	1.05544	587.217	0.315019	0.197375	0.459903	1.08343	0.107249	0.788923	0.12631	756.388	0.476642	0.556995	0	1348.81
Dark matter	VP13_NODE1967		0.431952	0.286808	0.253255	41.2157	1.02801	0.319383	1.59884	132.63	0.359541	0.197363	912.774	217.968	0.580213	1.40424	1311.05
Dark matter	VP15_NODE1023		1.34648	0.636056	0.820865	17.1299	1.05223	0.408632	3.24895	924.949	0.525729	0.606035	5.60077	325.167	0.29694	4.8095	1286.6
[truncated: 481 more rows]
