# Supplementary material for: Analysis of viromes and microbiomes from pig fecal samples reveals that phages and prophages rarely carry antibiotic resistance genes
Source: ISME Commun. 2021 Oct 25;1:55. doi: 10.1038/s43705-021-00054-8 (PMC9723715; doi:10.1038/s43705-021-00054-8)
Supplement: Supplementary file 3 — Supplementary Table [file 43705_2021_54_MOESM3_ESM.xlsx]

## Sheet: table
NODE (Σ=272)	REFINED	CIRCULAR	Len	pI cluster (Roux et al)	Ref phage with same gpI	VContact2-level clustering	genus (ANI > 75% nt identity)	%GC	Host prediction by WiSH (or other tool)	Presence of int or tRNA
VP7_NODE752	Y	Y	3928	PC_055	B5	VC cluster 2	VC_cluster2_genus20	0.286761	Clostridium beijerinckii NCIMB 8052
VP17_NODE260	Y	Y	3910	PC_055	B5	VC cluster 2	VC_cluster2_genus20	0.284953	Clostridium saccharoperbutylacetonicum
VP9_NODE2330	Y	Y	4338	PC_055	B5	VC cluster 2	singleton	0.245136	Clostridium clariflavum
VP5_NODE509	Y	Y	3912	PC_055	B5	VC cluster 2	singleton	0.266616	Clostridium saccharoperbutylacetonicum
VP6_NODE838	Y	Y	4096	PC_055	B5	VC cluster 2	singleton	0.284779	Clostridium saccharoperbutylacetonicum
VP12_NODE602	Y	Y	4190	PC_055	B5	VC cluster 2	singleton	0.264155	Clostridium saccharoperbutylacetonicum
VP15_NODE589	Y	Y	4328	PC_055 pfam AAA	B5	VC cluster 2	singleton	0.28011
VP12_NODE635	N	Y	3880	putative pI morphogenesis protein		VC cluster 2		0.28765	Clostridium saccharoperbutylacetonicum
VP5_NODE448	N	Y	4420	putative pI morphogenesis protein		VC cluster 2		0.243146	Clostridium saccharoperbutylacetonicum
VP3_NODE634	N	Y	3794	putative pI morphogenesis protein		VC cluster 2		0.271444	Clostridium saccharoperbutylacetonicum
VP3_NODE477	Y	Y	4732	PC_055	B5	VC cluster 5	VC_cluster5_genus2	0.423982		tRNA
VP5_NODE400	Y	Y	4724	PC_055	B5	VC cluster 5	VC_cluster5_genus2	0.425957		tRNA
VP9_NODE2050	Y	Y	4782	PC_055	B5	VC cluster 5	VC_cluster5_genus2	0.436318		tRNA
VP11_NODE1412	Y	Y	4710	PC_055	B5	VC cluster 5	VC_cluster5_genus2	0.421341		tRNA
VP11_NODE1408	N	Y	4722	PC_055	B5	VC cluster 5	VC_cluster5_genus2	0.427009		tRNA
VP15_NODE313	N	Y	5331	PC_055	B5	VC cluster 5	VC_cluster5_genus2	0.429131		tRNA
VP5_NODE404	N	Y	4709	PC_055	B5	VC cluster 5	VC_cluster5_genus2	0.430049		tRNA
VP6_NODE704	N	Y	4689	PC_055	B5	VC cluster 5	VC_cluster5_genus2	0.428693		tRNA
VP3_NODE512	Y	Y	4595	PC_055	B5	VC cluster 6	VC_cluster6_genus3	0.463784		tRNA
VP4_NODE561	Y	Y	4581	PC_055	B5	VC cluster 6	VC_cluster6_genus3	0.456517		tRNA
VP4_NODE562	Y	Y	4578	PC_055	B5	VC cluster 6	VC_cluster6_genus3	0.456597		tRNA
VP5_NODE430	Y	Y	4583	PC_055	B5	VC cluster 6	VC_cluster6_genus3	0.460438		tRNA
VP6_NODE649	Y	Y	4857	PC_055	B5	VC cluster 6	VC_cluster6_genus3	0.473092		tRNA
VP17_NODE221	Y	Y	4621	PC_055	B5	VC cluster 6	VC_cluster6_genus3	0.47227		tRNA
VP15_NODE526	Y	Y	4617	PC_055	B5		B5_genus3	0.451377		tRNA
VP16_NODE166	N	Y	4638	PC_055	B5	VC cluster 6	singleton	0.442493		tRNA
VP6_NODE577	N	Y	5046	PC_055	B5	VC cluster 6	singleton	0.460993		tRNA
VP8_NODE989	N	Y	5077	PC_055	B5	VC cluster 6	singleton	0.459369		tRNA
VP16_NODE150	Y	Y	4917	PC_055	B5	VC cluster 7	singleton	0.294058	Clostridium beijerinckii NCIMB 8052
VP8_NODE872	Y	Y	5515	PC_055	B5	VC cluster 7	singleton	0.31055	Staphylococcus epidermidis ATCC 12228
VP8_NODE683	Y	Y	6479	PC_055	B5	VC cluster 7	singleton	0.322937
VP8_NODE818	Y	Y	5752	PC_055	B5	VC cluster 7	singleton	0.409201
VP8_NODE903	Y	Y	5394	PC_055	B5	VC cluster 7	singleton	0.346239
VP9_NODE1340	Y	Y	5928	PC_055	B5	VC cluster 7	singleton	0.402249	Roseburia hominis (BLASTn)
VP9_NODE1504	Y	Y	5535	PC_055	B5	VC cluster 7	singleton	0.418074	Roseburia hominis (CRISPR)
VP17_NODE120	N	Y	6225	PC_055	B5	VC cluster 7	singleton	0.414642	Lachnoclostridium clostridioforme 90A7 (CRISPR and BLASTn)
VP9_NODE2310	Y	Y	4362	PC_055 pfam Zot	B5	VC cluster 15	singleton	0.36672
VP11_NODE967	Y	Y	5881	PC_006 pfam Zot	RSM1	VC cluster 15	singleton	0.424222
VP4_NODE219	Y	Y	7228	PC_055	B5	VC cluster 16	VC_cluster16_genus11	0.355883
VP11_NODE973	Y	Y	5868	PC_055	B5	VC cluster 16	VC_cluster16_genus11	0.350568
VP13_NODE717	Y	Y	5853	PC_055	B5	VC cluster 16	VC_cluster16_genus11	0.348742
VP9_NODE1632	Y	Y	5280	PC_055	B5	VC cluster 17	VC_cluster17_genus8	0.396912
VP9_NODE1698	Y	Y	5183	PC_055	B5	VC cluster 17	VC_cluster17_genus8	0.377829
VP11_NODE975	Y	Y	5852	PC_055	B5	VC cluster 17	VC_cluster17_genus8	0.389767
VP15_NODE270	Y	Y	5652	PC_055	B5	VC cluster 17	VC_cluster17_genus8	0.393102
VP13_NODE755	Y	Y	5646	PC_055	B5	VC cluster 18	VC_cluster18_genus27	0.364805
VP15_NODE288	Y	Y	5526	PC_055	B5	VC cluster 18	VC_cluster18_genus27	0.369624
VP6_NODE447	N	Y	5471	putative pI morphogenesis protein		VC cluster 18		0.354299
VP4_NODE536	Y	Y	4769	PC_055 pfam Zot	B5	VC cluster 21	VC_cluster21_genus4	0.383413
VP9_NODE2062	Y	Y	4765	PC_055 pfam Zot	B5	VC cluster 21	VC_cluster21_genus4	0.364679
VP12_NODE524	Y	Y	4747	PC_055 pfam Zot	B5	VC cluster 21	VC_cluster21_genus4	0.37861
VP3_NODE490	Y	Y	4674	PC_055	B5	VC cluster 24	singleton	0.341837
VP9_NODE2229	N	Y	4496	PC_055 pfam Zot	B5	VC cluster 24	singleton	0.483764
VP4_NODE212	Y	Y	7366	PC_055	B5	VC cluster 25	VC_cluster25_genus24	0.428069
VP13_NODE489	Y	Y	7840	PC_055	B5	VC cluster 25	VC_cluster25_genus24	0.429806
VP6_NODE175	Y	Y	9154	PC_055	B5	VC cluster 26	VC_cluster26_genus25	0.354312
VP13_NODE515	Y	Y	7449	PC_055	B5	VC cluster 26	VC_cluster26_genus25	0.350668
VP15_NODE170	Y	Y	6418	PC_055	B5	VC cluster 27	VC_cluster27_genus26	0.312452	Clostridium cellulovorans
VP13_NODE628	Y	Y	6412	PC_055	B5	VC cluster 27	VC_cluster27_genus26	0.306224	Clostridium saccharoperbutylacetonicum
VP3_NODE299	Y	Y	5566	PC_055	B5	VC cluster 28	VC_cluster28_genus17	0.379021
VP5_NODE202	Y	Y	5572	PC_055	B5	VC cluster 28	VC_cluster28_genus17	0.378258
VP5_NODE180	Y	Y	5764	PC_055	B5	VC cluster 28	VC_cluster28_genus16	0.403003
VP13_NODE637	Y	Y	6344	PC_055	B5	VC cluster 28	VC_cluster28_genus16	0.397961
VP3_NODE341	Y	Y	5281	PC_055	B5	VC cluster 30	singleton	0.397854		tRNA
VP3_NODE381	Y	Y	5109	PC_055	B5	VC cluster 30	VC_cluster30_genus1	0.369333		tRNA
VP3_NODE437	Y	Y	4916	PC_055	B5	VC cluster 30	VC_cluster30_genus1	0.373635		tRNA
VP6_NODE627	Y	Y	4906	PC_055	B5	VC cluster 30	VC_cluster30_genus1	0.367707		tRNA
VP6_NODE400	Y	Y	5664	PC_055	B5	VC cluster 30	singleton	0.399895		tRNA
VP9_NODE1910	Y	Y	4944	PC_055	B5	VC cluster 30	VC_cluster30_genus19	0.373065		tRNA
VP9_NODE1930	Y	Y	4921	PC_055	B5	VC cluster 30	VC_cluster30_genus19	0.376616		tRNA
VP9_NODE1942	Y	Y	4906	PC_055	B5	VC cluster 30	VC_cluster30_genus19	0.363176		tRNA
VP13_NODE787	Y	Y	5432	PC_055	B5	VC cluster 30	singleton	0.379828		tRNA
VP15_NODE176	Y	Y	6379	PC_055	B5	VC cluster 30	VC_cluster30_genus12	0.422777		tRNA
VP15_NODE211	Y	Y	6116	PC_055	B5	VC cluster 30	VC_cluster30_genus12	0.432406		tRNA
VP6_NODE322	Y	Y	6133	PC_055	B5	VC cluster 30	VC_cluster30_genus12	0.427714		tRNA
VP8_NODE769	Y	Y	6002	PC_055	B5	VC cluster 31	VC_cluster31_genus9	0.320126	Clostridium cellulovorans
VP5_NODE192	Y	Y	5653	PC_055	B5	VC cluster 31	VC_cluster31_genus9	0.341193
VP13_NODE739	Y	Y	5702	PC_055	B5	VC cluster 31	VC_cluster31_genus9	0.344497
VP17_NODE149	Y	Y	5628	PC_055	B5	VC cluster 31	VC_cluster31_genus9	0.345998
VP13_NODE822	Y	Y	5274	PC_055	B5	VC cluster 33	VC_cluster33_genus28	0.355702
VP17_NODE154	Y	Y	5565	PC_055	B5	VC cluster 33	VC_cluster33_genus28	0.355075	Lactobacillus (BLASTn)
VP9_NODE1873	Y	Y	4980	PC_055 pfam Zot	B5	VC cluster 35	VC_cluster35_genus29	0.428457
VP13_NODE907	Y	Y	5001	PC_055 pfam Zot	B5	VC cluster 35	VC_cluster35_genus29	0.428259
VP5_NODE167	Y	Y	5930	PC_055 pfam Zot	B5	VC cluster 37	VC_cluster37_genus31	0.397315
VP15_NODE225	Y	Y	6052	PC_055 pfam Zot	B5	VC cluster 37	VC_cluster37_genus31	0.3952
VP15_NODE228	Y	Y	6027	PC_055 pfam Zot	B5	VC cluster 38	VC_cluster38_genus13	0.346649
VP16_NODE111	Y	Y	5256	PC_055 pfam Zot	B5	VC cluster 38	VC_cluster38_genus13	0.341971
VP16_NODE83	Y	Y	6039	PC_055 pfam Zot	B5		B5_genus13	0.345362
VP15_NODE235	Y	Y	5972	PC_055	B5	VC cluster 39	VC_cluster39_genus32	0.328003	Candidate division SR1 bacterium RAAC1_SR1_1
VP3_NODE217	Y	Y	6093	PC_055	B5	VC cluster 39	VC_cluster39_genus7	0.343622
VP9_NODE1754	Y	Y	5103	PC_055 pfam Zot	B5	VC cluster 40	VC_cluster40_genus10	0.421309		tRNA
VP9_NODE1778	Y	Y	5074	PC_055 pfam Zot	B5	VC cluster 40	VC_cluster40_genus10	0.419393		tRNA
VP15_NODE391	Y	Y	5087	PC_055 pfam Zot	B5	VC cluster 40	VC_cluster40_genus10	0.409535		tRNA
VP4_NODE483	Y	Y	5000	PC_055	B5	VC cluster 44	VC_cluster44_genus10	0.339364
VP15_NODE437	Y	Y	4978	PC_055	B5	VC cluster 44	VC_cluster44_genus10	0.336195
VP15_NODE272	Y	Y	5640	PC_055	B5		B5_genus10	0.443661		tRNA
VP17_NODE160	Y	Y	5517	PC_055	B5		B5_genus10	0.443043		tRNA
VP3_NODE368	Y	Y	5160	PC_055	B5	VC cluster 43	VC_cluster43_genus33	0.369171
VP15_NODE373	Y	Y	5140	PC_055	B5	VC cluster 43	VC_cluster43_genus33	0.368594
VP3_NODE604	Y	Y	4101	PC_055	B5	VC cluster 45	VC_cluster45_genus14	0.41007		tRNA
VP5_NODE491	Y	Y	4102	PC_055	B5	VC cluster 45	VC_cluster45_genus14	0.406825		tRNA
VP16_NODE184	Y	Y	4100	PC_055	B5	VC cluster 45	VC_cluster45_genus14	0.409102		tRNA
VP3_NODE205	Y	Y	6207	PC_055	B5	VC cluster 46	VC_cluster46_genus35	0.446208		tRNA
VP5_NODE215	Y	Y	5465	PC_055	B5	VC cluster 46	VC_cluster46_genus35	0.425478		tRNA
VP9_NODE1518	Y	Y	5507	PC_055	B5	VC cluster 46	VC_cluster46_genus22	0.48086		tRNA
VP9_NODE902	N	Y	7878	PC_055	B5	VC cluster 46	VC_cluster46_genus22	0.470789		tRNA
VP17_NODE184	Y	Y	5099	PC_055	B5	VC cluster 48	singleton	0.319688	Clostridium sp. BNL1100
VP3_NODE546	Y	Y	4415	PC_006	RSM1	VC cluster 48	singleton	0.316535	Clostridium cellulovorans
VP4_NODE441	Y	Y	5272	PC_055 pfam Zot	B5	VC cluster 49	VC_cluster49_genus34	0.379479
VP17_NODE185	Y	Y	5098	PC_055 pfam Zot	B5	VC cluster 49	VC_cluster49_genus34	0.380191
VP5_NODE384	Y	Y	4829	PC_055 pfam Zot	B5	VC cluster 50	VC_cluster50_genus15	0.366125
VP6_NODE635	Y	Y	4886	PC_055 pfam Zot	B5	VC cluster 50	VC_cluster50_genus15	0.33869
VP17_NODE203	Y	Y	4853	PC_055 pfam Zot	B5	VC cluster 50	VC_cluster50_genus15	0.354218
VP9_NODE921	Y	Y	7749	PC_055	B5	VC cluster 51	singleton	0.410978
VP9_NODE1046	Y	Y	7020	PC_055	B5	VC cluster 51	singleton	0.426464		tRNA
VP3_NODE444	Y	Y	4895	PC_055	B5	VC cluster 52	VC_cluster52_genus6	0.396751
VP3_NODE473	Y	Y	4789	PC_055	B5	VC cluster 52	VC_cluster52_genus5	0.400083
VP5_NODE401	Y	Y	4721	PC_055	B5	VC cluster 52	VC_cluster52_genus5	0.388339
VP9_NODE2025	Y	Y	4822	PC_055	B5	VC cluster 52	VC_cluster52_genus5	0.405316
VP5_NODE458	Y	Y	4318	PC_055 pfam Zot	B5	VC cluster 55	VC_cluster55_genus36	0.409154
VP6_NODE808	N	Y	4243	PC_055 pfam Zot	B5	VC cluster 55	VC_cluster55_genus36	0.405102
VP5_NODE473	Y	Y	4206	PC_055 pfam Zot	B5	VC cluster 56	VC_cluster56_genus37	0.311615	Filifactor alocis
VP5_NODE503	Y	Y	3997	PC_055 pfam Zot	B5	VC cluster 56	VC_cluster56_genus37	0.30966
VP9_NODE939	Y	Y	7609	PC_055	B5	VC cluster 57	VC_cluster57_genus38	0.382904
VP5_NODE80	Y	Y	7644	PC_055	B5		B5_genus38	0.385508
VP9_NODE2149	N	Y	4607	PC_055	B5	VC cluster 58	VC_cluster59_genus39	0.271884	Clostridium saccharoperbutylacetonicum
VP6_NODE708	N	Y	4680	PC_055	B5	VC cluster 58	VC_cluster59_genus39	0.275584	Streptococcus gallolyticus UCN34
VP9_NODE1113	Y	Y	6680	PC_055 pfam Zot	B5	VC cluster 59	singleton	0.334972	Elizabethkingia anophelis
VP8_NODE603	Y	Y	7040	PC_055 pfam Zot	B5	VC cluster 59	singleton	0.350495
VP8_NODE309	Y	Y	11027	PC_055	B5		B5_genus21	0.276632	Clostridium cellulovorans	integrase
VP8_NODE1398	Y	Y	3888	PC_055 pfam Zot	B5		B5_genus23	0.333248	Clostridium sp. BNL1100
VP13_NODE1148	Y	Y	4035	PC_055 pfam Zot	B5		B5_genus23	0.333169
VP3_NODE586	Y	Y	4237	PC_055 pfam Zot	B5		B5_genus30	0.510195
VP13_NODE979	Y	Y	4695	PC_055 pfam Zot	B5		B5_genus30	0.500212
VP9_NODE1038	Y	Y	7056	PC_055	B5		singleton	0.312262	Candidate division SR1 bacterium RAAC1_SR1_1
VP9_NODE2563	N	Y	3945	PC_055 pfam Zot	B5		singleton	0.275905	Caldicellulosiruptor owensensis
VP9_NODE2015	Y	Y	4832	PC_055	B5		singleton	0.25766	Clostridium beijerinckii NCIMB 8052
VP15_NODE281	Y	Y	5559	PC_055	B5		singleton	0.294633	Clostridium beijerinckii NCIMB 8052
VP17_NODE86	Y	Y	7371	PC_055	B5		singleton	0.352925	Clostridium cellulolyticum
VP9_NODE2030	Y	Y	4812	PC_055 pfam Zot	B5		singleton	0.290109	Clostridium saccharoperbutylacetonicum
VP2_NODE566	Y	Y	6763	PC_055 pfam Zot	B5		singleton	0.469159		tRNA
VP3_NODE461	Y	Y	4840	PC_055 pfam Zot	B5		singleton	0.370637
VP3_NODE570	Y	Y	4278	PC_055 pfam Zot	B5		singleton	0.245357
VP3_NODE594	Y	Y	4173	PC_055	B5		singleton	0.390911
VP4_NODE156	Y	Y	8825	PC_055	B5		singleton	0.381479		integrase
VP4_NODE258	Y	Y	6634	PC_055	B5		singleton	0.29967
VP4_NODE416	Y	Y	5497	PC_055 pfam Zot	B5		singleton	0.45142		tRNA
VP4_NODE427	Y	Y	5417	PC_055	B5		singleton	0.358362	Eubacterium siraeum (BLASTn)
VP4_NODE455	Y	Y	5165	PC_055	B5		singleton	0.301829
VP4_NODE661	Y	Y	4037	PC_055	B5		singleton	0.361692
VP5_NODE175	Y	Y	5831	PC_055	B5		singleton	0.285276
VP5_NODE315	Y	Y	5042	PC_055 pfam Zot	B5		singleton	0.319006
VP8_NODE506	Y	Y	8008	PC_055	B5		singleton	0.356805
VP9_NODE1539	Y	Y	5466	PC_055	B5		singleton	0.354375
VP9_NODE1848	Y	Y	5007	PC_055	B5		singleton	0.427749	Clostridioides difficile plasmid pCD-ECE3 (BLASTn)
VP11_NODE436	Y	Y	10562	PC_055 pfam Zot	B5		singleton	0.342741
VP11_NODE672	Y	Y	7447	PC_055	B5		singleton	0.363065
VP11_NODE1009	Y	Y	5740	PC_055 pfam Zot	B5		singleton	0.377512
VP11_NODE1255	Y	Y	5066	PC_055 pfam Zot	B5		singleton	0.352491
VP13_NODE520	Y	Y	7387	PC_055 pfam Zot	B5		singleton	0.350768
VP13_NODE758	Y	Y	5605	PC_055	B5		singleton	0.33357
VP13_NODE1098	Y	Y	4276	PC_055	B5		singleton	0.371402
VP15_NODE262	Y	Y	5698	PC_055	B5		singleton	0.402688		tRNA
VP15_NODE296	Y	Y	5478	PC_055	B5		singleton	0.367036
VP15_NODE571	Y	Y	4437	PC_055	B5		singleton	0.413832
VP15_NODE599	Y	Y	4251	PC_055 pfam Zot	B5		singleton	0.452592
VP15_NODE632	Y	Y	4032	PC_055 pfam Zot	B5		singleton	0.366724
VP16_NODE103	Y	Y	5470	PC_055	B5		singleton	0.445555		tRNA
VP17_NODE54	Y	Y	11035	PC_055 pfam Zot	B5		singleton	0.442527		tRNA
VP17_NODE116	Y	Y	6337	PC_055 pfam Zot	B5		singleton	0.417399		integrase
VP17_NODE143	Y	Y	5806	PC_055 pfam Zot	B5		singleton	0.376906
VP17_NODE164	Y	Y	5460	PC_055 pfam Zot	B5		singleton	0.434893		tRNA
VP17_NODE204	Y	Y	4853	PC_055	B5		singleton	0.459255		tRNA
VP11_NODE1352	N	Y	4844	PC_055	B5		singleton	0.44155		tRNA
VP11_NODE939	N	Y	5987	PC_055 pfam Zot	B5		singleton	0.434031		tRNA
VP13_NODE723	N	Y	5826	PC_055	B5		singleton	0.36657
VP16_NODE118	N	Y	5178	PC_055	B5		singleton	0.367633		tRNA
VP17_NODE156	N	Y	5545	PC_055 pfam Zot	B5		singleton	0.496593		tRNA
VP8_NODE866	N	Y	5532	PC_055	B5		singleton	0.443186		tRNA
VP11_NODE1277	Y	Y	5026	PC_006 pfam Zot	RSM1	VC cluster 3	singleton	0.263147	Clostridium beijerinckii NCIMB 8052
VP9_NODE2464	Y	Y	4110	PC_006 pfam Zot	RSM1	VC cluster 3	singleton	0.2695	Clostridium carboxidivorans
VP8_NODE919	Y	Y	5317	PC_006 pfam Zot	RSM1	VC cluster 3	singleton	0.261829	Clostridium saccharoperbutylacetonicum	integrase
VP15_NODE593	Y	Y	4301	PC_006 pfam AAA	RSM1	VC cluster 3	singleton	0.26662	Clostridium saccharoperbutylacetonicum
VP9_NODE1962	Y	Y	4881	putative pfam Zot		VC cluster 3		0.286034	Clostridioides difficile 630
VP5_NODE454	Y	Y	4366	PC_006 pfam Zot	RSM1	VC cluster 4	VC_cluster4_genus 4	0.27343	Clostridium beijerinckii NCIMB 8052
VP5_NODE514	Y	Y	3875	PC_006 pfam Zot	RSM1	VC cluster 4	VC_cluster4_genus 4	0.267862	Clostridium beijerinckii NCIMB 8052
VP11_NODE1809	N	Y	3797	PC_006 pfam Zot	RSM1	VC cluster 4	singleton	0.247845	Clostridium sporogenes
VP3_NODE547	Y	Y	4413	putative pfam Zot		VC cluster 4		0.26176	Clostridium beijerinckii NCIMB 8052
VP3_NODE638	Y	Y	3770	putative pfam Zot		VC cluster 4		0.269211	Clostridium saccharoperbutylacetonicum
VP9_NODE2116	Y	Y	4661	PC_006 pfam Zot	RSM1	VC cluster 8	VC_cluster8_genus3	0.391304
VP11_NODE1400	Y	Y	4730	PC_006 pfam Zot	RSM1	VC cluster 8	VC_cluster8_genus3	0.383662
VP11_NODE1719	N	Y	3984	PC_006	RSM1	VC cluster 11	VC_cluster11_genus1_sp1	0.270418	Clostridium saccharoperbutylacetonicum
VP9_NODE1720	Y	Y	5158	PC_006 pfam AAA	RSM1	VC cluster 11	singleton	0.256119	Clostridium scatologenes
VP8_NODE1264	Y	Y	4236	putative pfam AAA		VC cluster 11		0.270213	Clostridium cellulovorans
VP11_NODE780	Y	Y	6658	PC_006 pfam Zot	RSM1	VC cluster 13	singleton	0.245478	Clostridium beijerinckii NCIMB 8052
VP13_NODE505	Y	Y	7638	PC_006 pfam AAA	RSM1	VC cluster 13	singleton	0.257139	Clostridium saccharoperbutylacetonicum
VP13_NODE679	N	Y	6095	PC_006	RSM1	VC cluster 14	singleton	0.497388
VP11_NODE814	N	Y	6488	putative pI morphogenesis protein		VC cluster 14	VC_cluster14_genus4	0.494708
VP9_NODE1276	N	Y	6087	putative pI morphogenesis protein		VC cluster 14		0.506865	Clostridium saccharoperbutylacetonicum (BLASTn)
VP5_NODE189	N	Y	5681	PC_006 pfam Zot	RSM1	VC cluster 15	VC_cluster15_genus5	0.424794
VP13_NODE635	Y	Y	6362	PC_006 pfam Zot	RSM1	VC cluster 20	singleton	0.346942	Clostridium clariflavum
VP12_NODE326	Y	Y	6198	PC_006 pfam Zot	RSM1	VC cluster 20	singleton	0.289613	Clostridium saccharoperbutylacetonicum
VP13_NODE870	N	Y	5125	PC_006 pfam Zot	RSM1	VC cluster 34	VC_cluster34_genus2	0.513576
VP9_NODE1686	N	Y	5193	PC_006 pfam Zot	RSM1	VC cluster 34	VC_cluster34_genus2	0.5134
VP9_NODE1021	Y	Y	7142	PC_006 pfam Zot	RSM1		singleton	0.204378	Clostridium saccharoperbutylacetonicum
VP11_NODE639	Y	Y	7831	PC_006 pfam Zot	RSM1		singleton	0.22348	Clostridium sporogenes
VP11_NODE750	Y	Y	6851	PC_006 pfam Zot	RSM1		singleton	0.196455	Clostridium sporogenes
VP2_NODE492	Y	Y	7936	PC_006	RSM1		singleton	0.385513
VP5_NODE319	Y	Y	5033	PC_006 pfam Zot	RSM1		singleton	0.389492
VP9_NODE1220	Y	Y	6276	PC_006 pfam Zot	RSM1		singleton	0.506263
VP9_NODE1576	Y	Y	5388	PC_006 pfam Zot	RSM1		singleton	0.525005
VP11_NODE1074	Y	Y	5501	PC_006 pfam Zot	RSM1		singleton	0.375746
VP11_NODE1524	Y	Y	4490	PC_006	RSM1		singleton	0.360018
VP13_NODE783	Y	Y	5450	PC_006 pfam Zot	RSM1		singleton	0.369823
VP16_NODE112	Y	Y	5251	PC_006 pfam Zot	RSM1		singleton	0.362363
VP17_NODE69	Y	Y	8227	PC_006	RSM1		singleton	0.40499
VP17_NODE169	Y	Y	5333	PC_006 pfam Zot	RSM1		singleton	0.398397
VP11_NODE795	N	Y	6576	PC_006 pfam Zot	RSM1		singleton	0.45255
VP17_NODE140	N	Y	5826	PC_006 pfam Zot	RSM1		singleton	0.447157
VP17_NODE94	N	Y	6984	PC_006 pfam Zot	RSM1		singleton	0.449957
VP6_NODE396	N	Y	5694	PC_006 pfam Zot	RSM1		singleton	0.500699
VP11_NODE1650	Y	Y	4144	NC_001341.NC_001341_gene_0001	MV-L51	VC cluster 10	singleton	0.29023	Staphylococcus xylosus C2a
VP15_NODE580	Y	Y	4386	NC_001341.NC_001341_gene_0001	MV-L51	VC cluster 10	singleton	0.331899
VP15_NODE674	Y	Y	3707	NC_001341.NC_001341_gene_0001	MV-L51	VC cluster 12	singleton	0.417871
VP11_NODE1805	N	Y	3801	NC_001341.NC_001341_gene_0001	MV-L51	VC cluster 12	singleton	0.42682
VP6_NODE889	Y	Y	3870	PC_036	Sp-V1	VC cluster 12		0.427698
VP6_NODE879	Y	Y	3923	NC_001341.NC_001341_gene_0001	MV-L51	VC cluster 23	VC_cluster23_genus1	0.430306
VP6_NODE970	N	Y	3511	NC_001341.NC_001341_gene_0001	MV-L51	VC cluster 23	VC_cluster23_genus1	0.494211
VP7_NODE732	N	Y	4035	NC_001341.NC_001341_gene_0001	MV-L51	VC cluster 23	VC_cluster23_genus1	0.421894
VP13_NODE1090	Y	Y	4305	NC_001341.NC_001341_gene_0001	MV-L51		MV-L51_genus1	0.426332
VP5_NODE498	Y	Y	4040	NC_001341.NC_001341_gene_0001	MV-L51	VC cluster 53	VC_cluster53_genus2	0.255528	Clostridium beijerinckii NCIMB 8052
VP9_NODE2503	N	Y	4045	NC_001341.NC_001341_gene_0001	MV-L51	VC cluster 53	VC_cluster53_genus2	0.255397	Clostridium beijerinckii NCIMB 8052
VP3_NODE608	Y	Y	4073	NC_001341.NC_001341_gene_0001	MV-L51	VC cluster 53	VC_cluster53_genus2	0.252011	Clostridium saccharoperbutylacetonicum
VP3_NODE571	N	Y	4278	NC_001341.NC_001341_gene_0001	MV-L51		singleton	0.32753	Clostridium clariflavum
VP5_NODE395	Y	Y	4738	NC_001341.NC_001341_gene_0001	MV-L51		singleton	0.299077	Clostridium saccharoperbutylacetonicum
VP3_NODE534	Y	Y	4503	NC_001341.NC_001341_gene_0001	MV-L51		singleton	0.303552
VP11_NODE1442	Y	Y	4636	NC_001341.NC_001341_gene_0001	MV-L51		singleton	0.369323
VP12_NODE583	Y	Y	4363	NC_001341.NC_001341_gene_0001	MV-L51		singleton	0.36914
VP6_NODE433	Y	Y	5521	putative pI morphogenesis protein		VC cluster 1	singleton	0.373086
VP8_NODE649	Y	Y	6678	putative pI morphogenesis protein		VC cluster 1	singleton	0.374031
VP12_NODE387	Y	Y	5675	putative pI morphogenesis protein		VC cluster 1	singleton	0.36523	Eubacterium rectale (BLASTn)
VP11_NODE1007	Y	Y	5745	putative pI morphogenesis protein		VC cluster 1	singleton	0.345508
VP5_NODE390	N	Y	4777	putative pI morphogenesis protein		VC cluster 5	VC_cluster5_genus7	0.427502		tRNA
VP6_NODE650	N	Y	4843	putative pI morphogenesis protein		VC cluster 5	singleton	0.422122		tRNA
VP6_NODE695	N	Y	4714	putative pI morphogenesis protein		VC cluster 5	singleton	0.427698		tRNA
VP4_NODE191	Y	Y	7693	putative pI morphogenesis protein		VC cluster 54	VC_cluster54_genus2	0.335621	Peptoclostridium difficile 630	integrase
VP4_NODE231	N	Y	7000	putative pI morphogenesis protein		VC cluster 54	singleton	0.344808	Blautia coccoides (BLASTn)	integrase
VP15_NODE519	N	Y	4664	putative pI morphogenesis protein		VC cluster 6	VC_cluster6_genus3	0.431523		tRNA
VP5_NODE423	N	Y	4624	putative pI morphogenesis protein		VC cluster 6	singleton	0.432746		tRNA
VP9_NODE2527	Y	Y	4006	putative pI morphogenesis protein			singleton	0.29626	Clostridium sp. BNL1100
VP7_NODE601	N	Y	4624	putative pI morphogenesis protein			singleton	0.477439
VP7_NODE669	N	Y	4318	putative pI morphogenesis protein			singleton	0.388914
VP13_NODE721	N	Y	5835	putative pI morphogenesis protein			singleton	0.225026	Clostridium beijerinckii NCIMB 8052
VP11_NODE1162	N	Y	5246	putative pI morphogenesis protein			singleton	0.238348	Clostridium beijerinckii NCIMB 8052
VP17_NODE179	N	Y	5172	putative pI morphogenesis protein			singleton	0.251393	Clostridium beijerinckii NCIMB 8052
VP11_NODE1263	N	Y	5056	putative pI morphogenesis protein			singleton	0.316431	Clostridium cellulolyticum
VP3_NODE347	N	Y	5235	putative pI morphogenesis protein			singleton	0.329345	Clostridium cellulolyticum
VP13_NODE817	N	Y	5288	putative pI morphogenesis protein			singleton	0.301372	Clostridium cellulovorans
VP13_NODE959	N	Y	4769	putative pI morphogenesis protein			singleton	0.268958	Clostridium saccharoperbutylacetonicum
VP11_NODE1085	N	Y	5453	putative pI morphogenesis protein			singleton	0.206381	Clostridium saccharoperbutylacetonicum
VP16_NODE85	Y	Y	6032	putative pI morphogenesis protein			singleton	0.420323
VP17_NODE108	Y	Y	6477	putative pI morphogenesis protein			singleton	0.359404
VP11_NODE663	Y	Y	7592	putative pI morphogenesis protein			singleton	0.39958	Butyrivibrio fibrisolvens (BLASTn)	integrase
VP11_NODE773	Y	Y	6696	putative pI morphogenesis protein			singleton	0.354541
VP11_NODE1585	N	Y	4324	putative pI morphogenesis protein			singleton	0.35652
VP3_NODE555	N	Y	4378	putative pI morphogenesis protein			singleton	0.358666
VP11_NODE1430	N	Y	4662	putative pI morphogenesis protein			singleton	0.404772
VP13_NODE769	N	Y	5544	putative pI morphogenesis protein			singleton	0.384036
VP15_NODE616	N	Y	4161	putative pI morphogenesis protein			putative_genus5	0.352099
VP2_NODE734	N	Y	5283	putative pI morphogenesis protein			singleton	0.385281
VP5_NODE154	N	Y	6056	putative pI morphogenesis protein			singleton	0.352941
VP9_NODE874	N	Y	8108	putative pI morphogenesis protein			singleton	0.369132		integrase
