# Supplementary material for: Analysis of viromes and microbiomes from pig fecal samples reveals that phages and prophages rarely carry antibiotic resistance genes
Source: ISME Commun. 2021 Oct 25;1:55. doi: 10.1038/s43705-021-00054-8 (PMC9723715; doi:10.1038/s43705-021-00054-8)
Supplement: Supplementary file 4 — Supplementary Table [file 43705_2021_54_MOESM4_ESM.xlsx]

## Sheet: S. Table 5 Abund. Microbiota ct
Kaiju	VIBRANT		vamb	NODE	contigs_len	P15	P3	P13	P5	P11	P9	P6	P16	P17	P12	P8	P7	P4	P2	TOTAUX
Viruses;	YES but LOW		P2_3232	P2_NODE_290	30180	0.0416902	0.044823	0.0236413	0.0126345	0.00150826	0	0.0434701	0	8.07164	0.625261	0	0.00386573	0.296078	3.50652	12.6711
Viruses; Baculoviridae; Alphabaculovirus;	YES but LOW		P7_457	P7_NODE_1325	11391	0.00368188	0.00719738	0.0243587	0.0702966	0.107894	0.00314236	0.00622553	0	0.00483288	0	0.148618	15.5202	0.509711	0.0578701	16.464
Viruses; Caudovirales; Myoviridae; Tevenvirinae; Krischvirus; Escherichia virus JSE; Escherichia phage JSE;	YES but LOW		P16_14020	P16_NODE_2464	9576	0.00437973	0.351024	0	1.0353	0.294716	0	0	29.3317	0	0	0	0	0.0430014	0	31.0602
Viruses; Caudovirales; Myoviridae; Tevenvirinae; Mosigvirus;	YES but LOW		P7_8452	P7_NODE_174	61316	0	0	0	0.680332	0	0	0.0237093	0.000742202	0	0.00818501	0	29.8678	0.00134314	0	30.5821
Viruses; Caudovirales; Myoviridae; Tevenvirinae; Tequatrovirus;	YES but LOW		P7_28788	P7_NODE_3356	4275	0	0.0383557	0	0.017839	0	0.00837302	0.257119	0	0	0.199575	0	478.288	0.00963231	0	478.819
Viruses; Caudovirales; Myoviridae; Tevenvirinae; Tequatrovirus;	YES but LOW		P7_3949	P7_NODE_5230	2570	0	0	0	0	0	0	0.317324	0	0	0.195281	0.0193741	475.947	0	0	476.479
Viruses; Caudovirales; Myoviridae; Tevenvirinae; Tequatrovirus; Escherichia virus HY01; Escherichia phage HY01;	YES but LOW		P7_45349	P7_NODE_6179	2145	0	0	0	0	0	0	0	0.0212163	0	0.0467946	0	17.6407	0	0	17.7087
Viruses; Caudovirales; Myoviridae; Tevenvirinae; Tequatrovirus; Escherichia virus Ime09; Escherichia phage ime09;	YES but LOW		P7_26602	P7_NODE_5611	2382	0	0	0	0	0	0	0.0148856	0	0	0.168555	0	18.5467	0	0	18.7301
Viruses; Caudovirales; Myoviridae; unclassified Myoviridae; Lactobacillus prophage Lj771;	YES but LOW		P2_1839	P2_NODE_107	59764	2.01968	0.00274364	0.000663251	0.0159506	0.00837817	0.00119787	0	0	0.0469784	0.58615	0	0	0.361042	7.62939	10.6722
Viruses; Caudovirales; Myoviridae; Vequintavirinae; Vequintavirus; Escherichia virus V5; Escherichia phage V5;	YES but LOW		P5_61652	P5_NODE_112	51941	0.00968953	0.459324	0	5.01184	0.213833	0	0.00068265	8.04494	0	0.00676364	0.000958614	0	0.0467744	0	13.7948
Viruses; Caudovirales; Podoviridae; Picovirinae; Rosenblumvirus; Streptococcus virus C1;	YES but LOW		P5_20977	P5_NODE_2852	9142	0.174331	0	0.00433587	568.894	0	0.00783082	0.00775706	0.009956	0.0120436	0.296446	0.00544644	0	0.00900856	0	569.421
Viruses; Caudovirales; Podoviridae; Picovirinae; Rosenblumvirus; Streptococcus virus C1;	YES but LOW		P5_4670	P5_NODE_12047	3358	0.0874277	0	0.0118042	489.752	0	0.0106595	0.0211182	0	0.0163941	0.179347	0	0	0	0	490.078
Viruses; Caudovirales; Siphoviridae; Cequinquevirus;	YES but LOW	Blast to viral >95% id	P9_4546	P9_NODE_640	22877	0	0.00179187	0	0.00666712	0	12.2826	0.237138	0	0	0.0482633	0	0	0	0	12.5764
Viruses; Caudovirales; Siphoviridae; Fromanvirus; unclassified Fromanvirus;	YES but LOW		P16_6226	P16_NODE_661	25357	0	0	0.401747	0.13985	0.624708	0.00282326	0.004195	22.583	0	0	0.655847	0.0598132	0.025983	0.00199975	24.5
0	YES but LOW		P11_11589	P11_NODE_190	54234	0.000773321	0	0.0650483	0.00562465	25.6394	0.530643	0	0	0.07207	0	0	0	0	0	26.3135
0	YES but LOW	blast to viral>95%id	P11_25190	P11_NODE_16473	2399	0	0.256311	1.40445	0	0.417435	0	0	72.3323	0.0229476	0	0.24906	0	0.223141	0	74.9057
0	YES but LOW		P11_25947	P11_NODE_7805	4075	3.80808	0.120715	0.817089	0.608223	4.81444	0.720285	0	0	0.0405286	0	0	0.0286302	0	0	10.958
0	YES but LOW		P11_28433	P11_NODE_1196	14846	0.353128	0.643359	0.558026	0.70375	5.68455	0.740197	0.229282	0.236035	0.389357	0.287344	0.110677	0.16241	0.338389	0.392791	10.8293
0	YES but LOW	Blast to viral >95%id	P11_29823	P11_NODE_8260	3912	0.461	0.461063	0.324242	0.20469	2.87405	0.622198	0.815741	0	5.64304	0	0.458203	0	0.0210522	0.0259241	11.9112
0	YES but LOW		P11_33017	P11_NODE_2	417893	0.00341229	0.545598	0.0097699	0.00164242	12.4356	0.491061	0.000678787	0.000435603	0.00276645	0.000360287	0.000238297	0.000186121	0.000295612	0.000849388	13.4929
0	YES but LOW		P11_50798	P11_NODE_3828	6589	0.248243	0.821223	0.300793	0.324075	3.30912	0.309652	0.355167	0.946231	0.259006	0.403691	0.801014	0	1.33115	1.36985	10.7792
0	YES but LOW		P11_54600	P11_NODE_5189	5323	8.55668	0.400455	0.655306	0.737833	4.90853	0.275706	0.033306	0	0	0	0	0.0584472	0	0	15.6263
0	YES but LOW		P11_60227	P11_NODE_8792	3746	0.548605	1.06148	0.169305	1.3131	3.47532	0.888656	0.340756	0.911149	0.0734802	0.187566	0.199378	0.0519078	0.549628	0.243656	10.014
0	YES but LOW		P11_64694	P11_NODE_2708	8403	0.648845	1.33667	0.306617	0.553608	4.39321	0.945664	0.282715	2.22589	0.386532	0.435995	0.734753	0	1.13199	0.476723	13.8592
0	YES but LOW		P11_65298	P11_NODE_9996	3424	0	0.0239443	0.300994	0.0111364	13.6664	0.209081	0	0	0	0	0	0	0	0	14.2116
0	YES but LOW		P11_67141	P11_NODE_589	25457	0.359154	1.36229	0.439096	0.217189	5.94539	0.722727	0.335674	0.180555	0.129751	0.250374	0.164296	0.0122212	0.983474	0.0418297	11.144
0	YES but LOW		P11_7311	P11_NODE_9898	3447	0.328514	1.67681	1.01195	1.03983	4.72757	0.446525	0.349741	0.396074	0.0638832	0.0727984	1.5456	0	0.27476	0.147106	12.0812
0	YES but LOW		P11_84658	P11_NODE_7160	4304	0.652881	1.42865	0.497324	0.513846	2.52768	1.13106	0.881495	0.528681	0.86977	0.79292	0.451176	0	0.47837	0.765798	11.5196
0	YES but LOW	blast to viral>95%id	P11_8479	P11_NODE_14692	2601	2.19296	0.173364	1.75257	1.83251	0.945038	0.825713	1.02242	1.64469	0.148158	0	0.0765726	0	0.0474949	0.116973	10.7785
0	YES but LOW		P11_85564	P11_NODE_15854	2464	1.27659	1.33093	0.691744	0.448781	1.07148	0.929732	0.820243	1.20052	0.0446845	1.14062	0.383943	0	0.417797	0.246953	10.004
0	YES but LOW		P12_13688	P12_NODE_6009	4043	0	0	0	0	0.0450352	0	0	0.0225124	0.0272329	29.2335	0.344832	0	0	1.17895	30.852
0	YES but LOW		P12_17612	P12_NODE_2513	7714	0.799226	1.24881	0.179848	0.469593	0.584186	0.668192	0.615933	0.672545	0.00713655	10.2014	0.438918	0	0.218862	0.21035	16.315
0	YES but LOW		P12_20455	P12_NODE_451	36496	0.00229835	0	0.00108611	0.00208959	0.0261921	0.16281	0.0281748	0.00124695	0	14.1681	0.00409289	0.00319673	1.14409	0	15.5434
0	YES but LOW		P12_2849	P12_NODE_368	42246	0.605586	0.081508	0.540449	0.213012	0.0635715	0.133025	0.435602	0.142195	0.802718	9.43015	0.121396	0.370979	0.682305	0.0396097	13.6621
0	YES but LOW	Blast to viral >95%id	P12_31450	P12_NODE_1277	14503	0.017351	0	0.00819939	0	0.47707	0.00493617	0	0.0219653	0.383382	235.63	0.0205991	0.0107259	0.658713	0.286701	237.52
0	YES but LOW		P12_4445	P12_NODE_5955	4065	0.588093	0.685733	0.302287	0.459635	0.817444	0.37864	0.488468	1.63451	6.69013	1.08646	0.832918	0	0.911692	1.28484	16.1609
0	YES but LOW		P12_50715	P12_NODE_329	46023	0.00182258	0	0	0	0.00791245	0	0.00154086	0	0.220095	9.02046	0	0.00844997	0.746204	0	10.0065
0	YES but LOW		P12_53555	P12_NODE_456	36010	0.00232937	0.0842394	0.156309	0.00953008	0.0379222	0.00596412	0	0.00252757	0	18.6143	0	0.00107996	0.00114352	0.00140815	18.9167
0	YES but LOW		P12_61900	P12_NODE_1594	11963	0.00350584	0	0	0	0.00761002	0	0.0088918	0	0	13.131	0	0	0	0	13.151
0	YES but LOW		P12_773	P12_NODE_8144	3294	0.254647	0	0	0.0810311	0.0276377	0	0	0	1.15317	1.02081	0	0	0.0375028	7.83551	10.4103
0	YES but LOW		P12_78047	P12_NODE_2905	6816	0.836837	3.42809	0.552474	0.772017	0.0333915	0	4.1981	0.360546	0	3.66685	0	0	0.579973	0	14.4283
0	YES but LOW		P12_79288	P12_NODE_1285	14400	0.160189	0.142336	0.228472	0.407789	0.202308	0.0994296	0.125579	0.818527	1.37628	5.21041	0.421843	0.216052	0.860737	0.334529	10.6045
0	YES but LOW		P12_8560	P12_NODE_1655	11550	0.119829	0.0390407	0.0823658	0.0792331	0.149761	0.0526848	0.0583284	0.00394016	0.0905607	11.2454	0.517313	0.0235693	0.110521	0.00878054	12.5813
0	YES but LOW		P12_8603	P12_NODE_2159	8822	0.532455	0.929329	0.39989	0.587826	0.118674	0.592385	0.643075	0.392051	0.00624023	5.63198	0.259624	0	0.233383	0.333376	10.6603
0	YES but LOW		P12_90160	P12_NODE_1588	12052	1.41982	0.00340132	0	0	0.00755382	0	1.82701	0	22.4463	5.47595	0	0	3.32787	0.0126222	34.5205
0	YES but LOW		P12_92145	P12_NODE_3655	5745	1.12425	1.15593	0.855558	0.730096	0.190159	1.18381	0.345626	1.48132	0.0670774	2.90029	0.312008	0	0.229365	0.423667	10.9991
0	YES but LOW		P13_11045	P13_NODE_1188	14264	0	0.0114954	21.231	0	0	0.301133	0	0	0	0	0	0.00272639	0	0	21.5463
0	YES but LOW	blast to viral>95%id	P13_11124	P13_NODE_9582	3289	0	0.112172	11.5336	0	0	0.0108831	0.129368	0	0.0502141	0	0	0	0	0	11.8363
0	YES but LOW		P13_11598	P13_NODE_1081	15291	1.28638	0.0509359	12.1656	1.23437	0.145867	0.023409	0.206378	0	0	0	0	0	0	0	15.1129
0	YES but LOW		P13_13281	P13_NODE_269	40400	0.152605	0.0974084	8.41436	0.333174	0.0315481	0.169227	0.195719	1.07351	0.00272531	0.00248452	0	0	0	0	10.4728
0	YES but LOW		P13_14344	P13_NODE_1062	15519	0.332409	0.768663	8.38542	0	0.152523	0.256022	0.125663	0.00586492	0.0851364	0	0	0	0	0	10.1117
0	YES but LOW		P13_14512	P13_NODE_2216	9109	0	0.37802	23.133	0	0.114935	0.793778	0	0	0.00604362	0	0	0	0	0	24.4258
0	YES but LOW		P13_15195	P13_NODE_3961	5916	0.588412	0.23559	14.2983	0.0386723	0.176968	0.429584	0.0899025	0	0	0.0084833	0	0.00657358	0	0	15.8725
0	YES but LOW		P13_15675	P13_NODE_803	19435	0.0107899	3.99486	6.24713	0.0313915	0.0163949	0.0957717	0	0	0.00566518	0	0	0	0	0	10.402
0	YES but LOW		P13_17221	P13_NODE_391	32472	0.00516634	0	10.011	0.0352281	0.0322415	0.194009	0.00545971	0	0	0	0	0	0.0418477	0	10.3249
0	YES but LOW	Blast to viral >95%id	P13_18107	P13_NODE_1092	15198	0.0772686	0	12.3339	0.368815	0.125794	0.129537	0	0	0	0	0	0	0.0325133	0	13.0678
0	YES but LOW		P13_19499	P13_NODE_3593	6371	0	0.244502	12.879	0.0897761	0	0.00561837	0	0	0	0	0	0	0	0	13.2189
0	YES but LOW		P13_19997	P13_NODE_1461	12497	0.453064	0.00656041	9.73757	0	0	0.827771	0.0368847	0	0	0	0	0	0.0362454	0	11.0981
0	YES but LOW		P13_21107	P13_NODE_7402	3870	0	0	13.9093	0	0	0.0739941	0.540567	0	0	0	0	0	0.0212807	0	14.5452
0	YES but LOW		P13_21386	P13_NODE_1558	11921	0	0.120354	3.19875	0.00319863	0.404752	0.0120106	0	25.2797	0.0831242	0	0.0417678	0	0.397239	0	29.5409
0	YES but LOW		P13_21585	P13_NODE_1750	10855	0	0	67.884	0	0.0293538	0	0	0	0.00507152	0	0	0	0	0	67.9184
0	YES but LOW		P13_23985	P13_NODE_2686	7905	0.806442	1.28086	1.46921	0.762136	1.40502	1.12297	0.587595	1.53135	1.1839	1.42848	0.888119	0.0196783	0.755323	2.52095	15.762
0	YES but LOW		P13_2561	P13_NODE_76	75218	0	0.0490487	117.401	0.00253469	0	0.0228422	0.38136	0.00121005	0.343989	0.00133445	0	0.00723829	0	0.000674142	118.211
0	YES but LOW	Blast to viral >95% id	P13_26223	P13_NODE_1440	12645	0.232173	0.359841	24.2032	0.0814183	0	0.0735992	0.218718	0	0	0.119068	0	0.163	0.00651295	0.088222	25.5457
0	YES but LOW		P13_3155	P13_NODE_663	22203	0	0.101545	116.777	0.00171738	0	0.0741591	0.581297	0	0.277699	0.00226038	0	0.0105092	0	0	117.826
0	YES but LOW		P13_32936	P13_NODE_2563	8194	0.220092	0.0900499	14.3094	0.0837633	0.0722176	0.266472	0.155781	0	0	0	0	0	0	0	15.1977
0	YES but LOW		P13_3536	P13_NODE_2960	7345	0.228402	0	15.9472	0.275145	0.216906	0.185187	0.284819	0	0.0224852	0	0.0677894	0	0	0	17.2279
0	YES but LOW	blast to viral>95%id	P13_3566	P13_NODE_3733	6184	0.0203462	0.0729172	2.70496	0.0123321	0.515258	0	0.0172013	152.474	0.08012	0	0.0402582	0	0.486093	0	156.423
0	YES but LOW		P13_37227	P13_NODE_6297	4306	0	0.295117	1.32558	0.522463	0	0.199506	42.3827	0	0	0.0116552	0	0	0	0	44.737
0	YES but LOW		P13_37264	P13_NODE_68	78313	0.00374883	0.59673	8.43255	0.00243452	0.275512	0.00365657	0	7.95895	0.00773262	0	0.416448	0	0.188242	0.0019425	17.888
0	YES but LOW		P13_41166	P13_NODE_180	50268	0	0	13.0236	0.043996	0	0.00284831	0.00070537	0	0.0153322	0.000998393	0	0.000773639	0	0.00100875	13.0893
0	YES but LOW		P13_42167	P13_NODE_13852	2619	1.12097	0.187825	2.04322	0.771645	0.521413	1.4214	0.270772	0.24327	0.1051	0.306604	4.1065	0	0.487408	0.0193614	11.6055
0	YES but LOW		P13_44433	P13_NODE_9752	3250	0	0.479299	10.5865	0	0.0700297	0.506632	0	0	0	0	0	0	0	0	11.6425
0	YES but LOW		P13_44597	P13_NODE_9420	3326	2.26977	0.456022	5.23191	0.596154	1.20436	0.839442	0	0	0.0496555	0	0	0.04677	0	0	10.6941
0	YES but LOW		P13_4519	P13_NODE_772	19870	0.0865402	0.0577653	9.07478	0.182307	0.309266	0.246798	0.0927927	0	0	0	0.0300703	0	0.00207238	0.00510394	10.0875
0	YES but LOW		P13_45684	P13_NODE_1359	13116	3.78921	0.359421	9.09064	0.941935	0.263759	0.633147	0.0243304	0	0.0377754	0	0	0.0533705	0	0	15.1936
0	YES but LOW		P13_4617	P13_NODE_332	35655	0	0	12.6425	0	0.00255332	0.0491919	0	0	0.001544	0	0	0	0	0	12.6958
0	YES but LOW		P13_47565	P13_NODE_11611	2922	7.98043	0.0982029	3.90688	1.82694	0.654282	0.918754	0.036404	0	0.0565209	0	0.0170402	0.0133091	0	0	15.5088
0	YES but LOW		P13_49550	P13_NODE_635	23010	0.0018227	0	21.7383	0.0348	0	0.0544465	0.0184915	0.00197779	0.0119625	0	0	0.00338021	0.00536872	0	21.8706
0	YES but LOW		P13_5021	P13_NODE_2013	9856	0.0468084	0	9.88149	0.0116064	0.0277106	0.0254223	0.0287805	0.0138521	0	0	0.0101038	0	0.00417797	0.0102897	10.0602
0	YES but LOW		P13_5199	P13_NODE_5865	4527	0.491018	0.470868	22.8357	0.16846	0.170936	0.600927	0.250639	0	0	0	0	0	0	0	24.9886
0	YES but LOW	blast to viral >95% id	P13_5589	P13_NODE_1086	15256	0.0137455	0.0644877	3.00875	0.0199952	0.277484	0.0492716	0.00232417	21.9371	0.223727	0.00328967	0.0391647	0	0.305003	0.00332378	25.9477
0	YES but LOW		P13_6006	P13_NODE_1193	14231	0	0.0144026	14.8711	0	0	0	0	0	0	0	0	0	0	0	14.8855
0	YES but LOW		P13_60105	P13_NODE_743	20478	0	0	51.8623	0	0	0	0.010389	0.00222233	0	0	0	0	0.00201085	0	51.8769
0	YES but LOW		P13_61328	P13_NODE_1170	14422	0.0610697	0.0937983	27.9081	0.129553	0.00315624	0.0570848	0	0	0.0381718	0	0	0	0	0	28.2909
0	YES but LOW		P13_62814	P13_NODE_4235	5620	0.574627	0.123999	3.01168	0.366382	0.899047	0.955374	0.315458	0	0.00979561	0	0.779651	0	3.72215	0	10.7582
0	YES but LOW		P13_63287	P13_NODE_3839	6059	3.7794	0.953948	4.59255	4.27942	1.69035	0.708922	0	0	0.0454294	0	0	0.0320922	0.0203886	0	16.1025
0	YES but LOW	blast to viral>95%id	P13_64218	P13_NODE_771	19871	0.0337701	5.12435	11.6975	0	0.0412334	0.149512	0	0.00458043	0.00554087	0.00252565	0	0	0.00207227	0	17.0611
0	YES but LOW		P13_65891	P13_NODE_5225	4885	0	0.335662	18.9794	0.00780571	0.0465909	0.359046	0	0	0.0112695	0	0	0	0	0	19.7398
0	YES but LOW		P13_66782	P13_NODE_3288	6823	0.823685	0.889187	2.44001	0.452675	1.59448	1.14367	0.233854	0.126728	0.177507	0.132401	0.459747	0	0.434534	1.57555	10.484
0	YES but LOW		P13_7074	P13_NODE_1441	12645	0.175788	0.139398	6.94341	1.92388	0.84955	1.00208	0	0	0.00435361	0	0	0	0	0	11.0385
0	YES but LOW		P13_72598	P13_NODE_1486	12345	0.108715	0.0132824	24.5056	0	0.235985	0.582805	0	0	0	0	0	0.00315021	0	0	25.4495
0	YES but LOW		P13_72878	P13_NODE_4066	5797	0.00723483	0.113142	1.83252	0.210486	0.00785222	0.277861	11.1749	0	0	0	0	0	0.00710335	0	13.6311
0	YES but LOW		P13_73897	P13_NODE_11172	2992	0.126157	0	11.1682	0.0509772	0.532479	0.119635	0.15406	0	0	0	0.0499245	0	0	0	12.2015
0	YES but LOW		P13_7479	P13_NODE_382	32902	0.00892293	0	10.0392	0.0115892	0.00830089	0.05222	0.00323301	0	0	0	0.00151332	0	0	0	10.1249
0	YES but LOW		P13_7488	P13_NODE_1021	16174	0	0.0709655	10.874	0.0188603	0.323651	0.0796716	0.00219226	0	0	0	0	0	0.00509189	0	11.3744
0	YES but LOW		P13_75025	P13_NODE_7934	3701	1.34853	0.94147	2.10992	0.824229	1.05773	1.21862	0.402382	1.40179	0.297494	0.800066	3.13466	0.0105078	1.68006	1.93185	17.1593
0	YES but LOW		P13_7640	P13_NODE_1262	13751	0.0457497	0.286183	7.89254	0.116464	0.0695154	1.88982	0.0773563	0	0	0.00364971	0.050693	0	0.0149728	0	10.4469
0	YES but LOW		P13_78382	P13_NODE_8786	3475	0.0965532	0	10.4258	0	0.235784	0.0206012	0.193869	0	0.0475263	0	0	0	0	0	11.0201
0	YES but LOW		P13_79943	P13_NODE_4537	5367	0	0.137483	12.8288	0.383654	0	0.0800328	0	0	0	0	0	0	0	0	13.43
0	YES but LOW		P13_9072	P13_NODE_1434	12679	0.4631	0.232785	6.2964	0.977407	0.552881	0.883645	0.816594	0.0179466	0.2692	0.213748	0.541936	0	0.733989	0.0919848	12.0916
0	YES but LOW		P13_93092	P13_NODE_12423	2800	0.254638	1.49331	0.976807	0.558345	1.6582	0.409082	0.278595	0.942684	2.51663	0.53772	0.67574	0	0.823562	0.307868	11.4332
0	YES but LOW		P13_93657	P13_NODE_1853	10444	0.00401573	0.639775	25.8235	0	0.174337	1.06932	0	0	0	0	0	0	0	0	27.711
0	YES but LOW		P13_9899	P13_NODE_1376	13010	8.64274	1.56283	5.66396	6.68537	2.51214	2.45418	0.00545081	0	0.0803978	0	0	0.104621	0	0	27.7117
0	YES but LOW		P15_10567	P15_NODE_1859	10394	12.4401	0.00788776	0	0.220113	0.232107	0.189408	0.0204681	0	0	0	0	0	0	0	13.11
0	YES but LOW		P15_10764	P15_NODE_1779	10762	18.1799	0.11808	0.162061	0.294078	0.0676742	0.432383	0.164735	8.46578	0.00511535	0	0	0	0.359668	0	28.2494
0	YES but LOW		P15_11395	P15_NODE_425	34067	9.02159	0.0360989	0.0477054	0.194757	0.10823	0.0777528	0.454837	0	0	0	0.00292314	0	0.298558	0	10.2425
0	YES but LOW		P15_11568	P15_NODE_4388	5485	7.41697	7.88465	7.40739	10.6433	10.3653	5.73628	4.99056	7.91531	18.6382	16.479	5.70081	7.94802	19.3541	13.9041	144.384
0	YES but LOW		P15_11598	P15_NODE_622	24838	4.09137	0.0676665	9.54498	2.33041	0.251073	0.0172935	0.369736	0	0.00221642	0	0	0	0.0049736	0	16.6797
0	YES but LOW		P15_13018	P15_NODE_8997	3419	1.22668	3.09334	0.336215	0.947975	0.519232	0.764262	0.611873	0.412628	0.0161016	2.61285	0.393205	0	0.590151	0.281791	11.8063
0	YES but LOW		P15_14265	P15_NODE_3264	6773	9.53611	0.308671	0.327737	0.461647	0.168018	0.327664	0.450221	0.201575	0.113793	0.407544	0.323464	0	0.0911962	0.112301	12.8299
0	YES but LOW		P15_14423	P15_NODE_1017	16670	11.7695	0.00491814	0.185471	0.251614	0.101033	0.0665648	0.146765	0	0	0	0	0.00233289	0	0	12.5282
0	YES but LOW		P15_26205	P15_NODE_1807	10608	53.5799	0	0	0	0	0	0	0	0	0	0	0	0	0	53.5799
0	YES but LOW		P15_30815	P15_NODE_8012	3675	4.09703	0.211935	0.05393	0.0830061	0	10.3342	0.164021	0	0.179759	0.0136564	0	0.0317464	0.134459	0	15.3037
0	YES but LOW		P15_37934	P15_NODE_5544	4677	299.707	0.035059	0.440711	0.154904	0.0194652	0	0	0	0.105936	0.0214613	0	0	0	0	300.484
0	YES but LOW		P15_39714	P15_NODE_2591	8028	2.89424	0.730189	0.617192	1.70516	0.130412	0.0178349	0.269421	1.12242	0.171435	0.156288	1.32727	0.00484421	0.882241	0.934819	10.9638
0	YES but LOW		P15_5231	P15_NODE_3458	6478	313.471	0.0379679	0	0.0117724	0.00702676	0	0	0	0.169964	0	0	0	0	0	313.698
0	YES but LOW		P15_5501	P15_NODE_1508	12123	13.5615	0.0270512	0	0.248482	0	0.259831	0.00292482	0	0	0	0	0	0	0	14.0998
0	YES but LOW		P15_60429	P15_NODE_3475	6461	33.4692	0	0.00613505	0	0	3.93348	0	0	0	0	0	0	0	0	37.4088
0	YES but LOW		P15_8875	P15_NODE_1010	16746	20.2589	0.0734373	0.0118352	0.0865266	0.0190275	0.185963	0.146099	0.00815279	0	0	0	0.0023223	0.0172129	0.00605608	20.8155
0	YES but LOW		P16_12356	P16_NODE_11140	2721	0.524061	0	0.0291353	0.0420407	0.0836445	0	0.0130311	27.7301	0	0	0	0	0.0454003	0	28.4674
0	YES but LOW	blast to viral>95%id	P16_21386	P16_NODE_10040	2950	0	0.0416875	0.443414	0	0.154303	0	0	11.4158	0	0	0.455717	0	0.125628	0.017189	12.6537
0	YES but LOW	blast to viral>95%id	P16_32334	P16_NODE_3638	6844	0	0.0239583	0.364879	0.0111429	0.172926	0.0261504	0.00518082	14.3828	0.032175	0	0	0	0.0421167	0	15.0613
0	YES but LOW	blast to viral>95%id	P16_3566	P16_NODE_4988	5249	0	0.0780962	0.468202	0	0.17344	0.020458	0.0135102	14.583	0.0943917	0	0.0853729	0	0.298108	0	15.8145
0	YES but LOW		P16_57746	P16_NODE_1841	12117	0.0207677	0.0101492	0	0.00314689	0	0.00590817	0	28.0407	0.0227166	0	0.00410921	0.00320948	0	0.00418483	28.1149
0	YES but LOW		P16_67422	P16_NODE_1064	18297	0.0022922	0	0.0021664	0.016672	0.0621951	0.101728	0.00193789	12.277	0	0	0	0	0.00675162	0.0471131	12.5178
0	YES but LOW		P16_68500	P16_NODE_1592	13508	0.00931455	0.385407	0	0.00282284	0.00673961	0	0	12.6878	0	0	0	0	0	0	13.0921
0	YES but LOW	blast to viral>95%id	P16_76582	P16_NODE_14719	2179	0	0.583191	0.236485	0	0.29246	0	0	9.79516	0.22738	0	0.457011	0	0.472443	0	12.0641
0	YES but LOW		P16_89866	P16_NODE_2150	10742	0	0	0	0	0	0.213262	0.0297075	18.179	0.00512487	0	0	0	0	0	18.4271
0	YES but LOW		P17_15243	P17_NODE_1001	13410	0.863201	0	0	0	0	0	0.095188	0.00339365	48.9017	0.273204	0	0	0.0460605	0	50.1827
0	YES but LOW		P2_42219	P2_NODE_2884	6517	0.250985	0.0440308	0.0243293	0.105318	0.286373	0	0.0163223	0	0	0	0	0.0477389	0.00631857	11.7024	12.4838
0	YES but LOW		P2_64660	P2_NODE_342	26487	0	0.0309531	0.00149653	0.00719804	0.00343711	0.00270281	0	0	0.0103921	0	0.0150387	1.26709	0.276728	17.8655	19.4805
0	YES but LOW		P3_14235	P3_NODE_2536	7318	0.0286556	6.72755	0	0.151106	0	0.313044	4.40918	0	0	0	0	0	0.0562696	0	11.6858
0	YES but LOW		P3_23837	P3_NODE_14397	2336	0.628387	1.4565	0.373308	0.506018	2.12398	0.291138	0.136609	0.75978	1.10763	0.55859	0.746018	0	0.899008	0.499261	10.0862
0	YES but LOW		P3_29661	P3_NODE_4043	5259	4.12305	2.0812	2.21596	2.29844	0.943451	1.09582	0	0.00865352	0.0418721	0	0	0.0739481	0.0156601	0.00964206	12.9077
0	YES but LOW		P3_777	P3_NODE_4584	4852	1.13235	2.55993	1.56038	0.778021	2.62684	1.09184	0.328852	0.356417	0.102115	0.786114	0.307861	0	1.06934	0.36578	13.0658
0	YES but LOW		P4_457	P4_NODE_940	21912	0.0114842	0.0636068	0.19718	0.546418	0.835103	0.0784111	0.0987089	0	0.0477353	0.00687119	1.08845	109.004	3.03499	0.393405	115.407
0	YES but LOW	blast to viral>95%id	P4_5322	P4_NODE_22496	2065	0	0	0.0767817	0	0	0	0	33.1234	0	0	0.265232	0	0.997049	0	34.4625
0	YES but LOW		P4_9069	P4_NODE_7542	4552	0.755515	0.0270163	0.0348318	0	0.169998	0	0	0	0	0	0	0	13.0446	0	14.0319
0	YES but LOW		P5_10738	P5_NODE_9599	3993	0	0	0	131.906	0	0	0	0	0	0.0251376	0	0	0	0.0380974	131.97
0	YES but LOW	blast to viral>95%id	P5_11658	P5_NODE_22616	2076	0	0.019746	0	3.58166	0	0.0344843	0	0.0219214	73.4813	0	0	0	0	0.219831	77.359
0	YES but LOW		P5_21562	P5_NODE_2275	10566	0.277856	0.515998	0	1.89103	0.0732376	4.34983	6.36262	0	0.0260512	0.00474988	1.63992	0	0.194861	0.139175	15.4753
0	YES but LOW		P5_32313	P5_NODE_20994	2195	0	0	0	40.3719	0	0	0	0	0	0	0	0	0	0	40.3719
0	YES but LOW		P5_43528	P5_NODE_388	27676	0.0606162	0.0311045	0.0587217	21.6653	0	0.0491472	0	0	0.00397827	0	0	0	0.00148786	0	21.8703
0	YES but LOW		P5_4440	P5_NODE_525	23318	0	0.00527396	0	11.4321	0	0.0353065	0.565666	0.00390332	0.00236089	0	0	0	0	0	12.0446
0	YES but LOW	blast to viral>95%id	P5_5052	P5_NODE_16915	2589	3.51528	0.0633337	0.765519	5.14009	0.457127	0.718935	0	0	0.0212636	0	0	0.0600839	0	0	10.7416
0	YES but LOW		P5_73914	P5_NODE_9369	4063	0.020645	0.645713	0.00975598	4.59861	0	0.555024	4.16275	0	0	0.0123523	0	0	0.0202698	0	10.0251
0	YES but LOW		P5_82891	P5_NODE_5184	6253	0.543286	0.439231	0.0443739	2.07333	0	11.134	0	0	0.167276	0.0160522	0	0.0746316	0.059268	0.0892026	14.6406
0	YES but LOW		P5_8577	P5_NODE_10645	3693	1.35145	0	0	5.50332	0	0.911102	3.32204	0	0.223604	0.0271796	0	0	0.0669019	0	11.4056
0	YES but LOW		P5_8849	P5_NODE_5733	5815	0.425534	0.289029	0.0408996	22.2949	0	0	0	0	0	0.0172613	0	0	0.0354068	0	23.1031
0	YES but LOW		P6_11855	P6_NODE_2688	9751	0.692482	0.0336316	0.707323	0.860302	0	0.67544	7.1926	0	0.191954	0.0154406	0.592329	0.123635	0.105574	0	11.1907
0	YES but LOW	blast to viral>95%id	P6_1364	P6_NODE_21565	2288	5.00424	0.859987	1.17807	1.09993	0.0795793	0.375469	1.73568	0.0198902	0.0481218	0.021935	1.43629	0	1.51178	0.0221624	13.3931
0	YES but LOW	blast to viral>95%id	P6_15894	P6_NODE_621	26272	0.0957833	0.0561715	0.0482808	0.165458	0.022524	0.00544986	8.06405	0.0450377	0	0.0382058	0	1.08651	0.170844	0.245123	10.0434
0	YES but LOW		P6_20532	P6_NODE_12016	3400	0.0123354	0	0	0.011215	0	0.168445	12.6709	0	0	0	0	0	0	0	12.8628
0	YES but LOW		P6_21038	P6_NODE_2648	9907	0.0169336	0.194474	1.75247	0	0	0.133684	17.6411	0	0.0333409	0.0151975	0	0.0706578	0	0	19.8578
0	YES but LOW		P6_3545	P6_NODE_2134	11705	0.601963	0.294181	4.68348	0	0.124444	0.195716	6.51595	0	0.0517356	0	0	0	0	0	12.4675
0	YES but LOW		P6_4200	P6_NODE_4749	6430	0	0.376138	0	0	0	0.211539	10.9847	0	0	0	0	0	0	0	11.5723
0	YES but LOW		P6_51853	P6_NODE_669	25067	0	0	0	0	0	2.10053	51.9748	0.00363098	0	0	0	0	0.00328544	0	54.0822
0	YES but LOW		P6_5502	P6_NODE_2575	10123	1.10206	0	0.246689	0.372909	0.130402	1.26234	13.0264	0	0.108765	0.00991548	0.18199	0.176717	0.0610167	0	16.6792
0	YES but LOW		P6_56053	P6_NODE_5668	5689	0	0.0576449	0.264768	0	0	0.0943786	17.3205	0	0.0387072	0	0	0.0341794	0	0	17.8102
0	YES but LOW		P7_3816	P7_NODE_4361	3207	0.170011	0.869194	0	7.20528	0.141937	0.368327	0.0110563	0.425714	0	0	0	10.2104	0	0	19.4019
0	YES but LOW		P7_51805	P7_NODE_3638	3913	1.26475	0.649514	0.476108	3.16702	0.0348985	0.558005	2.40129	1.01182	0.0422065	0	0	1.76905	0.547217	0	11.9219
0	YES but LOW		P7_766	P7_NODE_1968	7478	0.0168255	0.049336	0.837509	1.32066	0.0304355	0.0909466	0.0616405	0.0425999	0	0	0	42.3632	0	0	44.8132
0	YES but LOW		P7_844	P7_NODE_2946	4935	0.484417	0.0498392	0.0963856	0.0463598	0.175252	0.65279	0.912484	0.322758	0.312348	1.30171	0	6.54853	0.00834409	0	10.9112
0	YES but LOW		P8_8202	P8_NODE_2739	8095	0.0932583	0.567163	0.616981	1.09753	0.0224926	0.0221091	0.205868	0.376664	1.0813	0.632377	5.44353	0.0192164	0.172953	0.375844	10.7273
0	YES but LOW		P8_85128	P8_NODE_5337	5028	0.00834135	0	0	0.00758371	0.00905317	0.00711907	0.00705202	0.00905109	43.9272	0	2.42619	0.0232036	0	0	46.4248
0	YES but LOW		P8_9072	P8_NODE_6717	4289	0.420479	0.191153	5.15699	0.862368	0.466974	1.11832	0.752305	0.0318318	0.205368	0.117014	0.88229	0	0.89288	0.082759	11.1807
0	YES but LOW		P9_13458	P9_NODE_3890	6598	0	0	0	0	0	11.1757	0.0268699	0	0	0.0456386	0.0150929	0	0	0.0076853	11.2709
0	YES but LOW		P9_13581	P9_NODE_603	23884	0.001756	0.0840999	0.0248944	0	0.0076234	7.83814	0.00148457	0	0	2.55937	0.193879	0	0.00172409	0	10.713
0	YES but LOW		P9_18816	P9_NODE_1699	11038	7.04451	0	0.0538665	0.00345451	0.0123716	65.9824	0	0	0	0	0.00902181	0	0.00746115	0	73.1131
0	YES but LOW		P9_26798	P9_NODE_13150	3236	0	0	0	0	0.0140665	15.9173	0.0986149	0	0	0.0930541	0	0	0	0	16.1231
0	YES but LOW		P9_29529	P9_NODE_1467	12218	3.09626	0.0167755	4.85344	0.592967	0.350206	1.4619	0.142202	0	0.11715	0.0657223	0.0489029	0	0.148292	0.141108	11.0349
0	YES but LOW		P9_31078	P9_NODE_2308	9123	0	0.02696	0.0260694	0	0.00997903	15.7649	0	0	0	0	0	0.00426277	0	0	15.8321
0	YES but LOW		P9_41153	P9_NODE_1629	11342	0	0	0.332011	0	0	10.9132	0.146932	0	0	0.287618	0.04829	0	0.0145223	0	11.7426
0	YES but LOW		P9_50052	P9_NODE_13515	3181	0.118662	0.180414	0	0.155832	0	1.45159	18.0464	0	0	0	0	0	0.116505	0	20.0695
0	YES but LOW		P9_66584	P9_NODE_23767	2240	0.823828	0.439208	0.106175	0.0680909	0	39.486	0	0	0.270341	0	0	0	0.0735323	0.0452746	41.3124
0	YES but LOW		P9_76122	P9_NODE_1569	11673	0	0.00351175	0	0	0	19.1224	0.838369	0	0	0	0.00853103	0	0.172854	0	20.1456
0	YES but LOW		P9_7646	P9_NODE_9851	3840	0.218439	0.170803	0.0206451	0.0496496	0	22.5115	0.0184675	0	0.157699	0.0130696	0	0	0.107235	0.0528204	23.3203
Viruses;	YES but LOW		P17_3232	P17_NODE_309	34564	0.0327621	0.0581137	0.0183491	0.0143416	0	0	0.0523184	0	33.6832	0.757948	0	0.00675083	0.281161	0.919849	35.8248
Viruses; Caudovirales;	YES but LOW		P13_22525	P13_NODE_731	20973	0	0	13.6759	0	0	0.215044	0	0	0	0	0	0	0.0314142	0	13.9224
Viruses; Caudovirales; Herelleviridae; Brockvirinae; Kochikohdavirus; Enterococcus virus ECP3; Enterococcus phage ECP3;	YES but LOW	Blast to viral >95% id	P6_27876	P6_NODE_14870	2939	0.242595	0	0	0.311379	0	0.15833	10.9787	0	0	0	0	0.132322	0	0	11.8233
Viruses; Caudovirales; Herelleviridae; Spounavirinae; Okubovirus;	YES but LOW		P13_11544	P13_NODE_1454	12530	0.00669438	0	59.1826	0	0.021797	0.0171403	0.0113192	0.00726398	0.0175743	0	0	0.00310369	0.00657272	0.040469	59.3146
Viruses; Caudovirales; Myoviridae; Brunovirus; Salmonella virus SEN34; Salmonella phage SEN34;	YES but LOW		P16_25700	P16_NODE_15009	2148	0	0.305346	0	0.0177518	0	0	0	12.3518	0	0.140188	0	0	0	0	12.8151
Viruses; Caudovirales; Myoviridae; Emdodecavirus;	YES but LOW		P6_6980	P6_NODE_133	64603	0.314862	0.020305	0.00245429	0.32758	0.150785	0.00609478	9.65267	0.45225	0.00681719	0.000776856	0	0	0.00191221	0	10.9365
Viruses; Caudovirales; Myoviridae; Eucampyvirinae; Firehammervirus;	YES but LOW		P13_45072	P13_NODE_1933	10108	0.659726	2.04396	8.36849	0	0.252185	0.807398	0.410421	0	0.217853	0	0	0	0	0	12.76
Viruses; Caudovirales; Myoviridae; Eucampyvirinae; Firehammervirus;	YES but LOW		P6_2349	P6_NODE_8981	4142	0.263266	0.0494842	0.0861292	0.607591	0	0.41481	22.2573	0	0.039873	0.0242333	0.10819	0	0.0099416	0.0244846	23.8853
Viruses; Caudovirales; Myoviridae; Otagovirus; Pseudomonas virus VCM; Pseudomonas phage VCM;	YES but LOW		P6_9597	P6_NODE_1129	17546	0	0.109806	0.0858467	0.0543299	0.153063	0.242766	18.2057	0	0	0.122994	0	0	0.129078	0	19.1036
Viruses; Caudovirales; Myoviridae; Ounavirinae; Felixounavirus; Escherichia virus AYO145A; Escherichia phage vB_EcoM_AYO145A;	YES but LOW	Blast to viral >95% id	P15_15431	P15_NODE_82	87222	48.5409	0.00375985	0	0	0.000521879	0.000820771	0.00121956	0.0511324	0.000631164	0.0293452	0	1.15925	0.00519318	0	49.7928
Viruses; Caudovirales; Myoviridae; Polybotosvirus; Agrobacterium virus Atuph07; Agrobacterium phage Atu_ph07;	YES but LOW		P5_12239	P5_NODE_423	26245	0	0	0	11.1669	0	0	0	0	0	0	0	0	0.461283	0	11.6281
Viruses; Caudovirales; Myoviridae; Tevenvirinae; Acinetobacter virus 133;	YES but LOW	blast to viral>95%id	P3_14222	P3_NODE_2	189193	0.79694	14.6444	0.000209514	0.00705408	0.00168418	0.269038	0.00562244	0.00144325	0.00058196	0.00981499	0	0	0.000870605	0	15.7376
Viruses; Caudovirales; Myoviridae; Tevenvirinae; Mosigvirus;	YES but LOW		P7_24078	P7_NODE_534	29253	0	0	0	0.603515	0	0	0.00848469	0	0	0.013725	0	16.6004	0	0	17.2261
Viruses; Caudovirales; Myoviridae; Tevenvirinae; Mosigvirus; Shigella virus SHSML521; Shigella phage SHSML-52-1;	YES but LOW		P5_24078	P5_NODE_9	169992	0	0	0.000233179	8.02065	0	0	0.00604892	0.000803135	0	0.00679035	0.000292904	8.19939	0.000484471	0	16.2347
Viruses; Caudovirales; Myoviridae; Tevenvirinae; Tequatrovirus;	YES but LOW		P6_78424	P6_NODE_20372	2379	0.0176294	0	0	0.0480844	0	0.0300922	1.3712	0	0	2.53151	1.33949	20.6298	0.415416	0	26.3832
Viruses; Caudovirales; Myoviridae; Tevenvirinae; Tequatrovirus; Escherichia virus ECML134; Escherichia phage ECML-134;	YES but LOW		P6_13526	P6_NODE_13442	3156	0.332227	0.259776	0	0.0845743	0.0432693	0.0907343	0.584218	0	0	0	0.0788836	34.8722	0.0521902	0	36.3981
Viruses; Caudovirales; Myoviridae; Tevenvirinae; Tequatrovirus; unclassified Tequatrovirus; Escherichia phage UFV-AREG1;	YES but LOW		P7_11739	P7_NODE_4984	2718	0	0	0	0	0	0	0.0260909	0	0	0.0923238	0	25.3253	0	0	25.4437
Viruses; Caudovirales; Myoviridae; Tevenvirinae; Tequatrovirus; unclassified Tequatrovirus; Shigella phage SHFML-11;	YES but LOW		P7_20426	P7_NODE_4829	2815	0	0	0	0	0.0323406	0	0.151151	0.0484997	0	0.035657	0	182.358	0	0	182.626
Viruses; Caudovirales; Myoviridae; Tevenvirinae; Tequatrovirus; Yersinia virus PST; Yersinia phage PST;	YES but LOW		P6_93070	P6_NODE_13218	3192	0.302202	0	0.0248362	0.0836204	0.0855627	0.0112139	1.16637	0.0142572	0	0.0157228	0	74.5622	0.0258008	0	76.2918
Viruses; Caudovirales; Myoviridae; Tevenvirinae; Tequatrovirus; Yersinia virus PST; Yersinia phage PST;	YES but LOW		P7_24786	P7_NODE_6110	2166	0	0	0	0	0	0	0.311031	0.0210106	0	0.139023	0	478.073	0	0	478.544
Viruses; Caudovirales; Myoviridae; unclassified Myoviridae;	YES but LOW		P6_11576	P6_NODE_270	44713	0	0	0.00354604	0	0.00407213	0.0224152	12.2606	0	0.00123122	0.0112243	0.866362	0	0	0	13.1695
Viruses; Caudovirales; Myoviridae; unclassified Myoviridae; Acinetobacter phage YMC13/03/R2096;	YES but LOW		P11_9179	P11_NODE_2461	8920	0	0.0505515	0.0133314	0.0256486	15.2378	0.377208	0.0159002	0	0	0	0	0	0.00923276	0	15.7296
Viruses; Caudovirales; Myoviridae; unclassified Myoviridae; Bacillus phage AR9;	YES but LOW		P17_45426	P17_NODE_8211	2359	1.849	0.590823	7.86386	1.89119	4.43809	0.273126	3.75769	2.04491	1.44688	0.0425496	0.506567	0.148369	3.73553	1.65514	30.2437
Viruses; Caudovirales; Myoviridae; unclassified Myoviridae; Clostridium phage phiCT453A;	YES but LOW		P17_5050	P17_NODE_267	37609	0	0	0	0.236233	0	0.00190352	0	0	44.9117	0	0	0.00413617	0.0021898	0	45.1562
Viruses; Caudovirales; Myoviridae; unclassified Myoviridae; Sinorhizobium phage phiM9;	YES but LOW		P9_6060	P9_NODE_529	26281	0	0.152859	0	0	0.072745	12.2185	0	0	0.155009	0.00190964	0	0	0.00313368	0	12.6041
Viruses; Caudovirales; Myoviridae; Vequintavirinae; Vequintavirus; Escherichia virus V5; Escherichia phage V5;	YES but LOW		P3_66	P3_NODE_9	134500	0.00686013	5.67741	0	0.436875	0.265332	0.000798394	0	5.16872	0.000818607	0.000746278	0.00185098	0.00028914	0.0673545	0.000377008	11.6274
Viruses; Caudovirales; Myoviridae; Vidavervirus;	YES but LOW		P6_18873	P6_NODE_8391	4346	0.347412	0.00943228	0	0.193023	0	0.0576536	9.41509	0	0.202674	0.242506	0	0.00894829	0.170549	0.0116676	10.659
Viruses; Caudovirales; Myoviridae; Vidavervirus;	YES but LOW		P6_15545	P6_NODE_24850	2086	0.50264	0	0	0.0731178	0	0.0171595	11.0656	0	0.158345	0.288709	0	0	0.394804	0.0243085	12.5247
Viruses; Caudovirales; Podoviridae; Autographivirinae; Teseptimavirus; unclassified Teseptimavirus; Enterobacteria phage 13a;	YES but LOW		P5_36035	P5_NODE_183	39937	0	0	0	32.6935	0.00113978	0	0.00621486	0	0	0.0666029	0	0	0.00103108	0	32.7684
Viruses; Caudovirales; Podoviridae; Autographivirinae; Teseptimavirus; unclassified Teseptimavirus; Erwinia phage FE44;	YES but LOW	Blast to viral >95% id	P16_9777	P16_NODE_199	55070	0.0936746	0.017865	0.365651	0.225033	0.112414	0.506338	0.152596	13.27	0.0219925	0.0255174	0.54068	0	0.1488	0.00552471	15.4861
Viruses; Caudovirales; Podoviridae; Autographivirinae; Teseptimavirus; unclassified Teseptimavirus; Morganella phage vB_MmoP_MP2;	YES but LOW		P15_25696	P15_NODE_310	41995	10.007	0.00195227	0.00566333	0.41495	0.0476926	0.0741549	0.00168866	0.00216735	0	0.00119508	0.00355695	0	0.0019611	0	10.5619
Viruses; Caudovirales; Podoviridae; Picovirinae; Rosenblumvirus; Streptococcus virus C1;	YES but LOW		P15_2472	P15_NODE_952	17743	15.7616	0	0.00446808	2.5273	0.00256548	0.010087	0	0	0.00620542	0.115971	0	0	0	0	18.4282
Viruses; Caudovirales; Podoviridae; Picovirinae; Rosenblumvirus; Streptococcus virus C1;	YES but LOW		P5_3125	P5_NODE_4751	6617	0	0.0123901	0.00599041	462.337	0.00687915	0.0054095	0.0267928	0	0.0166394	0.0758459	0	0	0.00622308	0.00766323	462.5
Viruses; Caudovirales; Podoviridae; Picovirinae; Salasvirus;	YES but LOW		P16_45456	P16_NODE_1364	15078	0	0.00271871	0.0078867	0	0	0	0	40.8548	0.0109533	0	0	0	0.00273101	0	40.879
Viruses; Caudovirales; Podoviridae; Picovirinae; Salasvirus; Bacillus virus phi29;	YES but LOW		P7_16144	P7_NODE_914	17834	0.126992	0.00459714	0.188924	0.128286	0.058705	0.270959	0.433427	0	0.342643	0	0.0335032	12.3075	0.120066	0.551602	14.5672
Viruses; Caudovirales; Podoviridae; Picovirinae; Salasvirus; unclassified Salasvirus; Bacillus phage VMY22;	YES but LOW		P6_5610	P6_NODE_1548	14498	0	0.0593769	0.00546814	0.00263008	0	0	11.7515	0	0	0.00346166	0.00686872	0	0	0	11.8293
Viruses; Caudovirales; Podoviridae; Picovirinae; unassigned Picovirinae; Clostridium phage phi24R;	YES but LOW		P9_2961	P9_NODE_779	19645	0.00213491	0	0	0.003882	0	14.9519	0	0	0	0	0	0	0.00419222	0	14.9622
Viruses; Caudovirales; Podoviridae; unclassified Podoviridae; Cellulophaga phage phi18:3;	YES but LOW		P8_5526	P8_NODE_56	84783	0.0821166	0.0696242	0.0257141	0	0	0.00295534	0.000418215	0.00107354	0	0.00177585	13.8798	0.000458692	0	0.00119617	14.0651
Viruses; Caudovirales; Siphoviridae; Cequinquevirus;	YES but LOW		P13_2614	P13_NODE_3494	6491	0.458752	0.183144	1.26409	0.540447	0.385698	3.60649	0.300441	0	0.00848118	1.12111	0.567641	5.29628	0.171285	0.023436	13.9273
Viruses; Caudovirales; Siphoviridae; Efquatrovirus;	YES but LOW	Blast to viral >95% id	P15_59819	P15_NODE_542	27936	19.3908	0	0	0	0	0.554807	0	0	0	0	0	0	0	0	19.9456
Viruses; Caudovirales; Siphoviridae; Efquatrovirus; Enterococcus virus IME196; Enterococcus phage vB_EfaS_IME196;	YES but LOW		P13_29529	P13_NODE_602	23637	3.04301	0.0121398	5.75369	0.619464	0.240721	1.19179	0.159009	0	0.0628839	0.0785602	0.054769	0	0.184663	0.115844	11.5165
Viruses; Caudovirales; Siphoviridae; Fromanvirus;	YES but LOW		P5_48915	P5_NODE_528	23305	3.15475	0.121369	0.144573	7.69817	0.0566428	0.30872	0.170403	12.0094	0.00472442	0	0	0	0.576016	0	24.2448
Viruses; Caudovirales; Siphoviridae; Fromanvirus;	YES but LOW		P9_55907	P9_NODE_2224	9336	0.197662	0.0790348	0.0976528	0.539126	0.0731352	6.50254	3.38396	0	0	0.0752593	0	0	0	0	10.9484
Viruses; Caudovirales; Siphoviridae; Fromanvirus; unclassified Fromanvirus; Mycobacterium phage 40AC;	YES but LOW		P7_43146	P7_NODE_1037	15441	0	0.0212384	0.0025671	0	0.0206357	0	0.0390375	0	0	0	0	17.2497	0	0	17.3332
Viruses; Caudovirales; Siphoviridae; Fromanvirus; unclassified Fromanvirus; Mycobacterium phage ArcherNM;	YES but LOW		P17_26246	P17_NODE_1180	11736	3.15196	0	0	0.13646	0	0.0823497	0.00604252	0	10.4746	0.00427635	0	0.00662735	0	0	13.8623
Viruses; Caudovirales; Siphoviridae; Fromanvirus; unclassified Fromanvirus; Mycobacterium phage ArcherNM;	YES but LOW		P4_15654	P4_NODE_8404	4199	2.17742	0.107387	0.12272	0.108971	0.021681	0.460327	0.0844428	3.69577	0	0	0	0	3.63827	0	10.417
Viruses; Caudovirales; Siphoviridae; Fromanvirus; unclassified Fromanvirus; Mycobacterium phage ArcherNM;	YES but LOW		P9_70715	P9_NODE_1233	13770	0.249754	0.0982396	0	0.683975	0.00661138	8.86678	0.427447	0	0	0	0	0	0	0	10.3328
Viruses; Caudovirales; Siphoviridae; Fromanvirus; unclassified Fromanvirus; Mycobacterium phage BTCU-1;	YES but LOW		P9_79905	P9_NODE_598	23974	3.51456	0.15047	0.119045	0.229034	0.062657	3.65054	0.174522	4.63935	0.00918517	0	0	0	0.499826	0.00211511	13.0513
Viruses; Caudovirales; Siphoviridae; Fromanvirus; unclassified Fromanvirus; Mycobacterium phage Jobu08;	YES but LOW		P16_9788	P16_NODE_3536	7015	2.31374	0.0759665	0.0395538	0.614226	0.103822	0.183693	0.106145	31.0615	0.00784766	0	0.00709784	0	0.27002	0	34.7836
Viruses; Caudovirales; Siphoviridae; Fromanvirus; unclassified Fromanvirus; Mycobacterium phage Pioneer;	YES but LOW		P15_6593	P15_NODE_4378	5493	16.7822	0	0	0.15966	0	0.0847134	0.00645504	0	0.0100221	0.0274097	0	0	0	0	17.0705
Viruses; Caudovirales; Siphoviridae; Phietavirus; Staphylococcus virus EW;	YES but LOW		P6_4001	P6_NODE_1580	14274	0	0	0	0	0	0	19.634	0	0	0.00351599	0.00348825	0	0.00288483	0	19.6439
Viruses; Caudovirales; Siphoviridae; Phietavirus; Staphylococcus virus PH15;	YES but LOW		P11_64665	P11_NODE_17692	2279	0.165627	0	7.49637	0.368091	1.75766	0.345539	0.404518	0.0199688	0	0	0.0655437	0	0.0542055	0	10.6775
Viruses; Caudovirales; Siphoviridae; unclassified Siphoviridae;	YES but LOW		P11_67137	P11_NODE_2101	9951	7.21975	0.399587	0.713024	1.01544	5.58528	1.16905	0.049885	0	0.0442579	0	0	0.0468969	0.00413809	0	16.2473
Viruses; Caudovirales; Siphoviridae; unclassified Siphoviridae; Bacillus phage PM1;	YES but LOW		P15_9930	P15_NODE_1894	10240	27.4046	0	0	0.394715	0	0.0803982	0	0	0	0	0.00972487	0	0	0	27.8894
Viruses; Caudovirales; Siphoviridae; unclassified Siphoviridae; Clostridium phage phiCD211;	YES but LOW		P5_59433	P5_NODE_7	180595	0.695541	0.346382	0.0324843	17.1501	0.425968	0.490951	0.188091	0.000251994	0.866945	0.000555798	0.21836	0.00021534	0.453063	0.00308859	20.872
Viruses; Caudovirales; Siphoviridae; unclassified Siphoviridae; Geobacillus virus E3;	YES but LOW		P15_74548	P15_NODE_7340	3894	2.11102	0.36845	1.93408	0.538572	0.30393	3.8056	2.12162	0	0	0.270655	0.549827	4.23448	0.179771	0.0651099	16.4831
Viruses; Caudovirales; Siphoviridae; unclassified Siphoviridae; Geobacillus virus E3;	YES but LOW		P9_9072	P9_NODE_6382	4966	0.320929	0.206367	6.0264	0.875337	0.57747	1.04515	0.806827	0.0366564	0.277141	0.121274	0.360952	0	0.721405	0.0510548	11.427
Viruses; Caudovirales; Siphoviridae; unclassified Siphoviridae; Vibrio phage VpKK5;	YES but LOW		P13_14024	P13_NODE_797	19532	0	0.00419749	13.2237	0	0	0.249236	0	0	0	0	0	0	0.044273	0	13.5214
Viruses; Caudovirales; Siphoviridae; Yuavirus;	YES but LOW		P6_6263	P6_NODE_164	57646	0.0269193	0.00213333	0.00206286	0.0125679	0	0.00248376	21.4193	0	0.00190998	0	0.00172749	0	0.000714327	0.000879638	21.4707
Viruses; Mimiviridae; Mimivirus; Acanthamoeba polyphaga mimivirus;	YES but LOW		P11_6226	P11_NODE_725	21531	0	0	0.22092	0.203662	6.39313	0.00498741	0.00329363	5.23338	0	0.00466186	0.381569	0.0758604	0.0554626	0.0023551	12.5793
Viruses; Mimiviridae; Mimivirus; Acanthamoeba polyphaga mimivirus;	YES but LOW		P8_6226	P8_NODE_1293	14114	0	0.0029044	0.261186	0.162098	0.725652	0.0152167	0.00502445	9.00569	0	0.00355585	2.53649	0.052352	0.0583507	0	12.8285
Viruses; Mimiviridae; Mimivirus; unclassified Mimivirus; Megavirus chiliensis;	YES but LOW		P16_21856	P16_NODE_4881	5343	0	0	0	0	0.00851943	0	0	20.0331	0	0	0	0	0	0	20.0416
Viruses; Phycodnaviridae; Chlorovirus;	YES but LOW		P4_3100	P4_NODE_1049	20304	0.272662	0.359373	0.197178	0.003756	0	0	0.251472	0.172586	0	0	0	0	10.2175	0	11.4745
Viruses; Phycodnaviridae; Chlorovirus; Paramecium bursaria Chlorella virus NY2A;	YES but LOW		P6_4922	P6_NODE_604	26638	0	0	0.0252968	0.00572579	0	0	27.101	0	0	0	0	0	0	0.00571074	27.1377
Viruses; Phycodnaviridae; Chlorovirus; Paramecium bursaria Chlorella virus NY2A;	YES but LOW		P6_8570	P6_NODE_658	25330	0	0	0.0219084	0	0	0.00141313	100.556	0	0	0	0	0	0	0.00200188	100.582
Viruses; Phycodnaviridae; Prymnesiovirus; unclassified Prymnesiovirus; Phaeocystis globosa virus;	YES but LOW		P12_3232	P12_NODE_3856	5501	0.0762413	0.0596149	0.0288228	0	0	0	0.0451196	0	7.44559	2.86471	0	0.00706949	0.449134	0.737431	11.7137
Viruses; Phycodnaviridae; unclassified Phycodnaviridae; Chrysochromulina ericina virus;	YES but LOW		P6_48497	P6_NODE_160	58985	0.00142207	0.159148	0	0.110543	0.00154342	0	17.7928	0	0.0886645	0	0	0	0.224094	0	18.3782
Viruses; Poxviridae; Chordopoxvirinae; Orthopoxvirus; Taterapox virus;	YES but LOW		P8_56114	P8_NODE_2864	7814	5.1419	1.9253	3.22628	6.18273	15.8566	0.522215	3.43957	8.34582	1.64154	0.378941	4.34575	0.617132	10.5659	6.60613	68.7959
UNCLASSIFIED PROPHAGES					4599873	1093.73	107.31	1125.28	1953.97	196.275	376.836	586.425	731.492	348.42	421.561	71.1975	2100.23	108.181	91.9928	9312.9
0			P11_10893	P11_NODE_3792	6633	0	4.74015	0.0896394	0	22.468	0.107929	0	0	0.00829961	0	0	0	0	0	27.414
0			P11_11660	P11_NODE_10343	3349	0	0.0244806	0	32.7227	2.71838	0	0	0	0.0164381	0	0	0.0116122	0	0	35.4936
0			P11_14231	P11_NODE_1816	11093	0.0340271	0	0.00714659	0	18.0305	0	0	0	0	0	0	0	0	0	18.0716
0			P11_1715	P11_NODE_9344	3592	0.455365	0.707558	0.165529	0.318465	6.3869	0.0398604	0.0592275	0	0.521087	0.656681	1.26142	0	0.83686	0.818775	12.2277
0			P11_1924	P11_NODE_19226	2151	0.116988	0.038115	0	0	0.931125	0.0166409	0.3132	0	18.0689	0	0.393516	0	0.0765748	0	19.9551
0			P11_20458	P11_NODE_20485	2059	2.3832	0	0	0.0185191	21.9306	0	0	0	0.213895	0	0	0	0	0	24.5463
0			P11_23005	P11_NODE_8325	3893	1.01269	0.389604	0.112002	1.55736	3.13362	0.0551677	0.637562	1.47293	0.183834	0.038675	0.230219	0.0699268	0.973128	1.21136	11.0781
0			P11_2524	P11_NODE_20778	2039	0.88447	0.442295	0.233282	0.71063	2.36638	0.03511	0.260845	1.54003	0.0809976	0	0.537229	0.0190727	2.50421	0.87041	10.485
0			P11_26432	P11_NODE_17737	2276	0	0.0360217	0.0870794	0.251302	0.819988	0	0.0467366	0	0.0483755	0.0220506	0.45941	59.7009	1.42929	0.222793	63.1239
0			P11_2790	P11_NODE_12664	2893	1.26125	0.637633	0.465852	1.30486	5.00351	0.08661	0.69861	1.43149	0.266408	0.0346956	0.464696	0.174753	2.47666	1.31458	15.6216
0			P11_41732	P11_NODE_20548	2054	0.0204188	0	0.0192982	0	27.7016	0	0	0	0	0	0	7.81951	0.481146	0	36.042
0			P11_42284	P11_NODE_12517	2918	2.1272	0.182627	1.30408	1.01926	0.951569	1.23895	1.66473	0.280726	0.320724	0.154793	0.0682541	0	0.366906	0.364928	10.0447
0			P11_43658	P11_NODE_10435	3328	0	0	0	0	108.532	0	0	0	0	0	0	0	0.0866126	0	108.619
0			P11_4980	P11_NODE_8661	3786	10.1583	4.58001	5.33958	10.7363	50.4969	1.01163	5.27274	12.2607	1.52678	0.503728	4.31367	1.21208	26.9518	10.5808	144.945
0			P11_57759	P11_NODE_3397	7158	0	0.458147	0.26027	0.292987	10.3147	2.3303	0.812383	0	0.0307635	0.00701134	0	0	0	0	14.5065
0			P11_6662	P11_NODE_5485	5126	0	0.199925	0.0154657	0	13.4622	0.0279318	0.00691719	0	0	0	0	0	0.0642655	0	13.7767
0			P11_70591	P11_NODE_18595	2203	0.133265	0.409369	0.107958	0.0173086	11.1784	0	0.0643805	0.185919	0	0	0.158211	0	0	0.0230175	12.2778
0			P11_7336	P11_NODE_7890	4042	0.77821	3.16421	1.30429	1.02827	4.17805	1.19552	0.11404	0.934497	0.0272397	0.124164	0.628243	0	0.753879	0.275994	14.5066
0			P11_766	P11_NODE_1603	12105	0.0138588	0.108366	0.291436	0.705603	1.65833	0.16855	0.240191	0	0.191008	0.0290219	1.89623	204.553	6.4463	1.56249	217.865
0			P11_89477	P11_NODE_6401	4638	0	0.0265153	8.66613	0	6.10458	0	0.10703	0	0	0.0108209	0	0	0	0	14.9151
0			P12_13051	P12_NODE_6403	3877	0	0.0105733	0	0	0	0.0184651	0	0	0	19.7409	0.0256855	0	0	0.0130791	19.8087
0			P12_22599	P12_NODE_3760	5611	0.0298986	0.0219173	0.0141289	0.0135915	0	0	0.0315964	0	8.58491	2.26294	0	0.0069309	0.271536	0.976015	12.2135
0			P12_2614	P12_NODE_16695	2044	0.389856	0.180496	0.872669	0.596961	0.445395	2.73188	0.277554	0	0.0269331	1.25222	0.170518	4.03353	0.141021	0.049616	11.1687
0			P12_26873	P12_NODE_14313	2259	0.278488	0.689563	0.386033	0.38823	2.11577	0.142608	0.313922	0.664804	1.07227	3.39913	26.8022	0	1.14839	1.34682	38.7483
0			P12_32058	P12_NODE_8510	3201	0.104818	0.0256124	0	0.0714731	0.284407	0.100641	0.121847	0.0142171	2.45934	52.4606	0.311099	0	0.270147	0.411871	56.6361
0			P12_3232	P12_NODE_6876	3692	0.0795185	0.0111031	0.0214727	0.010328	0	0	0.0288116	0	12.4954	1.64481	0	0	0.211913	1.04382	15.5472
0			P12_3688	P12_NODE_13545	2346	0	0	0.0168962	0	0.0970148	0	0	0	0	54.808	0.10612	0	1.26378	0.670049	56.9619
0			P12_430	P12_NODE_12132	2523	0.0332464	0.81238	0.581303	1.46599	0.072167	0	0.252967	0.919918	0.501855	1.2134	4.12461	0	1.01191	1.66815	12.6579
0			P12_47287	P12_NODE_15356	2154	0.0194709	0	0	0.0531071	0.0211325	0.0166178	0.0329225	0	1.12454	9.78581	0.115579	0.0722178	3.26901	0.0470823	14.5575
0			P12_47516	P12_NODE_9013	3079	0.408642	1.71746	1.30026	2.95982	0.133054	0.0232508	0.437605	0.768581	2.34223	2.36348	16.8666	0	0.695441	1.56454	31.581
0			P12_7492	P12_NODE_10089	2856	0.499289	0.344477	0.693952	0.320428	0.286887	0.67679	0.720076	0.175279	0.7132	13.0037	0.540452	0.12255	0.288362	0.195302	18.5807
0			P12_773	P12_NODE_6747	3733	1.01115	0	0	0.102145	0.0121938	0	0	0	1.66643	1.53264	0	0	0.0882467	10.1741	14.5869
0			P12_876	P12_NODE_2873	6877	0.0121973	0	0	0	0.0198572	0	0	0	12.8402	8.77929	0.00724027	0.00565498	0.029939	0	21.6944
0			P12_9470	P12_NODE_9336	3007	0.292899	0.109059	0.56683	0.291656	0.242205	2.2022	0.247625	0.0302686	0.0183077	1.23507	0.364287	7.21657	0.0821645	0.0674527	12.9666
0			P13_11124	P13_NODE_14467	2547	0	0.160945	34.0671	0	0	0.15459	1.00233	0	0	0	0	0.0305373	0	0	35.4155
0			P13_12573	P13_NODE_7325	3894	0	0.0105271	10.6375	0	0.0116896	0	0	0	0.0141375	0	0	0	0	0	10.6738
0			P13_14293	P13_NODE_16096	2381	0.158531	0.309899	0.898985	0.976894	0.114706	0.0300669	0.491432	0.535174	0.254332	0.46372	4.74701	0	1.40085	0.319451	10.7011
0			P13_16747	P13_NODE_18980	2148	0	0	10.1495	0.0177518	0	0.466597	0.264116	0	0	0	0	0	0	0	10.898
0			P13_17503	P13_NODE_8025	3677	0	0.379046	12.16	0.228143	0	0.0194695	0	0	0	0	0	0	0	0	12.7867
0			P13_18373	P13_NODE_16583	2336	0.233401	0.614189	17.817	0.0326463	0.116916	6.98731	0	0	0	0	0	0.0998869	0	1.15047	27.0518
0			P13_18384	P13_NODE_3216	6938	0.0725402	0.0649928	26.0353	0	0	0.0361145	0	0	0.00793476	0	0	0	0	0	26.2169
0			P13_19240	P13_NODE_7303	3900	0.193571	0.0735767	26.9847	0	0	0.0183562	0.0818251	0	0.0141157	0	0	0	0	0	27.3662
0			P13_19567	P13_NODE_3998	5882	3.35836	0.243921	3.09992	2.28189	0.154775	0.565948	1.6276	0	0.00935929	0.00853234	0.380927	0	0.231023	0.31897	12.2812
0			P13_21773	P13_NODE_16494	2344	0.840953	1.15423	1.47123	2.78173	0.194195	4.79502	0.19665	0.543621	0	0.214109	0.169936	0	0.0702698	0.0648988	12.4968
0			P13_22525	P13_NODE_2564	8190	0	0	19.1417	0	0	0.297196	0	0	0	0	0	0	0	0	19.4389
0			P13_22838	P13_NODE_10629	3084	0	0.225965	17.2615	0	0	0.870493	0	0	0	0	0	0	0	0	18.358
0			P13_22845	P13_NODE_5043	4998	0	0.00820182	71.6159	0	0.03643	0	0.00709434	0	0	0	0	0	0	0	71.6676
0			P13_2316	P13_NODE_12838	2745	0.351412	0.0597344	1.1841	0.305603	0.0829132	0.195599	0.155006	0.198946	0.0601654	6.38081	0.253945	1.26089	4.08031	0.757381	15.3268
0			P13_2561	P13_NODE_9216	3377	0	0.0242776	113.047	0.0112914	0	0.0317986	0	0	0.211924	0	0	0	0	0	113.326
0			P13_26164	P13_NODE_11629	2918	0.100611	0	9.6855	0.352822	0.249592	0.23307	0.0607566	0	0	0	0.0170635	0	0	0	10.6994
0			P13_26273	P13_NODE_9251	3367	0.797202	0.0608742	5.26238	0.656844	0.716521	2.14747	0.547607	0.0675807	0.114452	0	0.0591522	0.0115501	0.428047	0.0150602	10.8847
0			P13_282	P13_NODE_15117	2479	1.18428	0.033072	7.67507	0.0307631	0.697755	0.317661	0	0.954603	0.0666212	0	0	0	0.315605	0	11.2754
0			P13_28275	P13_NODE_16888	2311	0.145185	0	17.5295	0.362994	0.177271	0.356243	0.306859	0	0	0	0.150818	0	0.0178183	0	19.0467
0			P13_29049	P13_NODE_13831	2620	0	0	68.2328	0	0.0521214	0	0	0	0	0	0	0	0	0.387081	68.672
0			P13_29692	P13_NODE_7744	3761	0	7.26991	17.6007	0	0.0847209	0.0856559	0	0	0	0	0	0	0	0	25.041
0			P13_3090	P13_NODE_8998	3428	0.281397	2.61885	2.82141	6.57391	0.239016	0.073093	1.47912	5.25715	0.449661	0.39529	2.68711	0	6.847	9.36345	39.0865
0			P13_3155	P13_NODE_4872	5129	0	0.0319694	123.924	0	0	0.0139578	0.283439	0	0.0858668	0.00978499	0	0.0151645	0	0	124.364
0			P13_3349	P13_NODE_20307	2063	0.121979	0.238445	1.34498	1.31231	0	0.156157	0.0171874	0	0	0	0	46.0903	0.0199603	0	49.3013
0			P13_37058	P13_NODE_10129	3180	2.69051	0.0902355	4.30041	1.81062	0.1002	0.697883	0.869713	0	0.0865587	0.0315643	0.313153	0	0.129491	0.287024	11.4074
0			P13_38758	P13_NODE_12434	2799	0.794154	3.00232	0.679761	1.08984	0.552932	0.498747	0.73474	0.79669	0	1.16548	0.658192	0	0.264811	0.235512	10.4732
0			P13_40779	P13_NODE_8596	3515	0	0.198258	15.9344	0	0.1295	0.47862	0	0	0	0	0	0	0	0	16.7407
0			P13_430	P13_NODE_17116	2296	0.0365334	1.37476	1.5883	2.54095	0.277557	0.03118	0.401523	1.62532	0.359656	0.371595	3.1228	0.0169378	1.57825	2.78273	16.1081
0			P13_45072	P13_NODE_1927	10125	0.733179	1.38464	6.54966	0	0.2113	0.608067	0.567321	0	0.108743	0	0	0	0	0	10.1629
0			P13_4519	P13_NODE_1026	16123	0.0702344	0.0381375	11.4517	0.286165	0.22586	0.304154	0.0835692	0	0	0.00311277	0.0185293	0	0.01277	0	12.4943
0			P13_45571	P13_NODE_8766	3479	0	0.0589145	3.98778	0.0109603	0.274765	0.0102888	0	12.8717	0.0316478	0	0.0429359	0	0.177543	0	17.4666
0			P13_4617	P13_NODE_12251	2824	0	0	11.0185	0.0405073	0	0.0633758	0.0251116	0.0322301	0	0	0	0	0	0.0359119	11.2156
0			P13_4980	P13_NODE_7505	3835	3.36835	1.18649	1.96384	1.61075	10.7537	0.242676	1.29441	3.50068	0.22968	0.104693	1.51906	0.496891	4.75669	1.65279	32.6807
0			P13_50777	P13_NODE_18105	2215	0.586975	0.59222	1.23479	1.41162	0.472661	0.678725	2.04901	0	0.124269	0.249237	0.359667	0	2.24946	0	10.0086
0			P13_60105	P13_NODE_2372	8622	0	0	31.8138	0	0	0	0	0	0	0	0	0	0	0	31.8138
0			P13_65912	P13_NODE_7610	3806	0.352625	0	10.196	0.300559	0.0119599	0.695955	0.717349	0	0.0578574	0	0	0	0.162289	0.0266461	12.5213
0			P13_67497	P13_NODE_5538	4700	0.348015	0.0261656	16.9855	0.389422	0.581098	0.891059	0.233869	0	0	0	0.0741573	0	0	0	19.5293
0			P13_69366	P13_NODE_10187	3170	2.28886	0.0646573	2.93851	2.04488	0.73233	2.13413	2.70685	0	0.590456	0	0	0	1.13012	0.623847	15.2546
0			P13_70451	P13_NODE_2586	8133	0	9.01204	14.6896	0.00468842	0.111937	0.30368	0	0	0	0	0	0	0	0.0062348	24.1282
0			P13_73044	P13_NODE_2420	8524	0.0393621	0.375109	24.9485	0.769418	0	0.0419928	0	0	0	0	0	0	0	0	26.1744
0			P13_74759	P13_NODE_17898	2233	0.63859	0.348796	1.10058	0.358598	0.0611545	0.320597	0.492245	0	0.345149	0.0449505	0.401363	6.96629	0.295051	0.158958	11.5323
0			P13_7479	P13_NODE_6988	4029	0	0	11.2944	0	0	0.0799583	0.211214	0	0	0	0	0	0	0	11.5856
0			P13_766	P13_NODE_6133	4380	0.0861787	0.0842316	1.39368	1.6889	0.0207851	0.179791	0.0647626	0.0519508	0.0251376	0	0	49.6593	0.0564084	0	53.3111
0			P13_76825	P13_NODE_17432	2270	0.110855	1.96837	45.174	0	0.280736	12.7095	0.0156201	0	0	0	0	0.394032	0	0.0670144	60.7201
0			P13_79221	P13_NODE_21019	2019	0.124637	0	10.3661	0.245518	0.0901819	0.283663	0.333677	0	0	0	0.0246614	0	0	0	11.4684
0			P13_7960	P13_NODE_21300	2001	0.167677	0.0614583	15.9465	0.323951	0.523211	0.321991	0.106319	0	0	0.0501621	0	0	0	0	17.5013
0			P13_8202	P13_NODE_18243	2205	0.0951028	0.408998	0.898834	1.29697	0.0206437	0.0162334	0.144725	0.557251	0.524299	0.569016	5.39688	0	0.0560246	0.390943	10.3759
0			P15_10764	P15_NODE_3829	6047	17.0827	0.372846	0.0196652	0.189173	0.0602207	0.307809	0.170046	1.23424	0.00910391	0.00829952	0	0	0.823971	0	20.2781
0			P15_120	P15_NODE_12852	2712	3.13934	0.408113	0.862343	1.47631	3.22261	0.527945	0.875979	1.59415	0.202992	0.0185056	0.440631	0.114718	2.70269	1.10315	16.6895
0			P15_13018	P15_NODE_9233	3360	1.52283	3.06225	0.212349	1.06676	0.921225	1.01205	0.896991	0.934557	0	2.65873	0.711305	0	0.343151	0.316922	13.6591
0			P15_1509	P15_NODE_16853	2279	2.5212	3.02184	0.869648	1.20466	0.679095	4.16217	4.3719	0	0	0	0	0	0.343301	0	17.1738
0			P15_15431	P15_NODE_2158	9261	12.5898	0.15935	0.0642024	0	0	0	0	0.00982807	0.0178333	0	0	0	0	0	12.841
0			P15_1624	P15_NODE_16888	2276	13.2123	2.79168	1.28878	0.519358	0.799988	1.43116	1.16842	0	1.08845	1.7861	0.306274	0	0.307569	0.868891	25.569
0			P15_16893	P15_NODE_4273	5587	3.56571	0.601647	0.560488	0.450446	0.0651789	0.57661	0.564833	0	0.335018	0.0179657	0.516896	14.346	0.346406	0.127064	22.0742
0			P15_20458	P15_NODE_20092	2026	66.4089	0.0202333	0	0.0564624	1.01104	0	0	0	0.0815173	0	0	0	0.0203248	0	67.5985
0			P15_2316	P15_NODE_15435	2410	0.487273	0.0170094	0.328951	0.332261	0.113326	0.11882	0.323679	0.151067	0.205586	3.62347	0.289244	1.42002	3.24641	0.820579	11.4777
0			P15_25122	P15_NODE_8055	3664	10.1646	0	0.0649103	0.0936622	0.0124234	0.254001	0	0	0	0	0	0	0	0	10.5896
0			P15_2721	P15_NODE_1632	11523	2.91176	1.857	1.1455	1.78692	0.493788	0.47838	0.381562	0.0276458	0.0382201	0.914633	0.475314	0	1.27219	0.63368	12.4166
0			P15_27367	P15_NODE_19685	2055	18.5721	1.81525	0.578665	0.408214	0.155054	0.975426	3.72692	0	0	0	0	0	0.541026	0	26.7727
0			P15_2790	P15_NODE_14458	2518	1.66562	0.634915	0.45652	2.1655	3.92283	0.170586	0.943469	1.68083	0.0874525	0.0597941	0.514128	0.108112	3.71224	0.946488	17.0685
0			P15_30815	P15_NODE_3983	5880	4.31529	0.341606	0.101119	0.116727	0	9.83136	0.102513	0	0.318324	0.00853524	0	0.0462968	0.154068	0.0948612	15.4307
0			P15_32271	P15_NODE_15268	2428	7.27219	0.422083	5.59968	3.45502	1.03112	3.6119	1.78164	0.187434	0.38545	0.144691	0.102536	0	0.576629	0.146192	24.7166
0			P15_372	P15_NODE_5890	4499	2.06019	0.373572	0.792947	0.576329	1.04212	0.811526	0.748714	0.0101153	0.0367091	0.591225	1.40553	0	0.70476	0.980565	10.1343
0			P15_37934	P15_NODE_5607	4638	28.3129	0	0	0.0164428	0	0.470779	0	0	0	0	0	0	0	0	28.8001
0			P15_44487	P15_NODE_17704	2206	11.4262	0.464559	0.377339	0.172851	0.268246	0.340747	0.273245	0	0.374329	0.204753	0	0	0.0373328	0.137917	14.0775
0			P15_445	P15_NODE_2489	8265	7.01796	1.18043	0.728985	0.179928	0.335956	0.420095	0.733604	0	0.25311	0.910839	0.0301218	0	0.139502	0.288355	12.2189
0			P15_44885	P15_NODE_11792	2863	2.60754	0.629996	0.789171	0.3596	0.0476975	0.475095	1.04032	0	0.326885	0.0876479	0.539131	46.8763	0.330806	0.141691	54.2519
0			P15_45512	P15_NODE_8880	3446	27.7127	0.0237915	0	0.199175	0	0.166197	0.0102895	0	0.111828	0	0	0.0225707	0	0	28.2466
0			P15_458	P15_NODE_4289	5575	2.73835	0.242647	1.95527	0.786557	0.857315	1.61798	1.10666	0	0.00987468	0.00900219	1.82196	0.0767322	0.147724	0.118242	11.4883
0			P15_47122	P15_NODE_13640	2614	5.51931	0.423414	1.89549	3.5301	0.19155	2.84824	5.52074	0	0.0631806	0.0191994	0.380959	0	0.173282	0.0775939	20.6431
0			P15_47342	P15_NODE_11634	2887	4.66326	0.624759	2.15561	4.62273	0.189204	1.41344	2.60374	2.5379	0.0190687	0.0173839	0.10348	1.25276	0.256739	0	20.4601
0			P15_4838	P15_NODE_17577	2217	3.6511	0.240372	0.983365	0.25799	0.349043	1.2755	0.559772	0.0205272	0.273146	0.950772	2.08868	0.841987	0.39005	0.32021	12.2025
0			P15_49166	P15_NODE_12377	2779	8.40617	0.604786	0.542017	0.0823265	0.0163798	0.360652	0.0510364	0	0.316956	0.487605	0.035834	0	0.237082	0.10948	11.2503
0			P15_4980	P15_NODE_13496	2630	46.9157	7.4348	18.8547	62.8653	78.456	3.02145	24.8338	94.5823	5.63073	1.35486	17.5122	8.48762	93.05	31.6199	494.619
0			P15_49969	P15_NODE_16832	2280	1.01172	0.23373	0	0.0501723	0.838514	0.235491	0.0933093	0.0399201	0	0.0660358	0	0	0.0722423	12.1654	14.8065
0			P15_51268	P15_NODE_17816	2199	3.60469	0.988001	1.38798	3.39866	6.91381	0.244166	1.99942	3.9114	0.625868	0.114114	1.06421	0.31833	5.22451	2.90548	32.7006
0			P15_52356	P15_NODE_3771	6099	2.39305	0.349503	0.422447	0.162552	0.111951	0.38735	0.401143	0	0.216631	0.0246863	1.02048	4.7695	0.135032	0.0581986	10.4525
0			P15_53646	P15_NODE_16112	2344	0.894631	2.06363	0.760979	1.02485	1.08749	1.38964	0.302539	3.53354	0	0	0	0	0.89594	0	11.9532
0			P15_54965	P15_NODE_14115	2558	2.08226	0.0961518	0.0154959	0	0.0711796	0.0139932	0.19406	0	10.2872	0.745549	0	0	0	0	13.5058
0			P15_57913	P15_NODE_11170	2966	4.38351	0	0.0267286	0.231408	0	0.482733	12.923	0	0.0185608	0	0	0	0	0	18.0659
0			P15_58896	P15_NODE_6541	4196	1.9191	0.0195389	0.00944675	0.0454372	0.368841	0.25592	0.464767	0	11.5456	0	0	0	0.0588819	0	14.6875
0			P15_5944	P15_NODE_16940	2269	3.62287	8.78028	0	1.74774	0	0.252408	0	0	0	0.0884746	0	0	0	0	14.4918
0			P15_704	P15_NODE_11221	2957	1.29069	0	3.96788	0.696337	0.0923625	0.665778	1.59481	0	0.0186173	0	0	0	0.32029	1.59479	10.2416
0			P15_75426	P15_NODE_17783	2201	1.88646	0.186246	0.504262	0.311838	0.289537	0.796883	0.789377	0	0.725347	0.205218	2.66941	0.65375	0.710935	0.43773	10.167
0			P15_76338	P15_NODE_5134	4932	3.80116	0.980766	1.06892	2.76008	7.0051	0.370139	1.88359	2.85122	0.602752	0.203517	0.928792	0.126162	4.9928	2.89934	30.4744
0			P15_773	P15_NODE_4170	5696	1.21491	0.028787	0.0417541	0.214219	0.239744	0.0502734	0.1245	0	1.44974	0.74012	0.244761	0	0.137357	8.67976	13.1659
0			P15_81916	P15_NODE_19031	2103	0.698008	0.07797	0.52776	0.235712	0.108225	0.408498	0.640697	0	0	0	0	8.43248	0.0195806	0	11.1489
0			P15_8320	P15_NODE_15003	2455	0.632094	0.133581	0.500528	0.264043	0.12979	0.539472	0.491062	0	0.0224242	0	0.101408	6.87493	0.31869	0.0206548	10.0287
0			P15_87265	P15_NODE_12827	2716	2.56336	0.316954	0.715129	3.0325	0.0167597	0.421734	1.59272	1.25669	0	0	0	0.773204	0.136452	0	10.8255
0			P15_90388	P15_NODE_18249	2163	3.2575	1.21291	1.75927	0.14103	0.904915	1.20805	0.18032	0	0.483576	0.0696078	0.207176	0	0.247487	0.421977	10.0938
0			P16_14020	P16_NODE_13520	2331	0	0.545163	0	0.17994	0.214806	0	0	31.5692	0	0	0	0	0.0353308	0	32.5445
0			P16_15063	P16_NODE_10934	2759	0	0	0.28734	0	0.989909	0	0	8.95662	0.11972	0	0	0	0.283575	0	10.6372
0			P16_16648	P16_NODE_16376	2006	0.125445	0	0.23712	0.152067	0.0680748	0.0535314	0.0353515	57.1243	0.0274433	0	0.19857	0	0.0410549	0	58.0629
0			P16_19272	P16_NODE_12501	2485	0.118142	0.923779	0.733752	2.45511	0.128223	0.10083	0.256835	1.81303	0.310148	0.302941	1.86342	0	0.944528	1.1019	11.0526
0			P16_20128	P16_NODE_14225	2241	0.14972	0.164629	0.265318	9.1031	0.426553	1.58129	0.569599	6.72175	0	0	0	0.0694142	0.293998	0	19.3454
0			P16_26507	P16_NODE_12167	2535	0.18199	0.0808535	0.031273	0.330919	0	0.155322	0	17.4316	0	0	0	0	0	0	18.212
0			P16_26701	P16_NODE_1164	16802	0.00249615	0.00243975	0	0.00226943	0.00270916	0.00213038	0	22.5567	0	0	0	0	0.112736	0	22.6815
0			P16_2790	P16_NODE_8663	3349	0.826534	0.367208	0.331406	1.22966	2.99022	0.106882	0.656425	1.88884	0.246572	0.0149857	0.327086	0.0812855	2.33617	0.908467	12.3117
0			P16_28140	P16_NODE_1808	12278	0	0	0.474578	0.282612	0.589475	0.00291535	0	45.3198	0.00896748	0	1.13144	0.0506783	0.0503072	0	47.9108
0			P16_28492	P16_NODE_5060	5191	0.298939	0.552782	0.106904	0.220367	0.0526134	0.172388	0.0683058	21.4964	0.0106052	0	0	0	0.0317304	0	23.011
0			P16_32334	P16_NODE_14502	2207	0	0.0371479	0.413089	0	0.268125	0	0	15.2796	0.199552	0	0	0	0.18658	0	16.3841
0			P16_3615	P16_NODE_14398	2221	0.0188835	0	0	0.240357	0.32792	0.257863	0.335258	45.2015	0	0	0	0	0	0	46.3818
0			P16_42088	P16_NODE_13034	2401	0.314421	0.256098	0.247638	0.158813	1.02376	0.536696	0.13291	8.24505	0	0	0	0	0.0343008	0.211194	11.1609
0			P16_430	P16_NODE_13794	2292	0.329374	2.00313	1.74673	4.37541	0.357482	0.0468517	1.29949	4.01082	0.816643	0.503624	5.64823	0	3.86269	4.49112	29.4916
0			P16_46597	P16_NODE_10116	2926	0.0286673	0.126088	0	0.195476	0	0.159033	0.0605905	9.54971	0	0	0.0340337	0	0.0281463	0	10.1817
0			P16_47437	P16_NODE_9324	3151	0.465856	0	0.830259	0.242024	0.086676	0.420312	0.315078	11.9585	0.15724	0.159274	0.600467	0	0.627277	0.0160925	15.8791
0			P16_48152	P16_NODE_9595	3069	0.450971	0.0667851	0.0774947	0.223642	0	0.0233266	0.103981	14.2354	0	0	0	0	0.0268349	0	15.2085
0			P16_4980	P16_NODE_12009	2563	3.42003	1.51943	2.55184	3.45157	15.4691	0.488807	3.0574	8.86029	0.751774	0.27414	3.10832	1.18352	18.4281	7.37961	69.944
0			P16_51805	P16_NODE_15210	2127	1.49857	0.231271	0.614985	2.70699	0.0856029	0.504861	1.93374	1.58329	0	0	0	0.749629	0.271036	0	10.18
0			P16_5193	P16_NODE_303	43618	0	0.00187962	0	0.00349681	0.0135667	0	0	10.3052	0	0.00230122	0.00114153	0	0	0.00232508	10.3299
0			P16_54569	P16_NODE_16263	2017	1.22681	0.711326	0.491306	0.926333	0.0225678	2.16507	0.843808	2.18858	0.0272937	0.0497642	0.617146	1.54246	0.40831	0.477662	11.6984
0			P16_6226	P16_NODE_4028	6298	0	0	0.302104	0.193742	0.216828	0	0	14.9504	0	0	0.0632472	0.0123497	0	0	15.7387
0			P16_6470	P16_NODE_8751	3317	0.240237	1.55715	1.63717	4.83965	0.288184	0.0647477	1.31483	3.86901	0.265548	0.226954	1.35099	0	4.97812	5.97729	26.6099
0			P16_6611	P16_NODE_16445	2000	1.78246	0.512409	0.693675	2.13533	0.0455193	0.322152	2.14518	1.5473	0	0	0	0.738896	0.370603	0	10.2935
0			P16_67496	P16_NODE_11660	2628	0.989459	1.981	0.135748	0.56587	0.433023	0.803609	0.809533	9.47235	0	0.114583	0.0189465	0	0.297711	0.0192951	15.6411
0			P16_722	P16_NODE_13623	2316	0.0181089	0.566393	0.0513453	0	1.45442	0.185465	0.0918589	9.01924	2.09176	0.346716	1.05344	0	0	0.919568	15.7983
0			P17_13864	P17_NODE_6000	2989	0	0	0	0	0.0304579	0	0	0	1.25242	8.16025	0	0.0260216	0.592392	0	10.0615
0			P17_16483	P17_NODE_3264	4916	0.00853139	0.0750477	0	0.496415	0	0.029125	0	1.17568	43.6066	0	0	0	4.02064	0	49.412
0			P17_23692	P17_NODE_8350	2332	0.665434	0.63282	0.679907	0.539588	0.546544	0.214891	0.212867	1.1709	2.66758	0.516506	1.17432	0.0333527	0.582709	0.630583	10.268
0			P17_2410	P17_NODE_7023	2659	0.69401	0.400831	0.462127	0.516252	0.753235	0.376928	0.346708	0.838636	2.33953	0.509611	1.55422	0	0.572994	0.762807	10.1279
0			P17_430	P17_NODE_7638	2496	0.268848	1.08394	1.79453	2.97898	0.145895	0.0717041	0.213086	0.455818	2.82315	2.25199	17.7541	0	0.890872	1.1783	31.9112
0			P17_4605	P17_NODE_8867	2231	0	0.0551224	0	0	0.0204031	0	0	0	109.905	0	0	0	0.0184572	0	109.999
0			P17_47516	P17_NODE_8947	2217	0.340517	1.10941	1.19792	2.30471	0.0615959	0.0161455	0.319869	0.472126	2.63213	1.69781	13.9245	0	0.594361	1.34946	26.0206
0			P17_51988	P17_NODE_6128	2941	0.128345	0.0278767	0.0134779	0.0777917	0.06191	0.0608546	0.120563	0.154739	11.1001	0.0853234	0.677203	0	0.252025	6.44836	19.2086
0			P17_6136	P17_NODE_2748	5771	0	0.0568258	9.69156	0	0	0.117848	1.11822	0.00788578	1.94602	0	0	0.00673874	0	0	12.9451
0			P17_7056	P17_NODE_9743	2087	0.040192	0	0	0	0	0	0.322805	0	1.10789	0	0.0238579	16.8638	0.0986538	0.0485938	18.5058
0			P17_74001	P17_NODE_9775	2082	7.21164	0	0	0	0.0218633	0	0.170305	0	6.98057	0.40979	0	0	0.138447	0	14.9326
0			P17_773	P17_NODE_7639	2495	0.6892	0	0	0.122263	0.0182442	0	0	0	1.94169	0.784489	0	0	0.0165043	16.2996	19.872
0			P17_82131	P17_NODE_8098	2386	0.0175777	0	0	0	0.133544	2.2953	1.02539	0.0190733	139.059	0	0	0	0.224357	0.0637564	142.838
0			P17_835	P17_NODE_8517	2299	0.145943	5.56317	0	0.315131	2.75215	0.046709	0	5.42385	1.65226	2.35764	0	6.93545	0.286581	0.198507	25.6774
0			P17_84914	P17_NODE_1186	11673	0.0179647	0	0	0	0	0	0.446523	0	18.8551	0.257966	0	0	0.0811356	0	19.6587
0			P17_95349	P17_NODE_8720	2259	0.0742635	0.417367	0.63169	1.06341	0.0604506	0.0633814	0.125569	0.584222	1.70588	0.64428	4.56255	0	0.0729139	0.29181	10.2978
0			P2_16248	P2_NODE_16132	2004	0.292996	0	0	0	0	0.089308	0	0	0	0	0	0	0	12.7528	13.1351
0			P2_16715	P2_NODE_8990	3054	1.42822	1.04696	0.103834	0.299654	0.238477	0.832162	0.290255	2.26501	0	0	0.913004	0	0.310117	2.35772	10.0854
0			P2_18763	P2_NODE_7944	3322	0.0631251	0.0370193	0	0	0	0.010775	0.0106736	0	0	0	0	0	0	10.9139	11.0355
0			P2_18781	P2_NODE_11473	2568	0.146987	0.430998	2.59318	0.029697	0.0177256	2.46716	0	0	0	0	0	0.0908628	0	21.3849	27.1615
0			P2_27502	P2_NODE_13211	2320	9.67158	2.0143	0.375883	0.213665	0.215824	0.570863	0.748888	0	0.688142	0.584075	0.0643854	0	0.141993	1.68297	16.9726
0			P2_2790	P2_NODE_10225	2785	11.0686	4.16551	5.18077	10.7889	30.5805	0.951097	7.3716	14.053	2.45112	0.306349	4.18355	0.768011	21.7497	11.5981	125.217
0			P2_3090	P2_NODE_8490	3177	0.0792074	1.04514	1.29758	3.13257	0.243572	0.0563341	0.524553	1.9911	0.0866405	0.015797	0.736605	0	2.07381	4.70845	15.9914
0			P2_3232	P2_NODE_12167	2464	0	0.0499099	0.0160871	0.0619008	0	0	0.0719512	0	7.75277	0.549941	0	0	0.300814	4.11588	12.9192
0			P2_3381	P2_NODE_4099	5226	0.0561772	0.3922	0.0151698	0	0.00871017	0.00684934	0.00678483	0	0	0	0.0476381	0	0	37.8221	38.3556
0			P2_38511	P2_NODE_7819	3355	0	0	0	0	0	0.0106691	0.0105686	0	0.0328175	0	0	0.0463658	0	11.8947	11.9952
0			P2_4980	P2_NODE_6175	3953	1.89914	0.933302	1.38379	2.23789	8.32544	0.470863	1.71323	3.5919	0.431721	0.0888718	1.8012	0.442706	7.48977	3.97656	34.7864
0			P2_5581	P2_NODE_6976	3640	0	0	0	0	0	0	0	0	0.015124	9.00336	0.12311	0	0	1.67168	10.8133
0			P2_6470	P2_NODE_9023	3045	0.247923	3.10979	2.49938	7.4133	0.627853	0.0705314	1.36241	5.09639	0.705091	0.510937	4.67663	0	7.20786	11.5237	45.0518
0			P2_8169	P2_NODE_12844	2371	0	0	0	0	0.0767935	0.0150969	0	0	2.90233	0.0423342	0.714005	0	0.364715	17.0237	21.139
0			P2_874	P2_NODE_4079	5244	0.0639822	0.00781707	0	0.0363567	0.0781224	0.00682583	0.108185	0.00867827	1.34374	21.543	0.170909	0	0.832357	4.7768	28.9768
0			P3_11968	P3_NODE_7608	3479	0	2.92216	7.54261	0	0.0523361	0.174909	0.214029	0	0	0	0	0	0	0	10.906
0			P3_12586	P3_NODE_846	15835	0	8.56614	0	0.00240801	0.0028746	0.00678143	0	0.00574788	0	0.00950815	0	0.461711	1.34443	0.0224157	10.422
0			P3_14144	P3_NODE_10354	2856	0.249645	1.20567	1.23524	1.21496	0.191258	0	0.0993208	0.972003	0.57827	0.456886	3.73086	0	0.446961	0.443869	10.8249
0			P3_1580	P3_NODE_5246	4409	0.589771	2.93801	4.12658	0	0.12389	3.16623	0	0	0	0	0	0	0	0	10.9445
0			P3_2584	P3_NODE_3123	6314	0	34.0848	0.495953	0	0.0360464	0.0113382	0	0	0	0.00794856	0	0	0	0.016062	34.6522
0			P3_29049	P3_NODE_13927	2384	0	34.665	0.0332538	0.127956	0.0381874	1.36632	0	0	0	0	0	0	0	0.02127	36.252
0			P3_29226	P3_NODE_5839	4113	1.32561	2.41192	0.838452	1.76146	0.564426	0.844173	0.61208	0.0331939	0.0267694	0.81754	0.798986	0	1.47172	0.961632	12.468
0			P3_29661	P3_NODE_11183	2721	6.42746	1.5216	1.0343	1.49945	0.552054	0.513044	0	0	0	0	0.0182989	0.0428768	0.0302669	0.149085	11.7884
0			P3_31912	P3_NODE_8038	3360	0.524254	2.11064	1.21511	0.113485	0.203211	2.59937	0.14774	0	0	0	0	14.815	0	0	21.7288
0			P3_34063	P3_NODE_10907	2762	1.8981	1.64743	1.07635	1.89136	2.01063	0.660944	1.05269	0.0823839	0.179385	2.72559	0.0540818	0.126721	2.90722	0.293744	16.6066
0			P3_40379	P3_NODE_12033	2606	0	3.02018	0.593209	0.278007	0.698685	4.58765	1.18373	0	0.0422497	0.0192583	0	0	0	0	10.423
0			P3_40956	P3_NODE_10836	2773	0.347864	1.49306	0	0.35752	0.0164152	1.70389	8.51595	0	0.0198526	0	1.75967	0	0.133647	0.274293	14.6222
0			P3_4980	P3_NODE_12553	2539	2.69251	4.73055	0.546416	0.78094	17.4799	0.0704897	0.279303	7.1158	0.130094	0.039533	0.431433	0.582037	1.52451	0.67903	37.0825
0			P3_6470	P3_NODE_10724	2792	0.180259	2.56939	1.63268	3.7967	0.195642	0.115384	0.939777	2.96655	0.433786	0.431409	2.81771	0	3.14145	3.37808	22.5988
0			P3_85993	P3_NODE_11309	2706	0.30998	7.99858	0.380858	45.3879	0	3.75672	9.85368	0.30272	0.0406884	0.0185466	0.165603	10.29	0.0608693	0.168651	78.7348
0			P3_8696	P3_NODE_6102	4004	0	11.4358	0	0	0.0795793	0.0268192	0.00885553	0.0113659	0	0	0	0	0.0822739	0	11.6447
0			P3_87865	P3_NODE_14701	2307	1.0726	0.675216	0.859093	0.347095	0.256503	1.33435	0.537934	0	0.0238627	0.0870173	1.31655	3.91084	0.589024	0.0879195	11.098
0			P4_15063	P4_NODE_21912	2104	0	0.0194832	0.810104	0	0.584136	0	0	21.3052	0.0523302	0	0.0709953	0	1.46785	0	24.3101
0			P4_19111	P4_NODE_15239	2729	0	0.0751057	0.319549	0.027945	0.400317	0.0131164	0	13.6743	0.0806909	0	0	0	1.2373	0.037162	15.8655
0			P4_19384	P4_NODE_18278	2394	0.140151	0	0	0.143349	0.0570418	0.209326	0.14811	0	3.54131	1.99156	0.353573	0	4.30014	0.465985	11.3505
0			P4_20850	P4_NODE_13879	2918	0	0	0	0	0.093597	0	0.0121513	0	0.0188661	16.6832	0	0	2.1591	0.0173775	18.9843
0			P4_22548	P4_NODE_13124	3045	0.027547	0.0403869	0.0130176	0.0125225	0	0	0.046578	0	10.6668	0.609828	0	0	1.73097	0.66611	13.8137
0			P4_23005	P4_NODE_16337	2596	0.565451	0.710582	0.412265	1.04287	2.12166	0.068942	0.573658	1.06935	0.275681	0.0193325	0.23016	0.0599219	2.52208	1.93376	11.6057
0			P4_2316	P4_NODE_13038	3061	0.397344	0.0133919	0.29784	0.336339	0.0743537	0.0818565	0.173755	0.312214	0.179848	6.93538	0.243995	1.27048	4.29135	0.646062	15.2542
0			P4_24274	P4_NODE_19532	2284	0.220352	0.16153	0	0	0	0	0	0	0	0	0	0	39.6997	0	40.0816
0			P4_2524	P4_NODE_18672	2359	2.36459	0.938366	1.02499	2.95801	6.05895	0.273126	1.71351	3.87761	0.326714	0.106374	1.32974	0.197826	5.58584	2.7944	29.55
0			P4_27507	P4_NODE_2292	11318	0	0	0.00350226	0.0235834	0.0361967	0	0.0469927	0	0	0	0.00439931	0	13.4871	0	13.6018
0			P4_2790	P4_NODE_4284	6979	1.31007	0.593246	0.425977	1.20747	3.14376	0.153867	0.528383	2.17144	0.205092	0.0215735	0.570756	0.0835849	3.54607	1.45315	15.4144
0			P4_27907	P4_NODE_19553	2282	0.202166	0.179635	0.277922	0.233932	0.359048	0.705854	0.621517	0	0	0	1.4837	0	6.13521	0	10.199
0			P4_29226	P4_NODE_20331	2222	1.60438	1.9002	1.6412	1.97347	0.532629	1.33706	0.702129	0	0.0495512	1.12933	0.896334	0	1.87173	1.62027	15.2583
0			P4_3090	P4_NODE_11901	3263	0.128533	1.5578	1.09331	3.91476	0.195302	0	0.977989	3.40305	0.1181	0.0769035	1.14445	0	4.94693	6.77552	24.3326
0			P4_3100	P4_NODE_6311	5183	0.186114	0.300545	0	0	0	0	0	0.201949	0	0	0	0	9.55764	0	10.2463
0			P4_3232	P4_NODE_9698	3779	0.0554913	0.0759325	0.0104892	0.110992	0.0240907	0.0947199	0.0187656	0	11.3045	0.557783	0	0	0.915311	1.11372	14.2818
0			P4_40407	P4_NODE_2105	12162	0	0.00337056	0	0.037623	0.273221	0	0.00291544	0	0	0	0	0	26.6429	0.133419	27.0934
0			P4_41149	P4_NODE_19305	2304	0.182033	1.60128	1.47956	1.02609	0.928563	1.14966	0.584803	1.77769	0	0.370305	0.410606	0	1.2332	0.352136	11.0959
0			P4_41398	P4_NODE_14920	2771	0.121084	1.70125	0.557887	1.94026	0.476384	0.516704	0.371082	0.180656	0	0.0181116	0.14375	0	4.35409	0.0914969	10.4728
0			P4_430	P4_NODE_11030	3447	0.255511	0.98706	1.41443	3.16375	0.171671	0.0623058	0.740627	2.61409	0.670774	0.553268	5.11347	0	2.37727	1.02975	19.154
0			P4_445	P4_NODE_23480	2003	4.12493	1.92377	0.850953	0.285554	0.477237	0.911397	0.495662	0	0.632142	1.10246	0.0248584	0.0194155	0.657863	0.506316	12.0126
0			P4_457	P4_NODE_18841	2345	0	0.0174809	0.0507103	0.30895	0.252346	0.0763212	0.0604819	0	0.0234761	0	0.445893	63.4667	2.66911	0.41085	67.7823
0			P4_4980	P4_NODE_18168	2406	35.1594	6.62767	14.6297	54.5022	59.6519	2.36548	20.2193	89.9207	6.29224	1.79389	13.2032	5.96432	84.3586	34.2055	428.894
0			P4_51268	P4_NODE_3998	7343	0.999531	0.362866	0.421055	1.14242	2.45481	0.043872	0.42493	1.87787	0.187428	0.0410082	0.745887	0.111218	2.88802	0.662935	12.3638
0			P4_5497	P4_NODE_9422	3867	0	0	0	0	0.0117712	0	0	0	0	0	0	0	16.5586	0	16.5703
0			P4_64147	P4_NODE_20577	2200	0.228765	1.09935	0.28828	0.433306	0.579337	0.959948	0.999258	10.3843	0.0500467	1.27749	0.294222	0	2.13377	0	18.7281
0			P4_644	P4_NODE_10118	3664	0	0.0335639	0.183913	0.0104069	0	0.068385	0	0	0	0.205461	0	0	14.9585	0	15.4603
0			P4_6470	P4_NODE_14308	2850	0.132443	1.35204	1.41864	4.36164	0.143745	0.0753572	0.858446	2.93812	0.077265	0.176095	0.663885	0	5.76493	6.19166	24.1543
0			P4_72541	P4_NODE_15672	2673	0	0	0	0	0	0	0.0132651	0	1.37989	0	0	0	15.1587	0	16.5519
0			P4_766	P4_NODE_2503	10640	0.0275923	0.150255	0.290583	0.985526	1.88666	0.171572	0.263266	0	0.315614	0.00943368	2.35386	258.073	9.03674	1.93013	275.494
0			P4_82147	P4_NODE_14137	2877	0	0	0	0	0	0	0	0	0	0	0	0	1.91792	8.97121	10.8891
0			P4_874	P4_NODE_16703	2557	0.213228	0	0	0.104387	0.0712074	0.125988	0.110935	0	2.56203	2.49268	0.68154	0	3.07588	0.852728	10.2906
0			P4_8892	P4_NODE_5181	6040	0.0763814	0.522589	0.29532	0.24621	0.0979721	0.242977	0.146761	7.67774	0	0	0	0	2.94519	0	12.2511
0			P4_90160	P4_NODE_15102	2747	0.885525	0	0	0	0.0165706	0	1.26496	0	19.259	0.383666	0	0	5.68129	0.0184593	27.5094
0			P4_96278	P4_NODE_12795	3096	0.0135466	0	0	0	0	0.0115616	0	0	0	0	0	0	25.058	0	25.0831
0			P4_96477	P4_NODE_15663	2674	0.0156845	0.0306602	0.192708	0.442056	0.646872	0.0267724	0.0928208	0	0.0411753	0	0.409652	82.2871	2.07892	0.436154	86.7005
0			P5_11660	P5_NODE_3083	8729	0	0.06105	0.408692	32.4783	0.391104	0	0	0	0.00630672	0	0	0.00445518	0.0424565	0	33.3924
0			P5_12810	P5_NODE_6562	5297	0.292957	0.0386943	0.00748321	26.3756	0	0.797389	0.00669389	0	0	0	0	0	0	0	27.5188
0			P5_13952	P5_NODE_13524	3077	0.558841	1.19901	0.541053	2.34213	0.0739671	2.58252	2.59277	2.958	0.071565	0.864453	0.0161818	0	0.147208	0	13.9477
0			P5_1509	P5_NODE_21537	2153	1.2662	1.90398	0.552326	1.1689	0.591984	2.02831	2.93146	0	0	0	0	0	0.114756	0	10.5579
0			P5_16141	P5_NODE_3664	7836	0.021409	0	0	11.9999	0	0.0456798	0.0814492	0	0	0	0	0	0.01051	0	12.1589
0			P5_1775	P5_NODE_20497	2235	0	0	0	11.6525	0	0	3.20466	0	0	0	0	0	0.0552726	0	14.9125
0			P5_23764	P5_NODE_22738	2068	0.162245	0.277513	0.115005	1.03256	0.352181	0.726971	0.0171458	1.25435	0	0	7.92135	0	0	0	11.8593
0			P5_24294	P5_NODE_16624	2625	1.19829	0.203011	0.573815	4.02372	0.537562	2.97266	1.83704	0.10402	0.0419439	0	0.322458	0	0.360799	0	12.1753
0			P5_26671	P5_NODE_21163	2181	0.0192299	0.0563861	1.05412	1.57349	0	0.213357	0.13006	0.0834642	0.0504827	0	0	41.0647	0.0188804	0	44.2641
0			P5_2676	P5_NODE_18667	2400	3.39018	8.84759	0	1.81122	0	0.372861	0	0	0	0.125468	0	0	0	0	14.5473
0			P5_2790	P5_NODE_12511	3262	4.29432	1.83474	2.12653	4.57057	9.71228	0.460876	3.22835	4.38068	0.624433	0.107698	0.976899	0.214594	5.31453	4.30595	42.1524
0			P5_28028	P5_NODE_14057	2989	0.926083	0.27429	1.7903	0.867481	0.15229	0.886184	0.877838	0.532891	0.515703	2.09883	0.18324	0.0910756	0.633721	0.169647	9.99957
0			P5_29177	P5_NODE_20940	2200	0.114383	0.42856	3.40531	2.89448	0.103453	4.11639	0.112819	0	0	0	0.0452649	0	0	0.0230489	11.2437
0			P5_29232	P5_NODE_14040	2990	0	0	0	24.0008	0	0	0.0118587	0	0	0	0	0	0	0	24.0127
0			P5_3090	P5_NODE_14205	2966	0.212105	1.47883	1.42998	4.30676	0.2609	0.07241	1.05201	2.86924	0.519702	0.355338	2.33344	0	3.98453	5.64178	24.517
0			P5_31631	P5_NODE_13219	3131	0	0	0	2.80106	0.290765	0	0.067948	0	0	0	0	0	14.3617	0.097172	17.6186
0			P5_3297	P5_NODE_17892	2479	0.118428	1.40556	0.063959	7.35239	0	0.548688	1.7879	0	0	0	0	1.03537	0	0	12.3123
0			P5_3424	P5_NODE_20868	2205	2.52973	1.48726	3.57736	2.04057	1.89922	1.28244	0.0160805	0.0206389	0	0.0227606	0	0	0.130724	0.0459933	13.0528
0			P5_40200	P5_NODE_3146	8610	0.414045	0.476106	0.0138113	10.5403	0	0.145507	0.0988363	0	0.00639388	0	0.0115659	0	0.00956518	0	11.7161
0			P5_4172	P5_NODE_13999	2997	0.349852	9.45144	0.767113	66.4524	0	5.27903	14.6113	0.394805	0	0	0	14.4683	0	0	111.774
0			P5_4206	P5_NODE_12589	3247	0	0	0	20.6919	0	0	0	0	0	0	0	0	0	0	20.6919
0			P5_4239	P5_NODE_22241	2103	2.35328	0.253402	2.80844	3.29996	0.238094	1.58293	0.35407	0.0649199	0.0785326	0	0.0473527	0	0.0587419	0.0482241	11.188
0			P5_4291	P5_NODE_18658	2402	1.83336	1.04103	6.32039	1.85733	0.189506	2.56315	2.92281	1.42097	0.275028	0	0.145104	0.0161904	0	0.189995	18.7749
0			P5_430	P5_NODE_16845	2599	0.225919	1.60879	1.76917	5.78052	0.0700567	0.137725	1.32335	2.38138	1.24972	0.9462	8.71684	0.523711	2.28151	2.59489	29.6098
0			P5_445	P5_NODE_22578	2079	2.88478	1.79429	0.705448	0.660276	0.306528	0.740342	0.528708	0	0.873831	1.0863	0.071849	0	0.0396134	0.414636	10.1066
0			P5_47920	P5_NODE_6383	5403	0.0388121	0.250372	0.330138	1.65142	0	0.139124	0.210002	0.0168458	0.010189	0	0	17.1666	0.0152427	0	19.8287
0			P5_48096	P5_NODE_12740	3216	0	0	0	55.4179	0.014154	0	0	0	0	0	0	0	0	0	55.432
0			P5_489	P5_NODE_15326	2796	0.450003	2.74164	0.0708844	1.30922	0.293043	0.921751	0.976477	0	0.315029	0	1.63834	0	2.32695	0.108815	11.1521
0			P5_49624	P5_NODE_11585	3461	0.278713	0	0	12.1631	0	0	0.215143	0	0	0	0	0	0	0	12.657
0			P5_4980	P5_NODE_13592	3066	4.39101	2.25955	2.96061	6.35515	22.2994	0.431964	2.6252	6.70907	0.879816	0.229165	2.4035	0.367837	13.3097	5.14353	70.3655
0			P5_50706	P5_NODE_14869	2862	0.102579	0.0429693	0.221599	1.47887	0.0159047	0.712892	8.1644	0	0	0	0.226166	0	0.0143879	0	10.9798
0			P5_54323	P5_NODE_14743	2881	3.78496	1.73589	0.756724	0.754412	0.710993	0.745463	0.615369	0	0.420385	1.1323	0.0691306	0	0.071465	0.633625	11.4307
0			P5_55032	P5_NODE_4018	7381	0.153419	0.377659	0.0375925	2.13876	0.0123342	0.193983	0.619702	8.66278	0	0	0	0.279248	0.184105	0	12.6596
0			P5_62611	P5_NODE_17051	2573	1.40181	2.53317	1.89489	1.23003	3.25517	2.2676	0.22049	1.55646	0.342332	0.526644	0.832113	0	0.912224	0.197076	17.17
0			P5_64507	P5_NODE_21568	2150	0.546199	0.266929	0.460914	1.38335	0.529295	6.02682	6.2999	0	0	0.0700287	0	0	0.0383052	0	15.6217
0			P5_6667	P5_NODE_10479	3737	0.381582	1.37118	2.5563	4.2345	0.109626	0.0191569	0.360553	0.109601	3.28511	2.73968	20.7719	0.0104066	0.308533	0.325658	36.5838
0			P5_76085	P5_NODE_19417	2329	0	0.387222	0.476548	0.605772	0.703605	0.0461073	0.0152244	0.586203	0	0	4.7461	0	3.74829	0	11.3151
0			P5_76135	P5_NODE_16402	2653	0.758815	0.772573	1.43434	5.73473	0.22305	2.09128	2.03149	0.205845	0.0207506	0.0189172	0	0.0293172	0.186256	0	13.5074
0			P5_766	P5_NODE_9974	3879	0	0.0634071	0.265688	0.717596	1.26736	0.129189	0.210241	0	0.113537	0.0129382	1.43765	154.996	5.19105	1.52946	165.934
0			P5_81509	P5_NODE_19497	2322	2.23971	1.90664	1.48517	3.30074	0.490088	0.924927	0.778783	0	0.0237086	1.4049	0.836289	0.0167482	1.33004	1.20108	15.9388
0			P5_8849	P5_NODE_3976	7439	0.13531	0.137763	0.010657	10.1081	0	0	0	0	0.0148007	0	0	0	0.0110709	0	10.4177
0			P5_89094	P5_NODE_19713	2302	1.00205	0.76572	0.981493	1.07668	0.573441	1.77263	0.338864	0.395385	0.191317	0.610444	0.302814	0	2.9694	0.286359	11.2666
0			P6_13971	P6_NODE_23130	2189	0.268234	0.0187267	0.507026	0.26129	0.124767	0.310689	0.728912	0	0	0.022927	0	9.71788	0.0188114	0	11.9793
0			P6_14723	P6_NODE_22784	2209	0.170875	0.0742285	0	0.707726	0.0618189	1.94448	21.4607	0	0	0	2.56958	0	0.130487	0.068865	27.1888
0			P6_15697	P6_NODE_19825	2425	0	0	0.0163458	0	0	0.0885641	17.0927	0	0	0	0	0	0	0	17.1976
0			P6_16861	P6_NODE_13470	3152	0.319342	0	0	0	0	0.158986	39.0573	0	0	0	0	0	0	0	39.5356
0			P6_17256	P6_NODE_6982	4940	0	0.207453	0	0	0.221147	0.101442	13.4796	0	0	0.0406374	0	0	0.0416782	0	14.092
0			P6_18102	P6_NODE_25804	2033	0	0	0	0	0	0	16.8829	0	0	0	0	0	0	0	16.8829
0			P6_19275	P6_NODE_9372	4019	0	0.407989	0.335335	0.180266	0.169891	1.97721	8.42547	0	0.0273955	0	0	0	0	0	11.5236
0			P6_20532	P6_NODE_14207	3034	0	0.0270222	0	0.0125679	0	0.0943828	16.4666	0	0.0181448	0	0	0.0256357	0.0135722	0	16.6579
0			P6_2349	P6_NODE_7998	4498	0.139863	0.164044	0.0704999	0.186501	0	2.30779	31.8235	0	0.0122391	0.033473	0.630971	0	0.100702	0.0112734	35.4809
0			P6_2493	P6_NODE_11590	3479	0.180829	1.22542	0.284842	0.328809	0.405605	0.627616	1.39629	1.09881	0.996906	0.447198	0.343487	0	0.236724	4.79529	12.3678
0			P6_2543	P6_NODE_9919	3876	0.346256	0.0423041	0.163627	0.108215	0.0234878	0.212404	6.48591	0	0.184641	0	0	4.46484	0.0637432	0	12.0954
0			P6_26107	P6_NODE_8275	4391	0	0.00933562	0	0	0	0.048911	14.091	0	0	0.102866	0.714383	0	0	0	14.9665
0			P6_27046	P6_NODE_12932	3238	0.168383	0.810233	0.452942	0.482819	2.68505	0.254255	0.73368	1.02599	0.527051	0.27899	0.8765	0.0120103	1.90757	0.829988	11.0455
0			P6_310	P6_NODE_22709	2214	0.0568297	0.370304	0	0.0344453	0.0822391	0.113172	1.31324	0.287771	0	14.5076	0.0224893	0	0	0	16.7881
0			P6_31190	P6_NODE_15377	2875	0.189643	0.841242	1.8475	2.73216	0.0949969	0.0124503	0.542654	0.126633	2.02972	1.88529	15.0327	0.0405801	0.10026	0.0529123	25.5287
0			P6_3373	P6_NODE_5654	5695	0.213568	1.28845	0	1.0445	0.0719357	7.67433	25.9005	0	0.0193332	0.0264375	2.57918	0	0.260301	0.231501	39.31
0			P6_3781	P6_NODE_19714	2434	0.17231	0.269467	0.0488561	0.360317	0	0.705893	9.51264	0	0	0.0206192	0.675068	0	0.101507	0.249996	12.1167
0			P6_37992	P6_NODE_22827	2207	0.133023	0.0557218	0	0.19005	0	0.0810935	9.33431	0	0.473935	0.09096	0	0	0	0.0229758	10.3821
0			P6_39589	P6_NODE_23437	2169	0.0966812	0	0	0.0351599	0	0.379565	10.2171	0	0	0	0	0	0	0.0233783	10.7519
0			P6_40344	P6_NODE_17878	2593	0.646977	2.13421	0.061147	0.249991	0.228211	0.897282	1.09395	4.89663	0	0.116129	0.0960111	0	0.428773	0.0586667	10.908
0			P6_40622	P6_NODE_16765	2708	0.247801	0.0605505	0.0292752	0.126728	0.252138	2.63041	7.63358	0	0	0	0	0	0	0	10.9805
0			P6_43116	P6_NODE_20079	2403	0.0174533	0.0682359	0.0824772	0.269757	0	0.402187	22.8858	0	0.0458188	0	0.103602	0.0161836	0.0514084	0	23.9429
0			P6_458	P6_NODE_5900	5535	1.46999	0.392523	2.17708	1.19181	0.86351	2.12117	2.0051	0	0.0596763	0	1.56526	0.0632346	0.17111	0.14658	12.227
0			P6_46110	P6_NODE_6676	5093	0.304691	0.458783	0.887256	1.04068	0	0.11948	9.31517	0.062549	0	0	0	0	0	0	12.1886
0			P6_47114	P6_NODE_25858	2031	4.97667	2.09908	1.89313	4.52464	10.3096	0.563973	3.50909	4.66068	0.786061	0.543633	1.49546	0.344661	7.19755	3.91979	46.8241
0			P6_4980	P6_NODE_11512	3493	2.91769	1.23225	1.6795	3.01292	10.2689	0.389407	2.56821	5.60229	0.6777	0.100576	1.95288	0.66801	11.2583	5.10996	47.4385
0			P6_5356	P6_NODE_6006	5468	0.122722	0.0974589	0.159482	0.306832	0	0.608797	17.0284	0	0.0302037	0	0.0728476	0	0.0376537	0.00927352	18.4737
0			P6_5502	P6_NODE_19480	2454	0.632352	0	0.161526	0.139844	0.166941	0.568864	9.5507	0	0.179466	0	0.0608696	0.0792365	0.06712	0	11.6069
0			P6_56630	P6_NODE_12707	3277	1.81737	0.100074	1.25798	0.907602	0.388935	1.24522	4.30641	0.0833241	0.0167993	0.045945	0.0607767	0	0.226184	0.216633	10.6733
0			P6_5716	P6_NODE_18963	2495	0.0840487	0.0657198	0.365406	0.137546	0	0.0430397	10.9286	0	0	0	0	0	0	0	11.6244
0			P6_59670	P6_NODE_18171	2565	0	0	40.5349	0	0	0.0279101	2.00442	0	0.0214625	0	0	0	0	0	42.5887
0			P6_59735	P6_NODE_25429	2053	1.65473	0	1.39015	1.00296	0.42127	1.56918	2.67702	0	0.429041	0	0.291036	0	0.762186	0.271692	10.4693
0			P6_60864	P6_NODE_21801	2273	0.553546	0	0.104633	0.218083	0.100131	0.708649	10.1552	0	0.242197	0	0.0657167	0.119765	0.0543486	0	12.3223
0			P6_6470	P6_NODE_24533	2105	0.219166	1.55792	1.22399	3.78592	0.367615	0.0510138	1.44862	3.28615	0.0261527	0.0715257	0.283846	0	5.10569	5.15507	22.5827
0			P6_6575	P6_NODE_5312	5948	0.0705116	0.144729	0.0199925	0.307714	0.160711	1.5105	1.538	0	0.138832	0.101252	0	71.4627	0.276921	0	75.7318
0			P6_6883	P6_NODE_23269	2179	0.134733	4.85366	0.363823	32.5661	0	3.00616	7.58293	0.125311	0	0	0	7.40663	0	0	56.0394
0			P6_704	P6_NODE_25805	2033	1.01086	0	1.40383	1.53799	0.0223902	0.440171	2.87776	0	0.0270789	0	0	0	0.891213	1.9455	10.1568
0			P6_72202	P6_NODE_24787	2090	0.0200671	0	0	0	0	0	13.0124	0	0.316084	0.048026	0	0	0.0197024	0	13.4163
0			P6_72492	P6_NODE_18056	2576	0.879184	0	0.0461629	0.31085	0.265058	0.917099	12.0991	0	0.235079	0	0.0966447	0.0905806	0	0	14.9397
0			P6_7283	P6_NODE_26321	2005	2.21729	0.0408905	2.43169	1.14107	0.431355	0.964046	2.29899	0	0.302027	0.125155	0.198669	0	0.225915	0.202325	10.5794
0			P6_72921	P6_NODE_1237	16533	0	0.17852	0.0719263	0.117624	0.294597	0.322591	26.0382	0	0	0.254989	0	0	0.0523039	0	27.3308
0			P6_73018	P6_NODE_19020	2491	0.791327	1.00384	0.190953	1.4389	0.127915	0.316131	2.44829	0.401925	0.0221001	1.65209	1.2193	0	0.0330615	0.407126	10.053
0			P6_73430	P6_NODE_21562	2288	0.219967	0.537492	0.311842	0.233319	0.159159	0.359824	2.92897	1.41221	0.168426	0.614179	0.739906	0	0.395943	2.08327	10.1645
0			P6_76449	P6_NODE_7534	4684	0	0	0	0	0	0.0229257	13.3458	0	0	0.107146	0.372053	0	0	0	13.8479
0			P6_76765	P6_NODE_25196	2066	0.081201	0.0793663	0	0	0.0660978	0	16.6132	0	0	0	0	0	0.119588	0	16.9595
0			P6_77963	P6_NODE_13933	3077	0.313496	0	0	0.0991379	0.0887605	1.96597	10.59	0	0.14313	0	0	0	0.0267651	0.0494387	13.2767
0			P6_7840	P6_NODE_13104	3209	0.222183	0.0127743	0.0494092	0.166355	0	0.0446178	20.353	0	0	0.0938371	0	0.109069	0.0256641	0	21.0769
0			P6_79183	P6_NODE_2498	10316	0.0243934	0	0	0	0	0	10.4008	0	1.05129	0.0827048	0	0	0.0878168	0	11.647
0			P6_802	P6_NODE_15430	2866	1.62435	0.0143031	0.0276612	0.904711	0.0952952	0.287257	5.80237	0.952733	0.537836	1.75112	0	0.0135692	0.143678	0	12.1549
0			P6_8142	P6_NODE_15533	2853	0	0.0143683	0	0.0400956	0.0319098	0.0125463	9.96738	0	0	0.0527731	0	0	0.0144333	0	10.1335
0			P6_82270	P6_NODE_16721	2713	0.247344	0.241756	0.131495	0.168659	0.28523	0.356231	3.20203	0.738072	0	0.0184988	9.48844	0.0143344	2.09457	0.429884	17.4165
0			P6_82806	P6_NODE_22123	2252	0.428342	0.0182028	0.070406	0.457165	0.242554	0.588101	7.74649	0	0.0488911	0	0.442197	0.0172688	0.0365703	0	10.0962
0			P6_8320	P6_NODE_18805	2509	0.417899	0.0653531	0.505554	0.151977	0.145139	0.656259	0.720739	0	0.0438831	0.0200029	0.0793804	9.11395	0.196946	0.0808411	12.1979
0			P6_85219	P6_NODE_8621	4263	0.177088	0.125007	0.0650879	0.0536677	0	0.151139	16.3106	0	0	1.37741	0.0116799	0.0273676	0.0193188	0.0237896	18.3422
0			P6_8570	P6_NODE_2569	10134	0	0	0.0586716	0	0	0.0494499	18.635	0	0	0	0	0	0	0	18.7431
0			P6_8757	P6_NODE_17346	2644	0	0	0	0	0	0	25.118	0	0	0	0	0	0	0	25.118
0			P6_9072	P6_NODE_15616	2843	0.41306	0.317214	4.29429	0.885206	0.480331	0.931694	1.13494	0.0320147	0.154911	0.0529587	0.52541	0	0.869042	0.0178359	10.1089
0			P6_95039	P6_NODE_10540	3705	0.0679195	0.0221283	0	0.0514587	0.0245718	0.0772894	10.7377	0	0	0	0	0	0.0111142	0	10.9922
0			P6_9513	P6_NODE_15059	2916	0.244508	0.19681	0.434991	0.196147	0.109271	0.920645	1.00925	0	0.0188791	0.0516329	0.0683009	10.3358	0.0706072	0	13.6568
0			P7_15228	P7_NODE_4256	3286	0.0127633	0.0873247	0.554892	0.556994	1.59304	0.0544654	0.21581	0	0.0670132	0	1.5001	147.995	4.6742	0.385785	157.697
0			P7_18150	P7_NODE_2220	6639	0.0505381	0.0185236	0.220911	0.54563	0.00685635	0.0431326	0.0106816	0.0411287	0.0580448	0	0	14.4334	0.124049	0	15.5529
0			P7_19145	P7_NODE_2067	7095	0.023645	0.0288884	0.396665	0.736284	0.0320785	0.0807209	0.0499754	0.0128284	0.00775917	0	0	19.3158	0.00580382	0	20.6905
0			P7_19274	P7_NODE_4362	3206	0.0130818	0.0767175	0.22255	0.380595	0.638918	0.100484	0.0774182	0	0.0343427	0.0156541	1.13374	104.174	3.09542	0.775007	110.738
0			P7_1966	P7_NODE_2955	4919	0	0.0333342	0.0241748	0.0697658	0.185076	0	0.0432497	0	0	0	0.212567	22.6347	0.619471	0.0515426	23.8739
0			P7_242	P7_NODE_5335	2518	0.166562	0.569795	0.976009	0.18172	2.27777	0.398034	0.126735	0	0.437262	0.378696	1.226	8.41726	0.261656	0.503451	15.921
0			P7_26671	P7_NODE_2971	4896	0.0171325	0.0669815	1.0363	1.50312	0.00929725	0.160842	0.0434529	0.0371804	0	0	0	45.625	0.0336422	0	48.533
0			P7_27405	P7_NODE_2957	4917	0	0	0	0.0310197	0.0740603	0	0	0	0	0	0.121516	9.49889	0.276363	0.0412508	10.0431
0			P7_29479	P7_NODE_5369	2505	0	0	0	0	0	0	0.0424641	0	0	0	0	13.8946	0.213699	0	14.1507
0			P7_31083	P7_NODE_3245	4456	0	0	0.0177911	0.145473	0.132799	0.0160658	0.0238718	0	0	0	0.201132	18.1268	0.52674	0.159315	19.35
0			P7_3349	P7_NODE_2774	5264	0	0.0155747	0.512048	0.601228	0	0.0883987	0.0336793	0.0259359	0	0	0	21.8752	0	0	23.1521
0			P7_37293	P7_NODE_3602	3949	0	0	0.17064	0.328299	0.0230536	0.0271927	0	0	0	0	0	11.6205	0	0	12.1697
0			P7_3816	P7_NODE_4124	3398	0.172797	0.651444	0.0699916	4.88139	0.267918	0.126408	0.0417393	0.401785	0	0	0	6.6494	0	0	13.2629
0			P7_39649	P7_NODE_6074	2176	0.231289	0.39561	0.0546488	4.3458	0.167351	0.115148	0.0325896	0.334624	0	0	0	7.02366	0	0	12.7007
0			P7_39870	P7_NODE_4704	2907	0	0.0282028	0	0.0262339	0.0939512	0.0246265	0.0121973	0	0	0	0.171281	17.9396	0.49578	0.139546	18.9315
0			P7_40142	P7_NODE_2235	6591	0	0	0.150351	0.0404971	0	0.00543084	0	0	0	0.015229	0	11.8243	0	0	12.0358
0			P7_41449	P7_NODE_5499	2431	0.414055	0.286662	0.244582	0.0627411	0.0561736	0.412279	1.16685	0	0.158519	0.0206447	0.163855	97.0872	0.0846938	0.0417175	100.2
0			P7_457	P7_NODE_695	23158	0.0036221	0.00885066	0.0222515	0.0576294	0.0982799	0.00618269	0.00612446	0	0.00475441	0	0.118254	13.2295	0.403637	0.0656891	14.0248
0			P7_46417	P7_NODE_6569	2003	0	0.920954	0.0395792	6.28218	0.0227256	0.303799	0.938217	0.454407	0	0	0	1.45616	0.0205582	0	10.4386
0			P7_47637	P7_NODE_2708	5395	4.26788	0	0.00734728	0.0706782	0.00843732	0.0464435	1.34732	0	57.4391	0	0	15.5053	0	0.018798	78.7113
0			P7_5842	P7_NODE_2779	5256	0.175549	0.0155984	0.0603327	0.224897	0	0.129395	1.51113	0	0.188532	0.00954855	0.0284197	18.061	0.0235035	0	20.4279
0			P7_59436	P7_NODE_6219	2130	0.0393806	0.0192454	0.0744386	0.107411	0.235076	0.050415	0	0	0	0	0.374019	25.5245	0.618638	0.190451	27.2336
0			P7_59446	P7_NODE_5096	2641	0	0	0.0750446	0.115504	0.189592	0	0	0	0	0	0.395918	28.2871	0.857552	0.211202	30.1319
0			P7_6035	P7_NODE_5279	2544	0.0989158	0.483405	0	4.37666	0.0536785	0.0703512	0.0139377	0.393552	0	0	0	4.586	0	0	10.0765
0			P7_69182	P7_NODE_5691	2339	0	0	0.220308	0.228231	0	0.0459102	0.0151593	0	0	0	0	9.84286	0	0	10.3525
0			P7_70444	P7_NODE_5496	2432	0.0344904	0.134844	0.146689	0.313577	0.617655	0.0294364	0.0874775	0	0.0679087	0	1.18746	140.59	3.86045	0.917407	147.987
0			P7_7056	P7_NODE_4834	2811	0.611723	0.291659	0.197417	0.0949542	0.0647732	0.203741	0.756831	0	0.078337	0	0.602243	47.1209	0.175787	0	50.1984
0			P7_7226	P7_NODE_5864	2265	0.203684	0.21718	0.0700019	0.0841742	0.160775	0.97981	0.313091	0	0	0	0	27.3169	0	0	29.3457
0			P7_766	P7_NODE_5433	2472	0.0848307	0.0663312	0.336735	0.60158	1.08642	0.1448	0.100406	0	0.02227	0	1.63151	162.668	5.4471	0.389743	172.58
0			P7_8371	P7_NODE_5091	2642	0.412736	0.356863	0.210045	0.173191	0.0516874	0.24387	0.308676	0	0.125022	0.0569877	0.395768	30.2194	0.15586	0.0767715	32.7869
0			P7_88164	P7_NODE_4893	2777	0.226541	0.206661	0.356847	0.0686549	0.0327831	0.39958	0.306439	0	0.0594721	0	0.430318	11.9455	0.0741413	0.0547795	14.1617
0			P7_89959	P7_NODE_5006	2703	0.0155162	0.0758282	0.0586586	0.268031	0.673612	0.0132426	0.0393535	0	0.122201	0	0.442099	58.0246	1.691	0.150078	61.5742
0			P7_92096	P7_NODE_6064	2183	0	0	0	0.0349344	0.0625552	0	0	0	0.0252182	0	0	17.6899	0.282946	0.209056	18.3046
0			P8_17345	P8_NODE_18028	2179	0.885385	1.82482	4.1112	5.38978	0.14623	0.0821355	0.715985	0.0835408	6.69509	4.46825	42.6848	0.0178473	0.623624	0.116355	67.8451
0			P8_2551	P8_NODE_14945	2464	0.0510637	2.91141	3.3622	0.0464256	0.129316	1.45271	0.0287805	0	0.268107	1.12025	4.8296	3.36178	0.651764	0.0823175	18.2957
0			P8_26180	P8_NODE_13704	2618	0.1602	0.563689	0.484505	0.932154	0.191258	1.25787	0.32505	0.104298	0.735981	0.824312	6.20014	1.55973	0.235933	0.50359	14.0787
0			P8_31116	P8_NODE_13823	2604	0.354334	0.204649	0.258777	0.36608	1.04883	0.261175	0.340414	0.961209	1.649	0.905837	1.43408	0	0.964618	1.69415	10.4432
0			P8_38151	P8_NODE_12260	2824	0	0.087095	0.0701816	0.175532	0.161187	0.126752	0	0	0	0	1.05789	21.3726	0.641585	0.0359119	23.7287
0			P8_42289	P8_NODE_15927	2362	1.93543	0.364457	0.436326	0.161435	0.462517	0.939572	0.705548	0	0.675906	0.403707	2.63502	0.461008	1.11575	0.407893	10.7046
0			P8_42740	P8_NODE_14584	2507	0.685901	0.0981078	0.41109	0.212937	0.272353	0.428337	0.424302	0.0726109	1.53713	8.36787	0.774576	0.0465368	1.13334	0.303396	14.7685
0			P8_430	P8_NODE_18768	2125	0.967094	3.80026	6.11833	14.6782	0.514101	0.202135	2.66974	8.60921	3.41966	3.70795	29.4765	0	8.17749	8.87681	91.2174
0			P8_457	P8_NODE_6773	4262	0.019681	0.0961819	0.223211	0.54575	1.08939	0.109181	0.0748751	0	0.0516671	0	1.92763	157.409	4.01926	0.642471	166.209
0			P8_47516	P8_NODE_6027	4611	0.145531	1.11127	1.26369	2.69587	0.098719	0.0465773	0.492145	0.602047	2.60273	2.068	15.7008	0	0.687641	1.17669	28.6918
0			P8_51988	P8_NODE_12193	2833	0.133238	0	0	0.107676	0.0321351	0.0252698	0.150191	0.0160638	12.3783	0.496026	1.84543	0	0.203492	4.38523	19.773
0			P8_5345	P8_NODE_7483	3967	0.0740061	0.444337	0.629501	1.09577	0.068847	0.0180462	0.134072	0.321212	1.08243	1.16391	6.45141	0	0.394446	0.779724	12.6577
0			P8_56105	P8_NODE_18069	2176	0	0.0565157	0.127514	0	0	0.148048	0	0	0	0	21.0515	0	0	0	21.3836
0			P8_56322	P8_NODE_17179	2250	3.74667	0.419037	1.1275	1.83028	0.667617	0.0318175	0.362455	0.0202262	0.0244673	0.0223054	3.69562	0	0.695452	1.60011	14.2436
0			P8_60237	P8_NODE_2704	8184	0	0.0701244	0.111399	0	0.00556199	0.634192	0	0	0	0	24.7618	0	0	0	25.5831
0			P8_65234	P8_NODE_7833	3836	0.765334	3.30207	0.175666	0	0.26106	0.475894	0.268057	0	0.0143512	0.0261664	5.86697	0	1.41697	0.555193	13.1277
0			P8_7139	P8_NODE_11969	2870	0	0.0142832	0	0.0664302	0	0	0	0	0	0	25.4682	0	0	0	25.5489
0			P8_75633	P8_NODE_4140	6039	1.5626	0.400492	0.466027	0.164167	0.135676	0.325999	0.364028	0	0.154971	0.0249315	1.89634	18.147	0.265929	0.0503801	23.9586
0			P8_766	P8_NODE_3236	7188	0.0291738	0.148276	0.430135	0.869987	1.43752	0.139434	0.192382	0	0.183811	0.0279283	2.68768	217.603	7.3385	1.55904	232.646
0			P8_79715	P8_NODE_5448	4954	0	0	0	0	0.0275652	0.0144508	0	0	0	0	23.6594	0	0	0	23.7014
0			P8_82230	P8_NODE_15612	2394	0.0175189	0.291093	0.447051	0.382265	0.361265	0.149518	0.118488	0.0190096	0	0.0628912	8.40255	0	0	0.275355	10.527
0			P8_86584	P8_NODE_11137	3009	0.223013	0.108987	0.289813	0.177412	0.242044	0.166542	0.282812	0	0.182956	10.7913	1.12523	0	0.0410549	0.0505559	13.6818
0			P9_10060	P9_NODE_14187	3090	0.108583	0.225526	0.025656	8.83551	0.0294624	2.71066	0.0114749	0	0	0	0	0	0	0	11.9469
0			P9_12151	P9_NODE_22785	2302	5.57504	0.997216	0.826521	0.265028	0.395476	0.917413	0.554505	0	0.382633	0.828459	0.432592	0	0.17888	0.286359	11.6401
0			P9_14041	P9_NODE_27910	2018	1.33012	1.78759	0.962482	0.869188	0.428577	2.62518	0.193277	0	0.0272802	0	1.50509	0	0	1.181	10.9098
0			P9_1509	P9_NODE_26682	2079	0.968319	2.3661	0.686382	1.1188	0.306528	3.61562	3.85445	0	0	0	0	0	0.277294	0	13.1935
0			P9_1829	P9_NODE_25390	2148	0.351455	1.18322	1.21794	2.16572	0.169532	3.16619	2.82274	0.233053	0	0	0	0.0724195	0.287557	0	11.6698
0			P9_20115	P9_NODE_7510	4495	0.121296	0.0273589	4.93829	0	0	6.19538	0.00788822	0	0	0	0	0	0	0	11.2902
0			P9_20354	P9_NODE_25939	2118	0.495046	0.154836	0	0.216039	0.171933	8.72051	0.150669	0	0.103969	0.0473911	0	79.4495	0.116652	0	89.6265
0			P9_20502	P9_NODE_11634	3482	0.0722694	0.565092	4.42832	0.0328526	0	79.5357	0	0	0.0158103	0	0	0.0893493	0	0	84.7394
0			P9_20568	P9_NODE_6413	4951	0.609918	0	0.504389	0.308066	0.00919397	1.30859	7.82057	0	0	0.354787	0	0.0628387	0	0	10.9784
0			P9_2093	P9_NODE_9473	3933	0.40522	0.479447	0.241883	0.339329	0.462948	1.86573	0.811385	0	0	0	0	54.0871	0	0	58.693
0			P9_21562	P9_NODE_4085	6412	0.104655	0.20458	0.00618193	0.107042	0.0141982	7.97732	3.47829	0	0.00858567	0.00782707	0.628992	0	0.0706424	0.0474494	12.6558
0			P9_2316	P9_NODE_23269	2272	0.424572	0.0541277	0.244252	0.268528	0.0801397	0.378113	0.234095	0.240364	0.218073	6.51638	0.306813	1.52339	2.01178	0.535644	13.0363
0			P9_29408	P9_NODE_22631	2311	0	1.09976	0.0343043	0.247496	0.0393936	2.12197	8.80685	0	0.16675	0	0.107727	0	0.0178183	0	12.6421
0			P9_29784	P9_NODE_25113	2163	0.930714	0.0379036	0.0183257	0.0705149	0	0.810882	69.6692	0	0	0	0	0	0	0	71.5376
0			P9_30152	P9_NODE_13873	3130	0.401984	0.0654836	0.493899	0.621302	0.45083	8.50838	1.09884	0.0872374	0.0175883	0	0.111354	0	0.381522	0	12.2384
0			P9_32524	P9_NODE_15552	2923	0	0.0140242	0	0.117406	0.0155728	5.55962	0.0970442	0	0	0	0	17.1097	0.0986133	0	23.012
0			P9_3610	P9_NODE_19853	2507	0.284398	8.24105	0.379468	56.2914	0	4.5832	11.1026	0.435665	0	0	0	13.2165	0.0164253	0	94.5506
0			P9_36516	P9_NODE_22214	2336	0.0179539	2.49185	0	0	0.29229	4.76547	2.53485	0	0	0.128905	0.0852592	0	0.123393	0.108535	10.5485
0			P9_4111	P9_NODE_22523	2318	1.44747	0.389059	0.478809	2.38524	1.1586	2.4244	0.826017	0	0.451241	1.16916	1.39622	0	1.29681	0.437512	13.8605
0			P9_445	P9_NODE_20367	2465	5.13833	2.32819	0.916591	0.464068	0.73865	1.66993	0.791142	0	0.781662	1.09944	0.0807973	0	0.200461	0.678844	14.8881
0			P9_51975	P9_NODE_27570	2034	0.123718	0.0201537	0	0.112481	0	11.5092	2.49284	0	0.0270656	0	0.171357	0	0	0.02493	14.4817
0			P9_76978	P9_NODE_15869	2889	0	0.510813	0.356733	0.0923906	0.236341	8.79689	0.0981863	0	0	0	0	0	0	0	10.0914
0			P9_84417	P9_NODE_26307	2100	1.39801	2.2058	0.453012	1.10761	0.845359	2.18177	0.287037	4.33418	0	0.238987	0.711305	0	0.313738	0.362197	14.439
0			P9_8773	P9_NODE_12208	3385	0.223021	0.121101	0.0234201	0.281617	0.0403421	8.31155	0.0837992	0	0.0975799	0.0296527	0	3.29726	0.170308	0	12.6797
0			P9_903	P9_NODE_21071	2417	0.260283	0.0169602	0	0	0	3.70239	0.176041	0	0.0911069	0.083057	0	185.822	0.0681475	0	190.22
0			P9_90847	P9_NODE_4492	6047	0	0	0.144212	0	0.0150552	1.74031	0	0	0	0	8.58812	0	0	0	10.4877
0			P9_9298	P9_NODE_21389	2394	0	0.0684924	0.331149	0.0796385	0.0190139	3.91738	0.177732	0	0.0689866	0.125782	0.228782	71.492	0.258008	0	76.7669
0			P9_9513	P9_NODE_26313	2100	0.179744	0.136642	0.339759	0.0726303	0.0433517	1.10793	0.303922	0	0.0524299	0	0.0711305	9.07417	0.0784345	0	11.4601
0			P9_96047	P9_NODE_8246	4256	0	0.356375	0.102449	0.179187	0.556157	9.04118	0.641501	0	0	0	0	0	0	0	10.8768
0			P9_96299	P9_NODE_23552	2254	0.204678	0	8.2126	0.304506	0.484678	1.06399	0.471928	0	0	0	0.0220902	0	0.0182689	0	10.7827
0			P9_9765	P9_NODE_21346	2397	2.29211	0.0342033	1.60406	1.62259	1.02547	2.18023	1.42008	0	0.183734	0.0209375	0.145407	0	0.17179	0.359628	11.0602
0	YES but LOW	blast to viral>95%id	P9_32522	P9_NODE_18915	2586	0	0	0	0	0	15.8488	0	0	0	0	0	0	0	0	15.8488
0			P9_18944	P9_NODE_17189	2751	0.0152455	0.58114	1.65701	0.0277215	0.0992788	117.572	0	0	0	0	0	0.155501	0	0.921621	121.03
0			P17_3810	P17_NODE_4378	3839	0.0436992	0	0	0.00993251	0	0	0	0	464.674	0	0	0	0.0107263	0.0132085	464.752
0			P17_4739	P17_NODE_5635	3144	6.42978	0	0	0.291076	0.0579126	0.0227701	0.0225557	0.0144748	629.168	0	0.0158369	0.0618468	0	0	636.084
0			P17_72461	P17_NODE_7459	2538	6.01508	0.0484547	0	0.120192	0	0.0141035	0	0.017931	538.453	0.0197743	0	0.137905	0	0	544.827
0			P7_24786	P7_NODE_6129	2158	0.155478	0.208953	0	0.4064	0.12656	0.3815	0.525784	0	0.0765311	0.0465127	0	555.01	0.0572448	0	556.995
0			P7_62619	P7_NODE_5342	2515	0	0	0	0	0.289586	0.0711624	0.662626	0	0	0	0	221.553	0	0	222.576
0			P6_43146	P6_NODE_3950	7355	0	0.0390141	0.016168	0.0362905	0.383712	0.170335	6.2816	0.0556873	0.0224547	0.0409413	0.0406184	6825.62	0.0615852	0.068943	6832.83
0			P4_6575	P4_NODE_13967	2905	0.31762	0.155222	0.0545798	0.55129	0.329055	3.84438	0.231908	0	0.170555	0.155485	0	123.79	1.84274	0	131.443
UNCLASSIFIED					1623808	629.729	399.27	1197.13	959.873	729.367	582.976	993.233	837.005	2281.86	377.724	580.193	11073.2	779.813	490.819	21912.2
Archaea;			P7_457	P7_NODE_873	18700	0	0.0109606	0.0211971	0.0815634	0.0924992	0.00957077	0.00948062	0	0.00883177	0	0.146445	14.1332	0.458024	0.0921956	15.064
Archaea; DPANN group; Nanoarchaeota; Nanoarchaeales; Nanoarchaeaceae; Nanoarchaeum; Nanoarchaeum equitans; Nanoarchaeum equitans Kin4-M;			P17_3232	P17_NODE_96	74027	0.0566554	0.0775255	0.0251667	0.021634	0.00368941	0.000967071	0.0531669	0.00184428	35.7324	0.734229	0	0.00893077	0.520101	1.80905	39.0454
Archaea; DPANN group; Nanoarchaeota; Nanoarchaeales; Nanoarchaeaceae; Nanoarchaeum; Nanoarchaeum equitans; Nanoarchaeum equitans Kin4-M;			P2_3232	P2_NODE_545	18694	0.0426268	0.050435	0.0127223	0.00815896	0.00243497	0	0.0379347	0	7.26793	0.544988	0	0.00416062	0.220274	3.28213	11.4738
Archaea; Euryarchaeota; Diaforarchaea group; Thermoplasmata; Methanomassiliicoccales; Candidatus Methanomethylophilaceae; Candidatus Methanomethylophilus; Candidatus Methanomethylophilus alvus; Candidatus Methanomethylophilus alvus Mx1201;			P12_14475	P12_NODE_220	59232	0.0545213	0.0110731	0.0903432	0.0334753	0.0845342	0.00785607	0.0508828	0.719143	0.0901536	22.3416	0.0151311	0.000656559	0.0305888	0.130125	23.6601
Archaea; Euryarchaeota; Diaforarchaea group; Thermoplasmata; Methanomassiliicoccales; Candidatus Methanomethylophilaceae; Candidatus Methanomethylophilus; Candidatus Methanomethylophilus alvus; Candidatus Methanomethylophilus alvus Mx1201;			P17_773	P17_NODE_6228	2913	0.259157	0.0281447	0	0.0392697	0.0312525	0	0.0486887	0.562416	1.2662	0.706377	0.461506	0	0.197904	7.97256	11.5735
Archaea; Euryarchaeota; Diaforarchaea group; Thermoplasmata; Methanomassiliicoccales; Methanomassiliicoccaceae; Methanomassiliicoccus; Candidatus Methanomassiliicoccus intestinalis; Candidatus Methanomassiliicoccus intestinalis Issoire-Mx1;			P4_36978	P4_NODE_2170	11823	0.00354735	0.0104016	0.0871693	0.0387018	0.0346506	0	0.0209932	0	0	0	0.408505	0	9.84262	0.00428889	10.4509
Archaea; Euryarchaeota; Diaforarchaea group; Thermoplasmata; Thermoplasmatales; Thermoplasmataceae; Thermoplasma; Thermoplasma volcanium; Thermoplasma volcanium GSS1;	YES but LOW		P15_26205	P15_NODE_1536	11989	40.4501	0.0136768	0	0	0	0	0	0	0.00918364	0	0	0	0.00686931	0.00845902	40.4883
Archaea; Euryarchaeota; Diaforarchaea group; Thermoplasmata; Thermoplasmatales; Thermoplasmataceae; Thermoplasma; Thermoplasma volcanium; Thermoplasma volcanium GSS1;	YES but LOW		P17_38767	P17_NODE_5492	3215	0	0	0	0	0	0	2.44839	0	9.00684	0.405869	0	0	0.0512325	0	11.9123
Archaea; Euryarchaeota; Diaforarchaea group; Thermoplasmata; Thermoplasmatales; unclassified Thermoplasmatales; unclassified Thermoplasmatales (miscellaneous); Thermoplasmatales archaeon BRNA1;			P17_41199	P17_NODE_709	17800	0.325155	0	0	0	0	0	0.272903	0	16.4907	0.318604	0	0	0.106415	0.353244	17.867
Archaea; Euryarchaeota; Diaforarchaea group; Thermoplasmata; Thermoplasmatales; unclassified Thermoplasmatales; unclassified Thermoplasmatales (miscellaneous); Thermoplasmatales archaeon BRNA1;			P4_3277	P4_NODE_21655	2122	4.05173	0.367041	3.00745	1.83287	0.858046	2.20976	1.33676	0.0428924	0.389147	0.189207	0.187715	0	0.989672	0.406234	15.8685
Archaea; Euryarchaeota; Methanomada group; Methanobacteria; Methanobacteriales; Methanobacteriaceae; Methanobacterium;			P15_10764	P15_NODE_8658	3501	9.60758	0.163924	0.0113221	0.22872	0.0520072	0	0.131662	1.46887	0	0	0	0	0.25876	0	11.9228
Archaea; Euryarchaeota; Methanomada group; Methanobacteria; Methanobacteriales; Methanobacteriaceae; Methanobacterium;	YES but LOW		P16_12356	P16_NODE_4248	6010	1.04676	0.0477452	0.0989315	0.494877	0.0681654	0.0357351	0.0648973	30.3645	0.0183199	0	0	0	0.232954	0	32.4729
Archaea; Euryarchaeota; Methanomada group; Methanobacteria; Methanobacteriales; Methanobacteriaceae; Methanobacterium; Methanobacterium sp. MB1;	YES but LOW		P4_9788	P4_NODE_1889	13213	3.18052	0.179942	0.104999	0.349189	0.0757909	0.368431	0.297872	9.66456	0.0124994	0	0	0	4.72771	0	18.9615
Archaea; Euryarchaeota; Methanomada group; Methanobacteria; Methanobacteriales; Methanobacteriaceae; Methanobrevibacter; Methanobrevibacter arboriphilus; Methanobrevibacter arboriphilus ANOR1;			P7_62204	P7_NODE_5934	2234	0	0.0183495	0	0	0	0	0	0	0	0	0	10.5666	0	0	10.585
Archaea; Euryarchaeota; Methanomada group; Methanobacteria; Methanobacteriales; Methanobacteriaceae; Methanobrevibacter; Methanobrevibacter oralis; Methanobrevibacter oralis JMR01;			P13_6297	P13_NODE_20149	2073	1.23413	2.82777	0.497155	1.50831	5.3578	0.397143	0.564447	1.18547	0.239007	0	0	0	0.59592	0	14.4072
Archaea; Euryarchaeota; Methanomada group; Methanobacteria; Methanobacteriales; Methanobacteriaceae; Methanobrevibacter; Methanobrevibacter oralis; Methanobrevibacter oralis JMR01;			P16_2379	P16_NODE_181	57336	1.25888	2.75329	0.409272	0.923745	3.85282	0.517542	0.430418	2.29068	0.239078	0.00875317	0	0.00474789	0.758408	0.00265318	13.4503
Archaea; Euryarchaeota; Methanomada group; Methanobacteria; Methanobacteriales; Methanobacteriaceae; Methanobrevibacter; Methanobrevibacter oralis; Methanobrevibacter oralis JMR01;			P16_9788	P16_NODE_6349	4342	0.898307	0.103851	0.0639037	0.201983	0.104835	0.0577067	0.0571632	28.7811	0	0	0	0	0.10432	0	30.3731
Archaea; Euryarchaeota; Methanomada group; Methanobacteria; Methanobacteriales; Methanobacteriaceae; Methanobrevibacter; Methanobrevibacter oralis; Methanobrevibacter oralis JMR01;			P5_2379	P5_NODE_1350	14384	1.04093	2.21151	0.3362	0.983493	2.87977	0.433	0.411666	1.42057	0.172227	0.0104673	0	0	0.618359	0.00705056	10.5252
Archaea; Euryarchaeota; Methanomada group; Methanobacteria; Methanobacteriales; Methanobacteriaceae; Methanobrevibacter; Methanobrevibacter oralis; Methanobrevibacter oralis JMR01;			P6_6297	P6_NODE_17109	2670	1.33518	2.07266	0.371148	0.942562	4.56898	0.375375	0.517919	1.12494	0.164948	0	0	0	0.817393	0	12.2911
Archaea; Euryarchaeota; Methanomada group; Methanobacteria; Methanobacteriales; Methanobacteriaceae; Methanobrevibacter; Methanobrevibacter oralis; Methanobrevibacter oralis JMR01;			P9_6297	P9_NODE_22893	2295	1.5168	2.60781	0.259076	1.17965	4.79986	0.530291	0.617996	1.13029	0.239875	0.0218681	0.0650867	0.0338904	1.54306	0.0220948	14.5676
Archaea; Euryarchaeota; Methanomada group; Methanobacteria; Methanobacteriales; Methanobacteriaceae; Methanobrevibacter; Methanobrevibacter oralis; Methanobrevibacter oralis JMR01;	YES but LOW		P15_61841	P15_NODE_1335	13366	8.62591	0.0153347	0	1.73737	0.0102168	0.0107122	0.00265282	0.0442627	0	0	0	0	0.00616162	0	10.4526
Archaea; Euryarchaeota; Methanomada group; Methanobacteria; Methanobacteriales; Methanobacteriaceae; Methanobrevibacter; Methanobrevibacter oralis; Methanobrevibacter oralis JMR01;	YES but LOW		P6_23164	P6_NODE_144	62654	0.231611	0.070007	0.00442861	0.0663369	0.0639337	0.591874	9.71412	0.0406757	0.00351463	0	0	0	0.0216886	0.000809327	10.809
Archaea; Euryarchaeota; Methanomada group; Methanobacteria; Methanobacteriales; Methanobacteriaceae; Methanobrevibacter; Methanobrevibacter smithii;			P11_2379	P11_NODE_1835	10998	0.797011	2.29974	0.223458	0.513127	4.68107	0.403577	0.383656	1.27448	0.145162	0	0	0.00353603	0.475506	0	11.2003
Archaea; Euryarchaeota; Methanomada group; Methanobacteria; Methanobacteriales; Methanobacteriaceae; Methanobrevibacter; Methanobrevibacter smithii;			P5_11969	P5_NODE_1974	11540	0.923123	2.09581	0.30227	0.852494	3.10036	0.310179	0.313403	1.39997	0.238524	0.0260939	0.0302027	0.0977287	0.638725	0.0175763	10.3465
Archaea; Euryarchaeota; Methanomada group; Methanobacteria; Methanobacteriales; Methanobacteriaceae; Methanobrevibacter; Methanobrevibacter smithii; Methanobrevibacter smithii ATCC 35061;			P12_533	P12_NODE_9820	2908	0	0.0281931	0	0	0	0	0.109738	0.0312991	8.89757	0.880174	2.67106	13.0924	0.934579	2.5284	29.1734
Archaea; Euryarchaeota; Methanomada group; Methanobacteria; Methanobacteriales; Methanobacteriaceae; Methanobrevibacter; Methanobrevibacter smithii; Methanobrevibacter smithii ATCC 35061;			P13_6469	P13_NODE_18770	2163	1.06644	2.23631	0.659726	1.19875	4.31413	0.645396	0.47539	2.16709	0.17816	0	0.0460392	0	0.742462	0	13.7299
Archaea; Euryarchaeota; Methanomada group; Methanobacteria; Methanobacteriales; Methanobacteriaceae; Methanobrevibacter; Methanobrevibacter smithii; Methanobrevibacter smithii ATCC 35061;			P17_533	P17_NODE_215	42628	0	0	0	0.00536702	0.00640696	0.0025191	0.0557299	0	5.42662	0.55099	1.47407	6.75828	0.617266	1.20976	16.107
Archaea; Euryarchaeota; Methanomada group; Methanobacteria; Methanobacteriales; Methanobacteriaceae; Methanobrevibacter; Methanobrevibacter smithii; Methanobrevibacter smithii ATCC 35061;			P17_6297	P17_NODE_6285	2891	1.26213	1.77243	0.164532	1.06835	4.26695	0.284773	0.417003	0.975977	0.81882	0.156238	0.223897	0.0538074	0.769152	0	12.2341
Archaea; Euryarchaeota; Methanomada group; Methanobacteria; Methanobacteriales; Methanobacteriaceae; Methanobrevibacter; Methanobrevibacter smithii; Methanobrevibacter smithii ATCC 35061;			P2_533	P2_NODE_4507	4908	0.0170906	0.07517	0	0.100999	0.10202	0.0145863	0.0650199	0.0370895	4.18381	0.378347	1.36957	5.99821	0.36077	1.23979	13.9425
Archaea; Euryarchaeota; Methanomada group; Methanobacteria; Methanobacteriales; Methanobacteriaceae; Methanobrevibacter; Methanobrevibacter smithii; Methanobrevibacter smithii ATCC 35061;			P4_533	P4_NODE_9835	3739	0.11217	0.175417	0.0424055	0.0407926	0.353052	0.0670133	0.151731	0.219085	7.53846	0.550328	2.17063	10.6298	0.814972	1.91221	24.7781
Archaea; Euryarchaeota; Methanomada group; Methanobacteria; Methanobacteriales; Methanobacteriaceae; Methanobrevibacter; Methanobrevibacter smithii; Methanobrevibacter smithii ATCC 35061;			P6_2379	P6_NODE_24869	2085	1.08622	2.41827	0.323192	0.969275	3.12195	0.343354	0.663234	1.30961	0.184825	0	0	0	0.61224	0	11.0322
Archaea; Euryarchaeota; Methanomada group; Methanobacteria; Methanobacteriales; Methanobacteriaceae; Methanobrevibacter; Methanobrevibacter smithii; Methanobrevibacter smithii ATCC 35061;			P7_533	P7_NODE_54	110498	0	0	0.000358727	0.0358886	0.00164779	0.00518303	0.0673866	0.00164741	3.68029	0.427394	1.52891	8.85601	0.514642	1.05639	16.1757
Archaea; Euryarchaeota; Methanomada group; Methanobacteria; Methanobacteriales; Methanobacteriaceae; Methanobrevibacter; Methanobrevibacter smithii; Methanobrevibacter smithii ATCC 35061;			P8_533	P8_NODE_4282	5900	0.00710853	0.0277917	0	0.0323143	0.123442	0.0242676	0.072117	0.0308535	4.71202	0.442328	1.77223	3.05841	0.73981	1.34074	12.3834
Archaea; Euryarchaeota; Methanomada group; Methanobacteria; Methanobacteriales; Methanobacteriaceae; Methanobrevibacter; Methanobrevibacter smithii; Methanobrevibacter smithii ATCC 35061;	YES but LOW		P17_32007	P17_NODE_171	50510	0	0.000811576	0	0	0	0	0.00350995	0	46.6972	0.0596166	0.000985772	0.00307973	0.323653	0	47.0888
Archaea; Euryarchaeota; Methanomada group; Methanobacteria; Methanobacteriales; Methanobacteriaceae; Methanobrevibacter; Methanobrevibacter smithii; Methanobrevibacter smithii TS147B;			P16_8666	P16_NODE_7516	3778	1.72069	4.02549	0.461645	0.565201	7.44599	0.625317	0.610042	2.01164	0.102001	0	0	0	0.948252	0.0134218	18.5297
Archaea; Euryarchaeota; Methanomada group; Methanobacteria; Methanobacteriales; Methanobacteriaceae; Methanobrevibacter; Methanobrevibacter smithii; Methanobrevibacter smithii TS147B;			P2_455	P2_NODE_4650	4810	0	0.0937463	0	0.00792742	6.96512	0.0148834	0	0	3.77691	0.0939054	0	0	1.13004	1.82379	13.9063
Archaea; Euryarchaeota; Methanomada group; Methanobacteria; Methanobacteriales; Methanobacteriaceae; Methanobrevibacter; Methanobrevibacter smithii; Methanobrevibacter smithii TS147B;			P5_96133	P5_NODE_13570	3069	3.82642	2.31077	1.27866	3.60312	9.28482	0.443205	1.84855	4.5672	0.502261	0.179882	1.11945	0.114045	5.51457	2.51142	37.1044
Archaea; Euryarchaeota; Methanomada group; Methanobacteria; Methanobacteriales; Methanobacteriaceae; Methanobrevibacter; Methanobrevibacter smithii; Methanobrevibacter smithii TS147B;			P7_42003	P7_NODE_2764	5278	0.119194	0.217468	0.0150203	0.238409	0.353598	0.0339093	0.120924	0.232804	4.15128	0.332806	1.4811	6.63874	0.546129	0.94152	15.4229
Archaea; Euryarchaeota; Methanomada group; Methanobacteria; Methanobacteriales; Methanobacteriaceae; Methanosphaera; Methanosphaera stadtmanae; Methanosphaera stadtmanae DSM 3091;			P4_457	P4_NODE_12706	3112	0	0.0263449	0.0509493	0.147034	0.219406	0.0230043	0.0113938	0	0	0.016127	0.431994	17.5327	1.27028	0.146648	19.8758
Archaea; Euryarchaeota; Methanomada group; Methanobacteria; Methanobacteriales; Methanothermaceae; Methanothermus; Methanothermus fervidus; Methanothermus fervidus DSM 2088;			P4_5548	P4_NODE_21921	2103	2.15385	0.15594	0	0.0725267	0.0432899	0.306374	0.0505814	5.04211	0	0	0	0	2.36926	0	10.1939
Archaea; Euryarchaeota; Methanomada group; Methanococci; Methanococcales; Methanocaldococcaceae;			P7_2525	P7_NODE_4216	3319	0.391729	0.172913	0.69269	0.241262	0.260581	1.04612	0.747824	0.0548465	0.132694	0.0151212	0.195025	14.1192	0.359797	0.0305559	18.4604
Archaea; Euryarchaeota; Methanomada group; Methanococci; Methanococcales; Methanococcaceae; Methanococcus; Methanococcus vannielii; Methanococcus vannielii SB;			P3_28759	P3_NODE_5522	4273	0.804846	1.44861	0.0742121	0.107084	0	10.8816	0.0331922	0	0.489574	0.0352356	0	0.0819105	0.154189	0.0949358	14.2054
Archaea; Euryarchaeota; Stenosarchaea group; Halobacteria; Natrialbales; Natrialbaceae; Natrialba; Natrialba asiatica; Natrialba asiatica DSM 12278;			P9_5623	P9_NODE_3035	7629	0.967557	0.241797	1.22101	0.294891	0.238665	1.86738	0.897012	0.0119305	0.0432964	0.21709	0.55476	6.74407	0.399421	0.0664669	13.7654
Archaea; Euryarchaeota; Stenosarchaea group; Methanomicrobia; Methanomicrobiales; Methanocorpusculaceae; Methanocorpusculum; Methanocorpusculum bavaricum; Methanocorpusculum bavaricum DSM 4179;	YES but LOW		P16_16413	P16_NODE_9675	3046	0.908753	0.174952	2.88896	1.35198	0.0298879	0.411298	0.116407	4.58674	0	0	0.0163465	0	0	0.233062	10.7184
Archaea; Euryarchaeota; Stenosarchaea group; Methanomicrobia; Methanomicrobiales; Methanomicrobiaceae; Methanofollis; Methanofollis liminatans; Methanofollis liminatans DSM 4140;			P5_5724	P5_NODE_9966	3880	0.50804	0.242998	0.306484	3.13499	0.469272	0.119931	1.42561	0	0.411466	0.375111	0.692972	0.010023	4.97746	0.0522759	12.7266
Archaea; Euryarchaeota; Stenosarchaea group; Methanomicrobia; Methanomicrobiales; Methanomicrobiaceae; Methanolacinia;			P12_85827	P12_NODE_9936	2886	0.0145323	0.028408	0	0.0132124	0.18927	0	0	0	8.35499	0.921664	0.0862636	0	0	2.81123	12.4196
Archaea; Euryarchaeota; Stenosarchaea group; Methanomicrobia; Methanomicrobiales; Methanoregulaceae; Methanoregula; Methanoregula boonei; Methanoregula boonei 6A8;			P13_704	P13_NODE_53	89893	0.662513	0.00410415	6.3484	1.09778	0.043548	0.833017	2.81552	0	0.0814505	0	0.000553896	0.000865235	0.772779	1.90154	14.5621
Archaea; Euryarchaeota; Stenosarchaea group; Methanomicrobia; Methanomicrobiales; Methanoregulaceae; Methanoregula; Methanoregula boonei; Methanoregula boonei 6A8;			P15_29329	P15_NODE_5444	4737	1.51399	0	0.0251036	0.177091	0.124921	0.0075564	0.254498	0.0768569	0.406755	23.3508	0	0.123145	0.191243	0.0107046	26.2626
Archaea; Euryarchaeota; Stenosarchaea group; Methanomicrobia; Methanomicrobiales; Methanoregulaceae; Methanoregula; Methanoregula boonei; Methanoregula boonei 6A8;			P5_704	P5_NODE_81	60278	0.63177	0.0149613	3.55102	2.23935	0.0453094	0.607484	2.46235	0	0.0812829	0	0.00165206	0	0.651029	1.93314	12.2193
Archaea; Euryarchaeota; Stenosarchaea group; Methanomicrobia; Methanosarcinales; Methanosaetaceae; Methanothrix; Methanosaeta harundinacea; Methanosaeta harundinacea 6Ac;			P8_874	P8_NODE_8225	3706	0.18107	0	0.0213916	0.226357	0.196522	0.222147	0.153082	0.0122798	2.68869	3.80534	1.11513	0.0104936	1.04445	0.492572	10.1695
Archaea; Euryarchaeota; Stenosarchaea group; Methanomicrobia; Methanosarcinales; Methanosaetaceae; Methanothrix; Methanothrix soehngenii; Methanothrix soehngenii GP6;			P5_54731	P5_NODE_21326	2169	1.16017	0.0755974	4.45911	1.24818	0.482685	0.775634	0.294253	4.84673	0.228429	0	0.252515	0	0	0.210405	14.0337
Archaea; Euryarchaeota; Stenosarchaea group; Methanomicrobia; Methanosarcinales; Methanosarcinaceae; Methanohalophilus; Methanohalophilus mahii; Methanohalophilus mahii DSM 5219;			P12_874	P12_NODE_958	18459	0.193127	0.00666223	0.00214738	0.134271	0.219471	0.118288	0.180563	0.00739621	3.7697	51.7832	0.318293	0.010534	1.48794	1.2499	59.4815
Archaea; Euryarchaeota; Stenosarchaea group; Methanomicrobia; Methanosarcinales; Methanosarcinaceae; Methanohalophilus; Methanohalophilus mahii; Methanohalophilus mahii DSM 5219;			P4_874	P4_NODE_377	38273	0.232314	0.00214212	0	0.153428	0.162939	0.129064	0.226051	0	5.32922	7.33145	0.520381	0.00508051	4.81037	1.69056	20.593
Archaea; Euryarchaeota; Stenosarchaea group; Methanomicrobia; Methanosarcinales; Methanosarcinaceae; Methanolobus; Methanolobus psychrophilus; Methanolobus psychrophilus R15;	YES but LOW		P7_242	P7_NODE_3866	3665	0.102991	0.973087	1.76292	0.0312122	0.47196	0.459031	0.0290239	0	0.54075	0.616214	2.52693	4.12768	0.359536	0.0691782	12.0705
Archaea; Euryarchaeota; Stenosarchaea group; Methanomicrobia; Methanosarcinales; Methanosarcinaceae; Methanolobus; Methanolobus tindarius; Methanolobus tindarius DSM 2278;			P15_78603	P15_NODE_19210	2090	1.56524	0.647253	1.08105	0.6568	1.37211	0.582306	0.152688	0.152422	0.316084	0.0960521	0.26206	0.0186073	0.926015	4.82814	12.6568
Archaea; Euryarchaeota; Stenosarchaea group; Methanomicrobia; Methanosarcinales; Methanosarcinaceae; Methanosarcina; Methanosarcina acetivorans; Methanosarcina acetivorans C2A;			P9_11878	P9_NODE_26264	2102	1.01758	2.55473	0.452581	1.36052	2.81518	2.12861	1.51816	6.10538	0.65475	0.262635	0.947504	0	0.15672	0.265358	20.2397
Archaea; Euryarchaeota; Thermococci; Thermococcales; Thermococcaceae; Thermococcus; Thermococcus sibiricus; Thermococcus sibiricus MM 739;			P13_6226	P13_NODE_11443	2947	0	0	1.03569	0.219961	0.864976	0	0.0120317	9.51254	0	0.0340599	0.42239	0	0.0419187	0	12.1436
Archaea; TACK group; Crenarchaeota; Thermoprotei; Thermoproteales; Thermoproteaceae; Pyrobaculum; Pyrobaculum ferrireducens;			P7_69215	P7_NODE_5455	2460	0.0340978	0.0999822	0	0.310007	0.259053	0.0145507	0	0	0	0	0.485769	28.6137	1.47304	0.28858	31.5787
Archaea; TACK group; Thaumarchaeota; Nitrososphaeria; Nitrososphaerales; Nitrososphaeraceae; Nitrososphaera; Candidatus Nitrososphaera gargensis; Candidatus Nitrososphaera gargensis Ga9.2;			P15_3752	P15_NODE_2177	9200	7.22103	0.049013	0.0129256	0.750184	0.72732	0	0.0385408	1.36032	0	0	0	0	0.398353	0	10.5577
ARCHAEA					942523	106.423	38.3384	32.8584	33.8721	76.2982	29.2976	33.8662	124.87	186.114	118.22	24.0031	151.454	59.635	45.0612	1060.31
Bacteria;	YES but LOW		P15_5746	P15_NODE_150	62191	46.6603	0.00263657	0.00446158	0.591053	0.00292771	0.0109356	0.00171042	0.00219528	0.0017704	0.00242095	0.00080062	0.00062532	0.000662123	0	47.2825
Bacteria;	YES but LOW		P2_11568	P2_NODE_3817	5485	7.80694	7.62307	8.03611	10.3305	11.0458	5.59924	4.55744	8.04806	19.411	16.3875	6.17286	8.16072	19.1439	13.7562	146.079
Bacteria;	YES but LOW		P4_11568	P4_NODE_5883	5485	7.0576	7.1896	7.38571	9.30853	10.8632	5.22726	4.04675	7.19347	16.9921	15.1339	5.49203	7.36663	17.725	12.388	133.37
Bacteria;	YES but LOW		P4_9069	P4_NODE_2992	9260	0.240047	0.0486954	0.0513675	0	0.211375	0	0	0	0	0	0	0	13.2473	0	13.7987
Bacteria;	YES but LOW		P5_11568	P5_NODE_6243	5485	6.98113	7.13729	7.18336	9.55185	10.5562	5.01191	4.31826	7.22666	16.691	15.2529	5.63727	7.28864	18.6859	12.9334	134.456
Bacteria;	YES but LOW		P6_21038	P6_NODE_123	67164	0.000624446	0.30822	2.17716	0.000567728	0	0.118847	15.7807	0	0.344255	0.0201753	0	0.0723775	0	0	18.823
Bacteria;	YES but LOW		P6_2349	P6_NODE_3903	7408	0.311382	0.221343	0.133769	0.164712	0	0.599155	20.3134	0	0.0371567	0.0135495	0.100819	0	0.0722618	0.0273799	21.9949
Bacteria;	YES but LOW		P9_6060	P9_NODE_6	133615	0.000313889	0.310172	0.000593325	0	0.176129	10.375	0.0119417	0	0.424375	0.00150244	0	0.000291055	0.00061637	0.0140417	11.315
Bacteria;			P11_10130	P11_NODE_20056	2087	0.743551	1.74813	1.82334	1.11451	4.73296	0.445933	0.322805	2.2242	0.184648	0.19238	0.906599	0.0186341	0.394615	0.340156	15.1925
Bacteria;			P11_1709	P11_NODE_5679	5023	0.0166993	0.008161	0.0631313	0.159417	0.770285	0.0498831	0	0	0.0219197	0	0.574935	10.3823	1.9675	0.0908557	14.1051
Bacteria;			P11_18578	P11_NODE_12919	2848	4.37369	1.26663	2.44957	0.870263	0.863077	1.64645	0.0249	0	0	0	0.0174829	0	0	0.0534139	11.5655
Bacteria;			P11_19536	P11_NODE_2726	8371	0.410836	0.592536	0.383553	0.510173	1.71289	0.598645	0.461698	0.663252	0.861513	2.18831	0.58886	0.0882686	1.36752	0.660271	11.0883
Bacteria;			P11_19645	P11_NODE_2219	9574	1.04697	0.834926	0.488547	0.764689	3.14271	0.575765	0.355538	1.11704	0.983265	1.2843	1.37298	0.138107	0.649456	0.693827	13.4481
Bacteria;			P11_2649	P11_NODE_1896	10768	0.849089	0.411145	0.0368114	1.29605	9.21547	0.385604	0.951637	0	0	0	0	0	0.623331	0	13.7691
Bacteria;			P11_3789	P11_NODE_632	24184	0.841095	2.42729	1.71771	1.33704	3.97334	1.53338	0.62165	2.27319	2.62236	1.83035	1.49885	0.299099	1.37238	1.76965	24.1174
Bacteria;			P11_42008	P11_NODE_1005	16841	0.926418	1.27547	0.760243	1.1185	3.63268	0.729029	0.503198	1.4349	2.06594	1.11752	1.04366	0.157026	0.748204	1.39709	16.9099
Bacteria;			P11_52905	P11_NODE_13571	2750	2.08939	0.640977	2.27742	1.30338	1.73801	2.12165	0.373916	3.1277	0.560523	0.912495	2.60726	0.0282831	2.42576	2.5446	22.7514
Bacteria;			P11_53627	P11_NODE_13954	2697	5.10064	2.27991	7.96593	1.52693	6.21102	19.1117	3.18158	0.489343	0.163297	0	0.443082	0	6.51949	0	52.9929
Bacteria;			P11_777	P11_NODE_14719	2596	2.2618	1.8791	2.59575	0.35252	3.13866	0.606689	0.969755	0.0175304	0.296887	0.270655	0.479501	0.0299609	0.74552	0.839918	14.4842
Bacteria;			P11_87275	P11_NODE_3571	6921	0.345412	0.0118459	0.137455	0	14.693	0	0.00512318	0.0723302	0	0.10152	0	0.0337142	0.243939	0	15.6443
Bacteria;			P12_11411	P12_NODE_11382	2635	0.286499	0.171127	0.270776	0.30389	0.690996	0.516204	0.484429	1.26078	5.66183	3.84737	1.17156	0.295175	1.78152	5.09963	21.8418
Bacteria;			P12_78256	P12_NODE_14567	2234	1.93369	1.17437	1.22429	0.802217	0.85578	1.74647	0.857076	0	0.09857	1.46024	0.780079	0	0.682001	0.340472	11.9552
Bacteria;			P12_845	P12_NODE_3424	6039	0	0	0	0	0	0	0	0	0	1.76183	0	0	0	12.5111	14.2729
Bacteria;			P13_13777	P13_NODE_17018	2302	1.29355	0.320534	0.981493	0.463799	0.968917	0.855216	1.41707	2.90608	4.9264	4.46932	1.18963	0.185831	2.86208	4.33944	27.1794
Bacteria;			P13_19049	P13_NODE_8248	3611	1.80026	1.13522	0.746448	0.781414	1.9791	1.59594	1.4238	1.23508	2.72894	3.78037	0.854905	3.81246	2.2807	1.71319	25.8678
Bacteria;			P13_26682	P13_NODE_1195	14225	2.44124	4.15546	2.52182	3.90289	4.72313	2.49116	1.58281	5.25631	7.96842	4.14199	3.37426	1.1947	3.08582	4.09582	50.9358
Bacteria;			P13_35373	P13_NODE_4544	5361	0.344222	0.665243	0.783751	0.576125	1.24815	0.667686	0.317471	0.628177	0.6264	2.9208	0.417946	0.0797952	1.50549	0.964778	11.746
Bacteria;			P13_55220	P13_NODE_2809	7624	1.96939	1.66681	4.91843	1.90054	2.68077	2.12214	1.4929	1.16996	1.69689	2.8306	1.89395	0.617209	1.71215	3.1925	29.8642
Bacteria;			P13_9470	P13_NODE_4815	5160	0.447038	0.246274	1.59015	0.310368	0.28229	2.421	0.357324	0.00881955	0	0.593298	0.521072	4.07735	0.151625	0.0393082	11.0459
Bacteria;			P15_26682	P15_NODE_1086	15849	2.82883	5.86608	3.80404	3.60161	6.78381	4.17593	2.15891	5.44131	8.93034	9.41109	7.10632	1.72743	6.49018	8.88479	77.2107
Bacteria;			P15_28289	P15_NODE_2232	8993	1.94475	2.53897	2.02314	2.01827	2.60168	1.31747	0.879243	2.24685	4.01575	2.26018	2.02089	0.415142	1.5202	2.74598	28.5485
Bacteria;			P15_29885	P15_NODE_3884	5985	2.61382	0.595884	0.470232	0.643479	1.17886	1.38753	1.10786	0.669136	1.63728	2.29763	1.16471	2.22874	1.65125	1.1692	18.8156
Bacteria;			P15_372	P15_NODE_2288	8783	2.0963	0.30804	0.744662	0.525315	1.29048	1.06777	0.944673	0	0.0376077	0.491415	1.45128	0	0.571983	1.11426	10.6438
Bacteria;			P15_47342	P15_NODE_5378	4775	3.76804	0.163112	1.53573	2.74702	0.114394	0.749626	1.51483	1.25805	0.0230582	0	0	0.659693	0.120732	0	12.6543
Bacteria;			P15_69667	P15_NODE_2005	9812	8.63854	3.48847	1.55532	1.71768	2.6072	3.23217	0.379438	1.28939	0.633999	1.83113	0.811926	0.198172	1.28	1.62273	29.2862
Bacteria;			P15_773	P15_NODE_6608	4168	1.05656	0	0	0.0274455	0	0	0.00850709	0	0.528324	0.385314	0	0	0.0197592	8.56481	10.5907
Bacteria;			P16_18519	P16_NODE_931	20215	0.558098	0.971333	0.60002	0.746962	0.934481	0.566623	0.34028	3.86989	1.34258	0.752249	0.70198	0.0327043	0.460364	0.847844	12.7254
Bacteria;			P16_18732	P16_NODE_668	25152	0.338497	1.17834	1.07796	0.219823	1.33923	0.281781	0.555434	4.94858	0.341444	0.275359	0.471149	0.100501	0.134248	0.387081	11.6494
Bacteria;			P16_29603	P16_NODE_16350	2008	0.480392	1.20447	1.18442	0.550695	1.45082	1.12304	0.123607	2.92363	0.027416	0.0999745	0.347151	0	0.738253	0.126264	10.3801
Bacteria;			P16_29885	P16_NODE_3984	6349	1.22868	0.587547	0.287191	0.582564	1.26901	1.22905	0.692508	1.6056	1.75152	2.31609	0.494071	2.14384	1.47227	1.01431	16.6742
Bacteria;			P16_5161	P16_NODE_2876	8359	0.0852955	0.201065	0.0569043	0.182466	0	0.102772	0.0509021	11.2044	0	0.0480318	0.190612	0	0.0147786	0.655153	12.7923
Bacteria;			P16_835	P16_NODE_10809	2782	0.0150756	0.972508	0.0427447	0.123357	1.09626	0.0643326	0	5.1038	2.05799	1.06436	0.0178977	8.19163	0.444049	0	19.194
Bacteria;			P17_20635	P17_NODE_3833	4295	0	0.0763543	10.2165	0	0	0.0500042	0.842065	0	2.02517	0.011685	0	0.0181091	0	0	13.2399
Bacteria;			P17_23867	P17_NODE_2499	6300	0.0199716	0.461981	0.0314592	0.0847354	0.447968	0.210223	0.0450254	1.97927	2.26322	0.446108	0.0158068	3.68522	0.0915069	0.225367	10.0079
Bacteria;			P17_42334	P17_NODE_1553	9342	0.23794	0.337876	0.156993	0.595923	1.91004	0.206906	0.341595	0.311771	3.52984	0.918648	0.405068	0.00416284	0.916832	0.477657	10.3512
Bacteria;			P17_60383	P17_NODE_9661	2099	4.4358	5.39018	1.51076	2.47061	3.1445	4.34857	2.60146	8.15214	2.70142	9.32492	2.3247	0	1.37326	5.43555	53.2139
Bacteria;			P17_95340	P17_NODE_743	17154	2.21511	3.47461	1.86246	3.67438	3.73888	2.19726	1.32909	4.54983	17.1919	4.14277	3.53538	1.12447	2.49412	4.50202	56.0323
Bacteria;			P2_2595	P2_NODE_21	136349	0.623803	0.742294	0.253793	0.649643	0.927086	0.421873	0.47095	0.80705	3.1517	0.75309	1.20618	0.134623	0.511597	12.7542	23.4078
Bacteria;			P2_42888	P2_NODE_742	15504	0.597833	0.446837	0.209647	0.361535	0.836753	0.505613	0.379641	0.478454	1.25698	1.02291	0.533112	0.985777	0.958804	3.29024	11.8641
Bacteria;			P2_45347	P2_NODE_3891	5413	0.302175	0.545257	0.556536	0.352216	0.597058	0.383538	0.216165	0.773474	1.48485	0.992062	0.96584	0.0574754	1.39213	3.1944	11.8132
Bacteria;			P3_19049	P3_NODE_4221	5116	1.81993	1.55445	0.604341	0.715514	2.4557	1.29437	1.15743	1.1564	1.82931	2.69771	0.729936	2.64532	1.70636	1.63541	22.0022
Bacteria;			P3_28289	P3_NODE_3396	5942	1.96926	3.34592	1.33418	2.96474	3.15617	1.8072	1.38441	3.14013	5.79975	3.10819	3.0753	0.438503	1.91961	3.76339	37.2068
Bacteria;			P3_30433	P3_NODE_9655	2987	1.19348	9.62032	0.570625	1.1872	0.670523	1.72562	0.58166	0.563719	0	1.20974	0.666774	0	0.537645	0.424402	18.9517
Bacteria;			P3_33294	P3_NODE_17270	2089	0.602302	16.8759	0.607197	1.27772	0.82802	1.04522	0.424336	0	0	0.768784	0.738885	0	0	0.461199	23.6296
Bacteria;			P3_59071	P3_NODE_5231	4419	0.303709	2.28201	0.340861	0.371041	0.442935	0.510311	0.345027	0.298655	0.261615	2.74843	0.563378	0.19361	0.857295	0.516371	10.0352
Bacteria;			P3_618	P3_NODE_389	25620	0.496015	8.59215	0.467246	0.632539	0.380216	0.8299	0.0899586	0.0035526	0	0	0.94452	0	0.0128581	0.33053	12.7795
Bacteria;			P3_71624	P3_NODE_9117	3101	0.527466	2.51165	0.869211	0.97141	1.15963	1.38515	0.125776	2.46549	0	0	0.240848	0.0125409	1.14199	0.016352	11.4275
Bacteria;			P4_21992	P4_NODE_5103	6118	0.226223	0.475724	0.343387	0.324094	0.453854	0.251581	0.179664	0.870307	2.33955	1.92775	1.70095	0.0381392	3.52013	2.14666	14.798
Bacteria;			P4_28289	P4_NODE_2329	11181	2.99708	4.91282	2.47098	5.02342	5.23955	2.67315	1.80443	6.44312	7.81383	4.47066	4.32407	1.63473	3.5687	4.63493	58.0115
Bacteria;			P4_52905	P4_NODE_6979	4821	2.34017	1.11389	2.14596	2.46771	1.67121	2.36849	0.919351	6.38125	0.285477	1.76972	3.01578	0.161333	3.01512	2.70314	30.3586
Bacteria;			P4_835	P4_NODE_23077	2028	0.0413613	1.45536	0.117274	0.0188022	1.52629	0.176502	0	5.61007	2.95887	1.2621	0.0245519	11.3523	0.527924	0.0250037	25.0964
Bacteria;			P5_12701	P5_NODE_19684	2304	0.491488	0.320256	1.47956	1.73774	0.691483	1.08751	0.600193	0	0	0.261392	0.108054	3.39269	0.125107	0.044017	10.3395
Bacteria;			P5_2524	P5_NODE_20435	2241	1.83407	0.67681	0.725203	3.21586	5.11864	0.111808	1.31324	2.29474	0.343917	0.067185	0.777643	0.156182	4.29972	2.14959	23.0846
Bacteria;			P5_31703	P5_NODE_1	255174	0.00147924	0.00337357	0.00714561	9.81104	0.00231901	0.00294579	0.150765	0.000178344	0.0010787	0.000786713	0	0.00396248	0.000161373	0.582839	10.5681
Bacteria;			P5_3230	P5_NODE_13395	3099	2.05709	1.11113	0.613956	1.55034	1.46884	1.92892	1.30434	0.910471	2.62911	4.04866	1.23715	3.70195	2.48477	1.75079	26.7975
Bacteria;			P5_34589	P5_NODE_7743	4680	1.0037	2.11971	1.06719	1.27918	2.95681	1.29259	1.01524	2.4602	4.35235	5.62997	5.42598	1.01378	4.40817	5.52583	39.5507
Bacteria;			P5_971	P5_NODE_21763	2137	2.33547	0.364465	1.92906	0.999219	1.40584	0.636498	1.09509	0	0.180327	0	0.139798	0	1.98472	0.0711852	11.1417
Bacteria;			P6_28289	P6_NODE_2824	9387	3.51625	5.46744	2.82921	5.74787	6.03724	3.00481	2.25127	7.21393	10.0754	5.22349	5.11864	1.95959	3.73748	5.62878	67.8114
Bacteria;			P6_40734	P6_NODE_14626	2975	1.53664	1.39169	0.266478	0.692124	0.321313	0.685814	2.78893	0.902529	0.0185047	0.742265	0.569044	0	0.49829	0.0681783	10.4818
Bacteria;			P6_59588	P6_NODE_9934	3872	0.985684	0.402304	0.276405	2.91497	1.11682	0.425247	1.11721	4.71308	11.1041	5.79382	2.30182	0.763323	4.55171	8.23737	44.7039
Bacteria;			P6_68618	P6_NODE_13991	3066	0.300942	0.0133701	0.271497	0.634272	0.0148465	1.1558	7.0545	0	0.0538663	0.0327379	0.665833	0.0761043	0.120875	0	10.3946
Bacteria;			P6_89240	P6_NODE_3328	8315	1.75529	0.645826	0.42904	0.664941	1.3029	1.14508	1.68439	2.76392	4.86623	6.45221	1.10182	2.60509	3.79839	4.0188	33.2339
Bacteria;			P7_1966	P7_NODE_681	23539	0.00178174	0.00522444	0.0185235	0.050217	0.0831527	0.00608261	0.00753166	0	0.00467746	0	0.103648	9.64509	0.257155	0.0236961	10.2068
Bacteria;			P7_1988	P7_NODE_295	45346	0.460598	0.290183	0.600531	0.321219	0.295124	0.970922	0.766294	0.116417	0.326574	0.421676	0.331606	26.8158	0.371408	0.212465	32.3008
Bacteria;			P7_28289	P7_NODE_1685	8951	1.03551	1.79523	0.898964	1.54211	1.88159	1.02773	0.732839	1.65237	3.37036	1.59796	1.66323	1.43375	1.1823	2.15837	21.9723
Bacteria;			P7_3555	P7_NODE_721	22317	0.368343	0.0606156	0.628761	0.205032	0.318189	1.19973	0.152526	0	0	0.535222	0.136097	18.2309	0.0904121	0.0363544	21.9622
Bacteria;			P7_457	P7_NODE_709	22707	0.00738809	0.00722116	0.0296761	0.058774	0.130302	0.0141873	0.00312305	0	0.0121221	0	0.14253	15.1279	0.364504	0.0580613	15.9558
Bacteria;			P7_68341	P7_NODE_4129	3395	0	0.0120744	0	0.0561575	0.147485	0	0.0417762	0	0	0	0.146661	18.5225	0.388129	0.0597439	19.3746
Bacteria;			P8_2263	P8_NODE_21	121417	0.28912	0.00742762	0.00946752	0.0505619	0.557478	0.848162	0.688025	0	0	0.00909361	8.35467	0.00576531	0.0128876	0.10232	10.935
Bacteria;			P8_28289	P8_NODE_4650	5564	1.80153	3.08698	1.36783	2.48769	2.9779	1.55685	0.885801	2.54372	5.70895	3.07582	2.81888	0.342483	1.92421	3.63629	34.2149
Bacteria;			P8_29885	P8_NODE_7240	4060	2.6755	1.41354	0.67366	1.0425	2.23112	2.22174	1.65061	1.3563	3.03732	4.4501	1.97448	4.3487	3.03257	2.41048	32.5186
Bacteria;			P8_33886	P8_NODE_5182	5130	0.343371	0.878986	0.247258	0.765591	0.541263	0.293056	0.387061	0.665334	0.203894	0.616334	5.21208	0.030323	0.385292	0.0889607	10.6588
Bacteria;			P8_35127	P8_NODE_7375	4007	0.261669	0.153454	0.247308	0.294998	0.681597	0.312656	0.601725	2.22604	1.20901	9.18074	4.01363	1.03847	1.3154	2.59422	24.1309
Bacteria;			P8_39338	P8_NODE_5166	5144	0.342436	1.02004	0.678109	0.563365	0.955694	0.695853	0.399793	0.707758	0.310359	1.38542	3.3975	0.370446	0.800507	1.57722	13.2045
Bacteria;			P8_68037	P8_NODE_9835	3286	0.280793	0.561373	0.615206	0.382934	0.374018	0.261434	0.151067	0.761713	0.184286	0.183276	7.30354	0.0118348	0.438598	0.169745	11.6798
Bacteria;			P8_87764	P8_NODE_10345	3170	0.410142	1.42246	0.600205	0.421004	0.746689	0.892044	0.346746	0.33019	0.364693	1.67818	0.989544	0.0245358	1.1561	0.751816	10.1344
Bacteria;			P9_19049	P9_NODE_12536	3331	2.36709	1.42755	0.642595	0.961572	2.55542	2.04173	1.74573	1.87172	4.34659	5.16788	1.27057	4.19131	3.09052	3.56217	35.2425
Bacteria;			P9_2614	P9_NODE_688	21490	0.306404	0.164047	0.791296	0.392133	0.349497	3.60445	0.38279	0	0.0128086	0.927144	0.421686	5.03263	0.172454	0.0471918	12.6045
Bacteria;			P9_28289	P9_NODE_5907	5191	1.51085	2.69284	1.41266	2.3212	2.79728	1.62045	1.37295	2.63006	4.91019	3.04546	2.56103	0.254717	1.83243	3.50684	32.469
Bacteria;			P9_30433	P9_NODE_15933	2883	1.07651	6.32735	0.604959	1.26971	0.442089	1.50231	0.491953	0.726121	0.0190952	2.00192	0.932616	0	0.614172	0.316593	16.3254
Bacteria;			P9_36769	P9_NODE_2800	8052	0.177095	0	0.142762	0	0.0113063	11.6159	0.0220178	0	0	0	0	0	0	0	11.9691
Bacteria;			P9_3779	P9_NODE_20834	2434	1.60249	0.522093	1.05855	0.751965	1.36521	1.51473	0.903191	0	0.0452353	0.5361	1.20694	0	0.422947	1.33331	11.2628
Bacteria;			P9_4114	P9_NODE_15171	2969	0	0	0.0133508	0	0.0306631	0.578694	0.346335	0	19.9883	0	0	0	0.152563	0	21.1099
Bacteria;			P9_80696	P9_NODE_16527	2821	0	0.0290625	0.0421537	0.0540672	0.0322718	1.09122	0.515335	0.0161322	12.509	0	0	0	0	0	14.2893
Bacteria;			P9_92430	P9_NODE_25719	2130	0.748231	0.096227	0.856044	0.19692	0.299188	1.05872	0.649222	0	0.155074	0.235621	1.14543	4.78357	0.309319	0.0476128	10.5812
Bacteria;			P9_94275	P9_NODE_15966	2879	1.38393	1.66591	2.7261	1.0728	2.76689	1.91469	0.209371	0	0.0956084	0.0697287	0.0691787	0.0135079	0.328967	0.0176129	12.3343
Bacteria; Acidobacteria; Acidobacteriia; Acidobacteriales; Acidobacteriaceae; Acidobacterium; Acidobacterium capsulatum; Acidobacterium capsulatum ATCC 51196;			P9_9190	P9_NODE_26269	2102	1.99526	0.175516	1.47089	1.66891	0.476416	1.75397	1.5519	0.216503	0.34047	0.167132	0.450064	0	0.352619	0.265358	10.885
Bacteria; Acidobacteria; Acidobacteriia; Acidobacteriales; Acidobacteriaceae; unclassified Acidobacteriaceae; Acidobacteriaceae bacterium KBS 96;			P8_93392	P8_NODE_8351	3670	0.171418	0.0223393	0.0216014	0	0.334883	0.00975331	0	0	0	0	12.0205	0	0	0.276336	12.8568
Bacteria; Acidobacteria; Blastocatellia; Chloracidobacterium; Chloracidobacterium thermophilum; Chloracidobacterium thermophilum B;			P5_3038	P5_NODE_9835	3920	0.0427962	2.62479	0.111231	16.1667	0	1.35143	4.32365	0.0464376	0	0	0	3.60123	0	0	28.2683
Bacteria; Acidobacteria; Holophagae; Holophagales; Holophagaceae; Geothrix; Geothrix fermentans; Geothrix fermentans DSM 14018;			P7_6531	P7_NODE_75	94268	0.0084532	0	0.00126146	0.0076854	0.00144861	0.00189856	0.0372374	0	0.00116798	0.00532389	0.000528189	47.0118	0.000873639	0	47.0777
Bacteria; Acidobacteria; Holophagae; Holophagales; Holophagaceae; Holophaga; Holophaga foetida; Holophaga foetida DSM 6591;			P7_1709	P7_NODE_1163	13180	0.00636424	0.00933066	0.276688	0.182265	0.777075	0.119497	0.0269025	0	0.0501226	0.0152313	1.10312	25.5052	5.29254	0.180824	33.5452
Bacteria; Deferribacteres; Deferribacteres; Deferribacterales; Deferribacteraceae; Mucispirillum; Mucispirillum schaedleri; Mucispirillum schaedleri ASF457;			P13_65670	P13_NODE_9546	3298	0.0127169	0.0621478	1.56247	0	0.0138021	15.4879	0	0	0	0	0.0452923	0	0.0499431	0	17.2342
Bacteria; Deferribacteres; Deferribacteres; Deferribacterales; Deferribacteraceae; Mucispirillum; Mucispirillum schaedleri; Mucispirillum schaedleri ASF457;			P15_673	P15_NODE_15581	2394	1.54167	0.0171231	13.4281	0.0159277	0	0.104663	0	0	0	0.0419275	0.540758	0	1.03203	0	16.7222
Bacteria; Deferribacteres; Deferribacteres; Deferribacterales; Deferribacteraceae; Mucispirillum; Mucispirillum schaedleri; Mucispirillum schaedleri ASF457;			P8_430	P8_NODE_4655	5563	0.18094	1.03163	1.4322	3.72193	0.155468	0.0514753	0.643755	1.75066	1.27658	1.4615	10.5884	0	1.93196	2.17852	26.405
Bacteria; FCB group; Bacteroidetes/Chlorobi group;	YES but LOW		P15_37897	P15_NODE_178	57901	9.31001	0.00283192	0.00205378	0.538697	0	0.000618205	0.338647	0.000785977	0	0.156886	0.000859939	0.178659	0.0384038	0	10.5685
Bacteria; FCB group; Bacteroidetes/Chlorobi group; Bacteroidetes;			P11_14652	P11_NODE_20519	2058	1.16161	1.97195	3.44767	10.0237	1.37133	7.27025	0.499645	0	0.0267499	0	0	0	0	0	25.7729
Bacteria; FCB group; Bacteroidetes/Chlorobi group; Bacteroidetes;			P12_35474	P12_NODE_997	17780	0.592071	0.853054	0.251921	0.3174	1.65897	0.714685	0.348991	0.923999	0.894817	3.08236	0.403259	0.00656175	1.06767	4.13532	15.2511
Bacteria; FCB group; Bacteroidetes/Chlorobi group; Bacteroidetes;			P13_19336	P13_NODE_14034	2598	0.629589	0.252457	1.99871	0.39628	1.31407	0.909333	0.13648	0.437922	0.0423798	0	14.6614	0	0.792496	0	21.5711
Bacteria; FCB group; Bacteroidetes/Chlorobi group; Bacteroidetes;			P13_445	P13_NODE_1031	16032	4.52313	1.83843	1.09036	0.318709	0.502553	0.88415	0.670137	0	0.65243	1.26157	0.118018	0.00727719	0.172089	0.695838	12.7347
Bacteria; FCB group; Bacteroidetes/Chlorobi group; Bacteroidetes;			P15_14652	P15_NODE_12501	2762	1.53366	1.64743	3.18601	8.60085	0.889951	5.76706	0.231077	0	0.0199317	0	0	0	0	0	21.876
Bacteria; FCB group; Bacteroidetes/Chlorobi group; Bacteroidetes;			P15_40674	P15_NODE_1032	16401	2.42932	4.00654	1.84405	1.72044	6.47501	4.06812	1.1069	2.98009	1.9636	3.84643	2.17065	0.0284538	3.59282	9.49782	45.7302
Bacteria; FCB group; Bacteroidetes/Chlorobi group; Bacteroidetes;			P15_445	P15_NODE_304	42499	6.81225	1.78925	1.0754	0.380421	0.490549	1.01491	0.74254	0	0.851049	1.21987	0.160508	0	0.245137	0.756456	15.5383
Bacteria; FCB group; Bacteroidetes/Chlorobi group; Bacteroidetes;			P15_75766	P15_NODE_14437	2519	3.03023	0.211554	1.46343	0.953651	0.379478	1.4352	1.66097	0.451656	0.131127	0.0597704	0.177897	0	0.196164	0.10065	10.2518
Bacteria; FCB group; Bacteroidetes/Chlorobi group; Bacteroidetes;			P15_76180	P15_NODE_3361	6609	2.74779	6.48167	3.0888	2.18666	9.26366	5.35106	1.29834	6.51405	1.41606	6.81161	3.20189	0.0176529	4.2742	6.93595	59.5894
Bacteria; FCB group; Bacteroidetes/Chlorobi group; Bacteroidetes;			P17_40674	P17_NODE_456	24909	2.06427	4.20311	1.93665	1.50325	6.48188	4.01215	0.687542	4.40125	2.87534	3.59444	1.73507	0.0249801	3.3691	10.5002	47.3893
Bacteria; FCB group; Bacteroidetes/Chlorobi group; Bacteroidetes;			P17_61910	P17_NODE_178	48560	0.279832	0.303056	0.0840768	0.185315	0.794901	0.224085	0.184736	0.368307	4.46782	0.792702	0.251213	0.0064068	0.164509	2.49257	10.5995
Bacteria; FCB group; Bacteroidetes/Chlorobi group; Bacteroidetes;			P17_773	P17_NODE_3606	4532	0.805121	0.0633162	0.0437319	0.0252411	0.020088	0.0236946	0	0.0100417	4.32442	1.00773	0.0439465	0	0.136291	16.2349	22.7386
Bacteria; FCB group; Bacteroidetes/Chlorobi group; Bacteroidetes;			P2_30982	P2_NODE_134	50820	0.950713	0.405733	0.170036	0.284369	1.18053	0.357101	0.131169	0.20059	1.62164	1.43293	0.287069	0.0168352	0.580966	16.8776	24.4973
Bacteria; FCB group; Bacteroidetes/Chlorobi group; Bacteroidetes;			P2_773	P2_NODE_201	38575	0.665391	0.147712	0.0236341	0.135423	0.447228	0.0918645	0.0762923	0.066066	1.47137	1.15922	0.0826091	0.00403259	0.360809	17.4213	22.153
Bacteria; FCB group; Bacteroidetes/Chlorobi group; Bacteroidetes;			P3_33201	P3_NODE_3948	5359	0.860876	4.00059	0.362435	0.825375	0.713496	1.21564	0.714576	1.19738	0.0308181	0.402696	1.28218	0	0.998909	0.350099	12.9551
Bacteria; FCB group; Bacteroidetes/Chlorobi group; Bacteroidetes;			P3_58058	P3_NODE_1253	12053	0.828159	1.35701	0.628139	0.39545	2.0167	0.686017	0.423619	0.592789	1.21951	4.16388	0.553558	0.0129061	1.52372	8.32155	22.723
Bacteria; FCB group; Bacteroidetes/Chlorobi group; Bacteroidetes;			P4_2286	P4_NODE_1717	14148	0.616595	0.170948	0.456678	0.506687	0.720691	1.03731	0.531312	0.0160831	0.0505844	0.0035473	1.23528	0	4.79363	0.0179204	10.1573
Bacteria; FCB group; Bacteroidetes/Chlorobi group; Bacteroidetes;			P4_2394	P4_NODE_2473	10740	0.613094	1.04199	1.12199	0.848537	0.885805	1.57643	0.34335	0.423732	0.266543	0.971968	0.329161	0	3.96445	0.368267	12.7553
Bacteria; FCB group; Bacteroidetes/Chlorobi group; Bacteroidetes;			P4_5497	P4_NODE_414	36479	0	0	0	0	0	0.00196248	0.000971999	0.00124754	0	0	0	0.00106607	16.9763	0	16.9815
Bacteria; FCB group; Bacteroidetes/Chlorobi group; Bacteroidetes;			P4_704	P4_NODE_2392	10996	0.625519	0	5.28106	1.60208	0.0455359	0.931	2.62481	0	0.0650843	0	0.00452813	0	1.06728	2.68848	14.9354
Bacteria; FCB group; Bacteroidetes/Chlorobi group; Bacteroidetes;			P8_821	P8_NODE_16	144812	0.66873	0.392909	1.02592	0.207491	1.1775	0.668623	0.0404006	0.000942785	0.038776	0.00138627	15.8243	0.00241695	0.154974	0.000350162	20.2047
Bacteria; FCB group; Bacteroidetes/Chlorobi group; Bacteroidetes;			P9_445	P9_NODE_1399	12610	5.18517	2.09352	0.83615	0.444508	0.581175	1.31711	0.731083	0	0.860041	1.19399	0.0829198	0.00925201	0.235117	0.92086	14.4909
Bacteria; FCB group; Bacteroidetes/Chlorobi group; Bacteroidetes; Bacteroidia;			P12_59493	P12_NODE_5235	4436	1.49382	1.16436	1.07228	0.610301	1.4879	1.33141	0.519554	0.4001	3.25145	2.12696	0.53877	0	2.24642	7.73874	23.982
Bacteria; FCB group; Bacteroidetes/Chlorobi group; Bacteroidetes; Bacteroidia;			P13_27032	P13_NODE_5414	4777	0.447761	0.969683	4.09081	2.37869	2.09635	3.58921	0.675452	2.07681	0.0230485	0.178602	10.8609	0	3.87041	0.0318448	31.2896
Bacteria; FCB group; Bacteroidetes/Chlorobi group; Bacteroidetes; Bacteroidia;			P3_2358	P3_NODE_2480	7441	0.248001	2.78206	1.34774	1.28111	2.41636	1.31326	0.142955	0	0	0.00674469	0.100372	0	1.00164	0	10.6402
Bacteria; FCB group; Bacteroidetes/Chlorobi group; Bacteroidetes; Bacteroidia;			P6_25837	P6_NODE_25778	2034	1.09284	1.18907	0.915935	0.69363	0.962307	1.42545	2.91121	0.626474	0.351852	0.567505	0.48959	0.0191196	2.51037	1.14678	14.9021
Bacteria; FCB group; Bacteroidetes/Chlorobi group; Bacteroidetes; Bacteroidia; Bacteroidales;	YES but LOW		P2_2500	P2_NODE_3297	6024	1.81017	1.32696	0.151342	0.500057	0.22669	0.849707	0.459111	0.370175	0	0.216611	0.876143	0	0.526347	2.91249	10.2258
Bacteria; FCB group; Bacteroidetes/Chlorobi group; Bacteroidetes; Bacteroidia; Bacteroidales;	YES but LOW	Blast to viral >95%id	P2_704	P2_NODE_6981	3638	1.87913	0.608468	2.57139	1.18439	0.412902	1.06262	2.26117	0.337751	0.0151323	0.206929	0.834874	0	0.81496	6.73221	18.9219
Bacteria; FCB group; Bacteroidetes/Chlorobi group; Bacteroidetes; Bacteroidia; Bacteroidales;			P11_14570	P11_NODE_554	26652	0.580668	1.08588	0.520542	1.14885	3.00422	1.0422	0.247452	2.79521	0.119803	0.627058	0.420346	0	0.367717	0.591703	12.5516
Bacteria; FCB group; Bacteroidetes/Chlorobi group; Bacteroidetes; Bacteroidia; Bacteroidales;			P11_34117	P11_NODE_20663	2046	0.430472	0.460817	0.251858	0.708199	1.35713	0.262424	0.589226	0.734014	3.84767	0.735883	0.146016	0	0.905677	0.0495675	10.479
Bacteria; FCB group; Bacteroidetes/Chlorobi group; Bacteroidetes; Bacteroidia; Bacteroidales;			P11_3494	P11_NODE_133	69205	0.0503005	0.215611	1.26811	0.455665	2.78161	0.879285	0.299728	0.60696	0.000795482	0	5.73063	0.000561943	0.0196355	0	12.3089
Bacteria; FCB group; Bacteroidetes/Chlorobi group; Bacteroidetes; Bacteroidia; Bacteroidales;			P11_5133	P11_NODE_162	59229	0.0630213	0.235316	1.65236	0.435201	2.53	0.782625	0.387328	0.66309	0	0.00169468	4.99351	0	0.36778	0.000856128	12.1128
Bacteria; FCB group; Bacteroidetes/Chlorobi group; Bacteroidetes; Bacteroidia; Bacteroidales;			P11_61721	P11_NODE_5724	4996	0.822688	1.84615	0.420505	0.969301	1.8769	1.04604	0.397442	4.14462	0	0.552501	1.28565	0	0.568713	0.639427	14.5699
Bacteria; FCB group; Bacteroidetes/Chlorobi group; Bacteroidetes; Bacteroidia; Bacteroidales;			P11_7435	P11_NODE_2622	8594	0.580742	1.17817	0.193719	0.315021	2.34641	2.19083	0.453843	2.16053	0.506057	0.414625	0.515642	0	0.301864	0.407124	11.5646
Bacteria; FCB group; Bacteroidetes/Chlorobi group; Bacteroidetes; Bacteroidia; Bacteroidales;			P12_22436	P12_NODE_9333	3007	0.641588	1.17239	1.6214	0.595994	1.08992	0.452344	0.21225	0.423761	0.238	1.45204	1.92078	0	0.506681	0.79257	11.1197
Bacteria; FCB group; Bacteroidetes/Chlorobi group; Bacteroidetes; Bacteroidia; Bacteroidales;			P12_33270	P12_NODE_12517	2472	0.339323	0.729644	0.529156	0.493604	1.17849	0.521282	0.0573747	0.625931	0.0445399	0.690277	0.261848	0	0.549708	5.88717	11.9083
Bacteria; FCB group; Bacteroidetes/Chlorobi group; Bacteroidetes; Bacteroidia; Bacteroidales;			P12_48118	P12_NODE_11820	2566	1.22585	1.08632	0.3244	1.23338	0.195134	0.767228	1.07782	1.86221	0.0643624	3.07069	0.310468	0	0.449332	0.810215	12.4774
Bacteria; FCB group; Bacteroidetes/Chlorobi group; Bacteroidetes; Bacteroidia; Bacteroidales;			P12_5354	P12_NODE_8230	3269	1.19316	2.37003	0.448647	1.24809	2.07476	2.12425	0.336245	6.02794	0.0168404	1.39707	1.88869	0	0.718003	1.14786	20.9916
Bacteria; FCB group; Bacteroidetes/Chlorobi group; Bacteroidetes; Bacteroidia; Bacteroidales;			P12_7414	P12_NODE_2585	7543	0.522655	1.44559	0.788252	0.36397	0.989682	0.749776	0.352554	1.79188	0.17516	4.31146	0.825125	0	1.29381	0.618467	14.2284
Bacteria; FCB group; Bacteroidetes/Chlorobi group; Bacteroidetes; Bacteroidia; Bacteroidales;			P12_773	P12_NODE_2547	7629	0.379326	0	0	0.0399852	0	0.00938384	0.0185909	0	0.887576	1.12492	0	0	0.0215903	10.8275	13.3088
Bacteria; FCB group; Bacteroidetes/Chlorobi group; Bacteroidetes; Bacteroidia; Bacteroidales;			P12_7747	P12_NODE_397	40371	0.862264	1.36368	0.342668	1.23731	0.75206	1.06929	0.453199	2.60511	0.133636	3.26451	0.440304	0	0.483476	0.468503	13.476
Bacteria; FCB group; Bacteroidetes/Chlorobi group; Bacteroidetes; Bacteroidia; Bacteroidales;			P12_802	P12_NODE_5046	4556	2.14488	0.00899752	0	0.795091	0.0599464	0.219985	4.3816	0.859035	0.579997	1.79555	0	0	0.117497	0	10.9626
Bacteria; FCB group; Bacteroidetes/Chlorobi group; Bacteroidetes; Bacteroidia; Bacteroidales;			P13_26426	P13_NODE_11608	2923	0.430451	2.18777	1.05775	0.639211	1.37041	1.38378	0.181958	2.53778	0	0	0.051103	0	1.09883	0	10.9391
Bacteria; FCB group; Bacteroidetes/Chlorobi group; Bacteroidetes; Bacteroidia; Bacteroidales;			P13_5133	P13_NODE_229	43353	0.0580449	0.290286	2.67165	0.46352	1.03632	0.95611	0.254361	0.568953	0	0	6.25478	0	0.0208963	0	12.5749
Bacteria; FCB group; Bacteroidetes/Chlorobi group; Bacteroidetes; Bacteroidia; Bacteroidales;			P13_7768	P13_NODE_697	21594	1.48191	2.71842	0.961869	2.45624	1.64632	1.84659	0.737262	6.85352	0.178457	1.6664	1.20132	0.00180093	0.762769	0.974514	23.4874
Bacteria; FCB group; Bacteroidetes/Chlorobi group; Bacteroidetes; Bacteroidia; Bacteroidales;			P13_81947	P13_NODE_406	31592	1.24658	1.64012	0.727727	2.81106	1.53306	1.51146	0.324361	6.12797	0.83295	1.72364	1.15999	0.0270817	1.19395	0.967862	21.8278
Bacteria; FCB group; Bacteroidetes/Chlorobi group; Bacteroidetes; Bacteroidia; Bacteroidales;			P15_20380	P15_NODE_5738	4577	1.83266	2.05993	0.294453	0.774781	0.805564	1.29821	0.402838	4.52404	0	0.328953	1.65355	0	0.557798	1.56211	16.0949
Bacteria; FCB group; Bacteroidetes/Chlorobi group; Bacteroidetes; Bacteroidia; Bacteroidales;			P15_30982	P15_NODE_1522	12031	0.61354	0.218064	0.0560099	0.234535	0.934525	0.14876	0.0442077	0.170219	0.8694	1.25145	0.194514	0.00646485	0.106103	8.18503	13.0328
Bacteria; FCB group; Bacteroidetes/Chlorobi group; Bacteroidetes; Bacteroidia; Bacteroidales;			P15_38606	P15_NODE_8571	3522	5.76352	2.19978	2.54353	1.99207	2.24883	2.50014	1.46985	3.56628	0.250091	3.14917	2.40333	0.0110418	1.5433	7.97615	37.6171
Bacteria; FCB group; Bacteroidetes/Chlorobi group; Bacteroidetes; Bacteroidia; Bacteroidales;			P15_4362	P15_NODE_1112	15499	2.12151	1.15316	0.327359	0.511725	0.654933	0.591227	0.212759	3.08893	0.0319674	0.0582857	0.62966	0	0.318819	1.66201	11.3623
Bacteria; FCB group; Bacteroidetes/Chlorobi group; Bacteroidetes; Bacteroidia; Bacteroidales;			P15_43764	P15_NODE_13322	2654	2.71806	1.35922	0.238966	0.632163	0.0686049	0.714814	0.293921	0.462976	0	0.01891	1.80104	0	0.977476	2.63664	11.9228
Bacteria; FCB group; Bacteroidetes/Chlorobi group; Bacteroidetes; Bacteroidia; Bacteroidales;			P15_7768	P15_NODE_313	41652	2.29175	3.25859	1.0906	3.45496	1.99991	2.6718	0.721886	7.24829	0.183716	2.61828	1.26594	0.00280101	0.953032	1.02993	28.7915
Bacteria; FCB group; Bacteroidetes/Chlorobi group; Bacteroidetes; Bacteroidia; Bacteroidales;			P15_78152	P15_NODE_18251	2163	0.329628	1.0992	0.0366515	0.475975	3.68279	0.827431	1.04914	0.0841588	0.0763542	4.61732	0.598509	0	1.58011	0.0703295	14.5276
Bacteria; FCB group; Bacteroidetes/Chlorobi group; Bacteroidetes; Bacteroidia; Bacteroidales;			P15_802	P15_NODE_15317	2422	2.1126	0.0507754	0.016366	0.692717	0	0.177348	4.31873	0.939489	0.386405	1.76132	0	0	0.0680068	0	10.5238
Bacteria; FCB group; Bacteroidetes/Chlorobi group; Bacteroidetes; Bacteroidia; Bacteroidales;			P15_94363	P15_NODE_719	22042	1.56215	1.57707	0.699546	1.81988	0.939629	1.22282	0.374812	2.80172	0.0774245	1.06786	0.711563	0.00352865	0.661331	0.648741	14.1681
Bacteria; FCB group; Bacteroidetes/Chlorobi group; Bacteroidetes; Bacteroidia; Bacteroidales;			P16_2522	P16_NODE_249	48636	0.543268	1.66041	0.731874	0.941591	1.22418	1.42999	0.160389	4.58588	0.00113191	0.00103189	0.0214989	0	1.027	0	12.3282
Bacteria; FCB group; Bacteroidetes/Chlorobi group; Bacteroidetes; Bacteroidia; Bacteroidales;			P16_27002	P16_NODE_6943	4046	0.850001	1.2158	0.107767	0.678553	0.461269	0.725448	0.368071	6.24257	0	0.223275	0.209207	0	1.23148	0.125328	12.4388
Bacteria; FCB group; Bacteroidetes/Chlorobi group; Bacteroidetes; Bacteroidia; Bacteroidales;			P16_27939	P16_NODE_3001	8056	1.24426	1.9438	0.280462	0.894581	0.180812	0.524301	1.13996	5.03332	0.157172	0.29903	0.352297	0	0.204459	0.465785	12.7202
Bacteria; FCB group; Bacteroidetes/Chlorobi group; Bacteroidetes; Bacteroidia; Bacteroidales;			P16_35056	P16_NODE_3626	6865	1.87555	0.626982	0.034644	0.427688	0.165766	0.375414	0.299568	5.65463	0	0.0438635	0.689028	0	0.143958	0.302842	10.6399
Bacteria; FCB group; Bacteroidetes/Chlorobi group; Bacteroidetes; Bacteroidia; Bacteroidales;			P16_55120	P16_NODE_15555	2086	0.32169	1.4935	0.17102	0.676339	0.0872854	0.686379	0.866891	7.33029	0	0.120295	0.238693	0	0.217142	0.218777	12.4283
Bacteria; FCB group; Bacteroidetes/Chlorobi group; Bacteroidetes; Bacteroidia; Bacteroidales;			P16_6615	P16_NODE_4285	5972	1.11663	1.59248	0.584091	1.26422	0.640259	1.08487	0.587792	5.62383	0.0276547	0.428591	0.308486	0	0.87569	0.611344	14.7459
Bacteria; FCB group; Bacteroidetes/Chlorobi group; Bacteroidetes; Bacteroidia; Bacteroidales;			P16_6724	P16_NODE_5670	4743	1.19375	1.7372	1.00287	1.23807	1.09408	1.75841	0.926994	3.31026	0.104462	1.28034	0.871322	0	0.772686	0.983576	16.274
Bacteria; FCB group; Bacteroidetes/Chlorobi group; Bacteroidetes; Bacteroidia; Bacteroidales;			P16_7768	P16_NODE_1540	13841	1.36054	1.79774	0.770376	2.92297	1.57859	1.8465	0.322784	7.99636	0.143187	1.33436	0.956903	0	0.657493	1.04778	22.7356
Bacteria; FCB group; Bacteroidetes/Chlorobi group; Bacteroidetes; Bacteroidia; Bacteroidales;			P16_89210	P16_NODE_9496	3100	0.717044	1.67938	0.127866	0.565814	0.543295	0.72744	0.594772	4.62429	0	0	0.497913	0	0.345365	0.523433	10.9466
Bacteria; FCB group; Bacteroidetes/Chlorobi group; Bacteroidetes; Bacteroidia; Bacteroidales;			P16_90040	P16_NODE_5812	4655	1.6668	0.959872	0.357641	0.475101	2.62066	0.607471	0.198044	6.08088	0.118263	1.02423	1.00545	0.0083543	0.318456	0.0871452	15.5284
Bacteria; FCB group; Bacteroidetes/Chlorobi group; Bacteroidetes; Bacteroidia; Bacteroidales;			P17_8902	P17_NODE_5545	3187	2.51352	5.18358	2.99746	0.526439	4.21343	9.00763	0.311519	1.02813	1.641	0.881859	1.79668	0	0.684794	2.52981	33.3158
Bacteria; FCB group; Bacteroidetes/Chlorobi group; Bacteroidetes; Bacteroidia; Bacteroidales;			P2_16737	P2_NODE_983	12857	0.952522	1.7249	0.51795	1.38798	1.07275	1.13033	0.479864	17.1034	0.363955	1.13592	0.921703	0	0.778275	1.28573	28.8553
Bacteria; FCB group; Bacteroidetes/Chlorobi group; Bacteroidetes; Bacteroidia; Bacteroidales;			P2_20380	P2_NODE_4791	4711	1.45113	2.08836	0.269249	0.979376	0.898599	1.1853	0.383854	4.96531	0	0.372862	1.50082	0	0.51571	1.82982	16.4404
Bacteria; FCB group; Bacteroidetes/Chlorobi group; Bacteroidetes; Bacteroidia; Bacteroidales;			P2_7768	P2_NODE_879	13965	2.38758	4.65259	1.35677	4.96671	3.16826	3.84219	1.08924	10.8778	0.327194	3.19128	1.7542	0.00556954	1.22075	2.02613	40.8663
Bacteria; FCB group; Bacteroidetes/Chlorobi group; Bacteroidetes; Bacteroidia; Bacteroidales;			P2_85957	P2_NODE_6384	3867	4.35997	3.10599	8.68215	3.89493	2.6603	3.51745	7.52796	3.44818	0.398613	2.32312	1.94427	0	2.85382	15.3028	60.0195
Bacteria; FCB group; Bacteroidetes/Chlorobi group; Bacteroidetes; Bacteroidia; Bacteroidales;			P3_15116	P3_NODE_1943	8762	0.493021	5.94165	0.248815	1.14889	0.540289	0.551504	0.963124	0.347991	0	1.42623	0.261402	0	0.408867	0.138893	12.4707
Bacteria; FCB group; Bacteroidetes/Chlorobi group; Bacteroidetes; Bacteroidia; Bacteroidales;			P3_20380	P3_NODE_5549	4263	1.65282	2.95209	0.185966	0.992853	1.01439	1.36864	0.382605	5.73264	0	0.306091	1.61182	0	0.367058	0.856427	17.4234
Bacteria; FCB group; Bacteroidetes/Chlorobi group; Bacteroidetes; Bacteroidia; Bacteroidales;			P3_4127	P3_NODE_11624	2662	0.0945311	0.754561	1.62307	0.673235	2.15456	1.34465	0.466196	1.36766	0	0	8.7537	0	0	0	17.2322
Bacteria; FCB group; Bacteroidetes/Chlorobi group; Bacteroidetes; Bacteroidia; Bacteroidales;			P3_445	P3_NODE_2386	7614	3.99353	2.81037	0.832962	0.681088	0.77121	1.31633	0.70319	0.579769	0.679646	1.23919	0.385827	0	0.27041	1.34528	15.6088
Bacteria; FCB group; Bacteroidetes/Chlorobi group; Bacteroidetes; Bacteroidia; Bacteroidales;			P3_47706	P3_NODE_12256	2574	1.97155	3.18514	2.29454	1.57027	1.87453	2.8925	1.69436	4.36701	0.342199	2.94416	1.91505	0	1.31181	1.87149	28.2346
Bacteria; FCB group; Bacteroidetes/Chlorobi group; Bacteroidetes; Bacteroidia; Bacteroidales;			P3_65268	P3_NODE_1726	9627	0.631697	9.44872	0.415861	0.538673	0.482287	0.914666	0.103128	0.0141816	0	0.0208527	1.30336	0	0.0128321	0.358171	14.2444
Bacteria; FCB group; Bacteroidetes/Chlorobi group; Bacteroidetes; Bacteroidia; Bacteroidales;			P3_92389	P3_NODE_357	26768	0.41207	5.3293	0.373166	0.410255	1.16995	0.641865	0.0993468	0.754854	0.074038	0.241862	0.310638	0.00581131	0.384583	0.556935	10.7647
Bacteria; FCB group; Bacteroidetes/Chlorobi group; Bacteroidetes; Bacteroidia; Bacteroidales;			P4_20169	P4_NODE_8349	4221	1.36125	3.1757	0.741873	0.641387	2.32935	3.97719	0.554418	3.47165	0.0391268	0.475595	1.09704	0.0184266	1.19018	2.07828	21.1514
Bacteria; FCB group; Bacteroidetes/Chlorobi group; Bacteroidetes; Bacteroidia; Bacteroidales;			P4_28023	P4_NODE_7737	4466	0.713718	1.98263	1.14496	0.725734	2.20156	1.38658	0.269941	1.71193	0.431437	1.2249	0.646641	0	3.95553	0.896977	17.2925
Bacteria; FCB group; Bacteroidetes/Chlorobi group; Bacteroidetes; Bacteroidia; Bacteroidales;			P4_53775	P4_NODE_7170	4731	0.026595	0.086647	0.242976	0.0886578	0.230916	0.136188	0.0224842	0.0769543	0	0	1.32609	0	15.8063	0	18.0438
Bacteria; FCB group; Bacteroidetes/Chlorobi group; Bacteroidetes; Bacteroidia; Bacteroidales;			P4_582	P4_NODE_9560	3819	0.0549101	1.24513	1.02755	0.768809	0.715151	0.271811	0	0.595822	0	0	6.54497	0	1.50954	1.23483	13.9685
Bacteria; FCB group; Bacteroidetes/Chlorobi group; Bacteroidetes; Bacteroidia; Bacteroidales;			P4_6152	P4_NODE_5949	5432	0.339723	0.0301861	0.167836	0.175492	0.226256	0.217457	0.267629	0	0	0	0.439982	0	8.56614	0	10.4307
Bacteria; FCB group; Bacteroidetes/Chlorobi group; Bacteroidetes; Bacteroidia; Bacteroidales;			P4_61649	P4_NODE_6379	5143	3.45765	4.83814	3.09062	2.94341	2.92959	4.23857	2.21997	7.30018	0.36394	5.11338	2.81728	0	3.70707	3.18463	46.2044
Bacteria; FCB group; Bacteroidetes/Chlorobi group; Bacteroidetes; Bacteroidia; Bacteroidales;			P4_742	P4_NODE_3104	8956	0.15922	2.05513	0.942721	2.16711	0.965685	0.511581	0.154404	0.77237	0	0.17932	0.311335	0	2.7541	0	10.973
Bacteria; FCB group; Bacteroidetes/Chlorobi group; Bacteroidetes; Bacteroidia; Bacteroidales;			P4_7768	P4_NODE_1982	12715	1.0918	2.08268	0.751309	2.51307	1.58235	1.84392	0.563305	5.37588	0.142878	1.51568	0.908501	0.00305854	0.780489	0.749747	19.9047
Bacteria; FCB group; Bacteroidetes/Chlorobi group; Bacteroidetes; Bacteroidia; Bacteroidales;			P5_445	P5_NODE_19431	2328	4.64802	2.32433	0.936478	0.786204	0.351954	1.32231	0.578774	0	0.874957	1.42283	0.192492	0	0.141506	0.435632	14.0155
Bacteria; FCB group; Bacteroidetes/Chlorobi group; Bacteroidetes; Bacteroidia; Bacteroidales;			P5_52338	P5_NODE_16578	2630	0.5103	1.32486	1.83875	3.17516	0.415386	0.734947	1.4965	0.363379	0.0418641	0.0572478	0.359709	0	0.547998	0.636255	11.5023
Bacteria; FCB group; Bacteroidetes/Chlorobi group; Bacteroidetes; Bacteroidia; Bacteroidales;			P5_52445	P5_NODE_2408	10190	2.21843	3.66883	1.48985	2.41733	1.96104	2.24463	1.94512	7.30643	0.632091	1.87155	1.28021	0	1.64066	1.26893	29.9451
Bacteria; FCB group; Bacteroidetes/Chlorobi group; Bacteroidetes; Bacteroidia; Bacteroidales;			P5_67995	P5_NODE_570	22266	1.85912	4.71676	2.29115	2.21942	8.8704	6.02365	0.611502	17.1113	2.33151	3.83177	1.70399	0.00698631	3.15688	2.91957	57.654
Bacteria; FCB group; Bacteroidetes/Chlorobi group; Bacteroidetes; Bacteroidia; Bacteroidales;			P5_742	P5_NODE_6884	5099	0.361909	3.60967	0.621903	1.89196	0.366012	0.772193	0.653659	0.339152	0.064779	0.177166	0.214828	0	2.23697	0.208837	11.5191
Bacteria; FCB group; Bacteroidetes/Chlorobi group; Bacteroidetes; Bacteroidia; Bacteroidales;			P6_61423	P6_NODE_4050	7207	1.25117	2.01921	0.863501	2.97344	1.71163	2.10586	0.570705	5.4305	0.190965	1.57379	1.1054	0	0.828476	0.759875	21.3845
Bacteria; FCB group; Bacteroidetes/Chlorobi group; Bacteroidetes; Bacteroidia; Bacteroidales;			P6_75058	P6_NODE_2906	9200	2.68053	2.35708	2.02932	3.35718	1.86036	2.78576	1.14852	5.60946	0.137628	3.00032	1.70481	0.0042271	0.948887	5.03218	32.6563
Bacteria; FCB group; Bacteroidetes/Chlorobi group; Bacteroidetes; Bacteroidia; Bacteroidales;			P6_84984	P6_NODE_19521	2451	0.889799	0.75262	1.27762	0.886765	2.45147	1.25595	1.08499	0.0742699	0.157225	0.143334	0.6907	0	0.235207	0.227574	10.1275
Bacteria; FCB group; Bacteroidetes/Chlorobi group; Bacteroidetes; Bacteroidia; Bacteroidales;			P6_8647	P6_NODE_1417	15286	2.5928	5.56724	2.8291	1.85591	6.11947	5.72068	2.03198	6.61823	3.43936	3.93001	2.38436	0.00508822	3.64208	3.18788	49.9242
Bacteria; FCB group; Bacteroidetes/Chlorobi group; Bacteroidetes; Bacteroidia; Bacteroidales;			P8_20380	P8_NODE_1364	13437	1.28908	1.54367	0.197647	0.615793	0.426839	0.732569	0.406375	2.15403	0	0.175545	1.64155	0	0.429034	1.11702	10.7292
Bacteria; FCB group; Bacteroidetes/Chlorobi group; Bacteroidetes; Bacteroidia; Bacteroidales;			P8_3494	P8_NODE_160	51762	0.0599587	0.235208	0.929663	0.358753	0.639321	0.746154	0.269209	0.695443	0.00106355	0.00581746	12.4935	0	0.00238658	0.00293889	16.4394
Bacteria; FCB group; Bacteroidetes/Chlorobi group; Bacteroidetes; Bacteroidia; Bacteroidales;			P8_52445	P8_NODE_2073	9977	1.61002	1.80373	0.723085	1.42938	1.58772	1.52119	0.781864	6.00733	0.171053	1.57951	1.32251	0	0.974044	0.772532	20.284
Bacteria; FCB group; Bacteroidetes/Chlorobi group; Bacteroidetes; Bacteroidia; Bacteroidales;			P8_69776	P8_NODE_7983	3785	0.720243	6.25992	0.471264	0.664898	0.613338	0.784929	0.281037	0.192376	0.0436338	0.53038	1.7496	0	0.554844	0.643055	13.5095
Bacteria; FCB group; Bacteroidetes/Chlorobi group; Bacteroidetes; Bacteroidia; Bacteroidales;			P8_7768	P8_NODE_329	36276	1.18389	1.75832	0.793296	2.09701	1.45432	1.55015	0.341126	4.79351	0.166933	1.20778	2.17827	0.00107204	0.575513	0.793966	18.8952
Bacteria; FCB group; Bacteroidetes/Chlorobi group; Bacteroidetes; Bacteroidia; Bacteroidales;			P8_84169	P8_NODE_12258	2824	2.18315	1.13223	0.322835	0.71563	0.7737	0.975988	0.339006	1.24086	0	0.177717	2.00999	0	0.437444	1.88537	12.1939
Bacteria; FCB group; Bacteroidetes/Chlorobi group; Bacteroidetes; Bacteroidia; Bacteroidales;			P9_20380	P9_NODE_7730	4418	1.18663	2.31964	0.26019	0.975281	0.731524	1.54748	0.393259	4.81047	0	0.431669	1.13828	0	0.35418	0.757515	14.9061
Bacteria; FCB group; Bacteroidetes/Chlorobi group; Bacteroidetes; Bacteroidia; Bacteroidales;			P9_208	P9_NODE_11508	3506	0.203361	0.140306	0.576602	0.337153	0.259665	1.29661	0.707937	0.116823	0.486763	0.271979	0.979921	6.17836	0.610742	0.491745	12.658
Bacteria; FCB group; Bacteroidetes/Chlorobi group; Bacteroidetes; Bacteroidia; Bacteroidales;			P9_26177	P9_NODE_10303	3745	0.68314	5.07894	0.603311	1.20145	0.38895	1.08005	0.719565	0.182278	0.0440999	0.174215	0.704657	0	1.25349	0.338502	12.4526
Bacteria; FCB group; Bacteroidetes/Chlorobi group; Bacteroidetes; Bacteroidia; Bacteroidales;			P9_2744	P9_NODE_25371	2149	0.878229	1.23989	0.0922256	0.762973	0.0211816	1.0327	0.643482	0.698833	0.128086	3.47971	0	0	0.708976	0.330343	10.0166
Bacteria; FCB group; Bacteroidetes/Chlorobi group; Bacteroidetes; Bacteroidia; Bacteroidales;			P9_51689	P9_NODE_15976	2877	3.84854	4.24603	6.43421	4.59904	2.04101	4.04354	6.26084	3.54327	0.822804	3.29697	1.31531	0.0405519	1.51716	8.46008	50.4693
Bacteria; FCB group; Bacteroidetes/Chlorobi group; Bacteroidetes; Bacteroidia; Bacteroidales;			P9_7768	P9_NODE_1319	13106	1.14243	1.81411	0.390155	1.57982	1.22256	1.43659	0.511329	4.20851	0.197422	0.961162	1.00297	0	0.515276	0.526189	15.5085
Bacteria; FCB group; Bacteroidetes/Chlorobi group; Bacteroidetes; Bacteroidia; Bacteroidales; Bacteroidaceae; Bacteroides;	YES but LOW		P6_23608	P6_NODE_23	124283	0.770754	0.11808	0.00542194	0.256798	0.000732511	1.19121	7.82198	0	0.0442952	0.0593606	0.0745169	0.000312909	0.0238554	0	10.3673
Bacteria; FCB group; Bacteroidetes/Chlorobi group; Bacteroidetes; Bacteroidia; Bacteroidales; Bacteroidaceae; Bacteroides;	YES but LOW		P6_802	P6_NODE_9208	4071	2.3489	0	0	1.10524	0.0782696	0.254985	5.63523	0.816052	0.527389	2.24369	0	0.0191055	0.16184	0.0249116	13.2156
Bacteria; FCB group; Bacteroidetes/Chlorobi group; Bacteroidetes; Bacteroidia; Bacteroidales; Bacteroidaceae; Bacteroides;	YES but LOW	blast to viral>95%id	P11_14498	P11_NODE_3857	6557	9.29377	11.9596	8.48146	6.8039	11.9821	10.8689	8.18708	18.5658	1.35173	13.1878	7.62399	0.0237238	6.32398	9.03256	123.686
Bacteria; FCB group; Bacteroidetes/Chlorobi group; Bacteroidetes; Bacteroidia; Bacteroidales; Bacteroidaceae; Bacteroides;			P11_16239	P11_NODE_4726	5694	0	0	0.222767	0	55.3763	0	0	0	0	0.237979	0.0349781	0	0.0940139	0.222636	56.1886
Bacteria; FCB group; Bacteroidetes/Chlorobi group; Bacteroidetes; Bacteroidia; Bacteroidales; Bacteroidaceae; Bacteroides;			P11_30110	P11_NODE_5956	4877	0.980356	1.21877	0.585191	0.781852	22.755	1.05689	0.748847	1.57699	4.71836	2.08899	1.0822	0.0318961	0.844333	1.37244	39.8421
Bacteria; FCB group; Bacteroidetes/Chlorobi group; Bacteroidetes; Bacteroidia; Bacteroidales; Bacteroidaceae; Bacteroides;			P11_3668	P11_NODE_298	39543	0.0583344	0.182452	0.979361	0.45418	2.12039	0.75766	0.336256	0.824023	0	0	4.37058	0.000983468	0.00104135	0	10.0853
Bacteria; FCB group; Bacteroidetes/Chlorobi group; Bacteroidetes; Bacteroidia; Bacteroidales; Bacteroidaceae; Bacteroides;			P11_7768	P11_NODE_652	23463	0.99743	2.30271	0.630149	2.32722	2.73547	2.20446	0.358157	5.18843	0.180665	1.29409	0.901902	0	0.608993	0.551099	20.2808
Bacteria; FCB group; Bacteroidetes/Chlorobi group; Bacteroidetes; Bacteroidia; Bacteroidales; Bacteroidaceae; Bacteroides;			P11_9469	P11_NODE_1635	11958	0.578705	0.733604	0.603296	0.902412	3.14045	0.880049	0.551522	1.00852	8.17622	1.02406	0.449696	0	1.65291	0.903221	20.6047
Bacteria; FCB group; Bacteroidetes/Chlorobi group; Bacteroidetes; Bacteroidia; Bacteroidales; Bacteroidaceae; Bacteroides;			P11_95885	P11_NODE_1048	16399	0.641931	0.567434	0.473758	0.523169	5.98172	0.517308	0.14919	0.599422	0.110781	0.281555	0.540451	0	0.381674	0.0680265	10.8364
Bacteria; FCB group; Bacteroidetes/Chlorobi group; Bacteroidetes; Bacteroidia; Bacteroidales; Bacteroidaceae; Bacteroides;			P12_26920	P12_NODE_9354	3003	0.474849	0.313963	0.593984	0.279347	0.939793	0.512544	0.413258	1.06081	0.311646	9.14166	0.29845	0	0.246822	0.709197	15.2963
Bacteria; FCB group; Bacteroidetes/Chlorobi group; Bacteroidetes; Bacteroidia; Bacteroidales; Bacteroidaceae; Bacteroides;			P12_3225	P12_NODE_5348	4381	0.785005	0.0187139	0.00904783	0.130556	0.0311705	0.0408522	0.0728413	0	5.57927	1.66107	0	0	0.075194	7.07198	15.4757
Bacteria; FCB group; Bacteroidetes/Chlorobi group; Bacteroidetes; Bacteroidia; Bacteroidales; Bacteroidaceae; Bacteroides;			P12_64487	P12_NODE_9749	2922	0.574132	0.575189	0.664712	0.443686	0.560813	0.367502	0.230559	5.4511	0	1.71756	0.238562	0	0.0563698	0.104122	10.9843
Bacteria; FCB group; Bacteroidetes/Chlorobi group; Bacteroidetes; Bacteroidia; Bacteroidales; Bacteroidaceae; Bacteroides;			P12_69715	P12_NODE_13250	2380	2.6433	1.98074	0.216513	1.29773	1.75957	0.947506	0.789601	2.75348	0.0693924	2.67806	1.31801	0	0.10381	0.7457	17.3034
Bacteria; FCB group; Bacteroidetes/Chlorobi group; Bacteroidetes; Bacteroidia; Bacteroidales; Bacteroidaceae; Bacteroides;			P12_84985	P12_NODE_13310	2374	0.794993	0.742496	0.667878	0.25699	0.65192	1.357	1.15005	0.843467	0.301461	2.1986	1.30036	0	0.971345	0.747585	11.9842
Bacteria; FCB group; Bacteroidetes/Chlorobi group; Bacteroidetes; Bacteroidia; Bacteroidales; Bacteroidaceae; Bacteroides;			P12_87619	P12_NODE_11012	2693	3.90903	5.25157	1.91348	2.32212	2.90729	6.10091	2.29098	9.02404	0.286193	7.60356	5.2879	0.0144409	2.07955	2.44782	51.4389
Bacteria; FCB group; Bacteroidetes/Chlorobi group; Bacteroidetes; Bacteroidia; Bacteroidales; Bacteroidaceae; Bacteroides;			P13_2404	P13_NODE_9264	3363	1.69607	0.987335	2.2984	1.03179	2.31454	0.776988	0.137065	0.0811933	0	0.0895401	0.592225	0	0.881601	0.150781	11.0375
Bacteria; FCB group; Bacteroidetes/Chlorobi group; Bacteroidetes; Bacteroidia; Bacteroidales; Bacteroidaceae; Bacteroides;			P13_62013	P13_NODE_3614	6342	0.171941	5.62341	3.7876	0.126261	0.0717744	0.903051	0.0335454	0.0430547	0.0781239	0.0712212	0.628084	0.00613202	0.0649292	0.687615	12.2967
Bacteria; FCB group; Bacteroidetes/Chlorobi group; Bacteroidetes; Bacteroidia; Bacteroidales; Bacteroidaceae; Bacteroides;			P13_68374	P13_NODE_5880	4518	1.16965	1.23395	2.24601	0.573905	0.51383	1.06956	0.800502	1.4807	0	0.555414	0.771446	0	0.428369	0.740748	11.5841
Bacteria; FCB group; Bacteroidetes/Chlorobi group; Bacteroidetes; Bacteroidia; Bacteroidales; Bacteroidaceae; Bacteroides;			P13_75497	P13_NODE_16387	2353	1.21204	2.24737	1.17922	1.63673	0.754464	1.67336	0.406865	1.41188	0	0.362593	0.677145	0	0.560008	0.754257	12.8759
Bacteria; FCB group; Bacteroidetes/Chlorobi group; Bacteroidetes; Bacteroidia; Bacteroidales; Bacteroidaceae; Bacteroides;			P13_83770	P13_NODE_9154	3388	0.680849	1.51242	1.42736	0.55148	1.4779	1.44742	0.16745	1.81337	0.0649957	0.192572	1.55782	0.0114785	0.303853	0.179602	11.3886
Bacteria; FCB group; Bacteroidetes/Chlorobi group; Bacteroidetes; Bacteroidia; Bacteroidales; Bacteroidaceae; Bacteroides;			P13_92020	P13_NODE_9694	3261	1.31184	1.55875	2.11503	0.748353	2.58236	1.29524	0.239211	1.01875	0.320753	0.538654	0.931393	0	0.871294	0.326544	13.8582
Bacteria; FCB group; Bacteroidetes/Chlorobi group; Bacteroidetes; Bacteroidia; Bacteroidales; Bacteroidaceae; Bacteroides;			P15_2721	P15_NODE_1986	9888	3.1557	2.40865	1.58346	2.46416	0.524798	0.908623	0.66698	0.0552292	0.00556749	1.13185	0.976893	0	1.46172	1.3282	16.6718
Bacteria; FCB group; Bacteroidetes/Chlorobi group; Bacteroidetes; Bacteroidia; Bacteroidales; Bacteroidaceae; Bacteroides;			P15_32016	P15_NODE_9866	3224	1.56105	2.40311	0.590152	1.45475	0.960085	0.965923	2.85948	0.903402	0.34151	0.856171	0.756754	0	1.44328	0.251651	15.3473
Bacteria; FCB group; Bacteroidetes/Chlorobi group; Bacteroidetes; Bacteroidia; Bacteroidales; Bacteroidaceae; Bacteroides;			P15_36894	P15_NODE_4021	5838	2.06181	1.07432	1.62954	0.587835	2.30014	1.12816	0.370488	0.834095	1.11272	0.765101	0.597019	0.00666141	0.874629	1.38104	14.7236
Bacteria; FCB group; Bacteroidetes/Chlorobi group; Bacteroidetes; Bacteroidia; Bacteroidales; Bacteroidaceae; Bacteroides;			P15_44243	P15_NODE_3053	7155	1.69989	1.9995	0.980577	1.07651	2.15032	1.33073	0.227959	1.46926	0.0153882	0.126257	0.542799	0	1.75532	0.177175	13.5517
Bacteria; FCB group; Bacteroidetes/Chlorobi group; Bacteroidetes; Bacteroidia; Bacteroidales; Bacteroidaceae; Bacteroides;			P15_54454	P15_NODE_19251	2087	1.40672	0.333913	0.436841	0.200977	0.283542	0.480235	0.101938	0.501535	0.0791347	5.74736	0.524873	0	0.414346	0.194375	10.7058
Bacteria; FCB group; Bacteroidetes/Chlorobi group; Bacteroidetes; Bacteroidia; Bacteroidales; Bacteroidaceae; Bacteroides;			P15_86604	P15_NODE_5112	4943	2.68119	0.306844	0	0.00771412	0.626202	0.0362074	0.236718	0.119687	5.92501	0.233523	0	0.00786755	0	0.892487	11.0735
Bacteria; FCB group; Bacteroidetes/Chlorobi group; Bacteroidetes; Bacteroidia; Bacteroidales; Bacteroidaceae; Bacteroides;			P16_2458	P16_NODE_533	29806	0.651492	1.99559	0.184854	0.703617	0.197007	0.897088	0.951688	7.76701	0.00369398	0.19532	0.0902078	0	0.342621	0.239877	14.2201
Bacteria; FCB group; Bacteroidetes/Chlorobi group; Bacteroidetes; Bacteroidia; Bacteroidales; Bacteroidaceae; Bacteroides;			P16_28492	P16_NODE_1920	11729	0.0822429	0.325034	0.0777293	0.0292589	0.0465711	0.180057	0.0332537	20.0908	0	0.0085578	0.00424515	0	0.277353	0.00432327	21.1594
Bacteria; FCB group; Bacteroidetes/Chlorobi group; Bacteroidetes; Bacteroidia; Bacteroidales; Bacteroidaceae; Bacteroides;			P16_34222	P16_NODE_5446	4886	1.03005	0.343983	0.713916	0.83504	0.531028	0.996331	0.88535	2.87807	0.0112672	2.11596	0.295528	0	0.353967	0.0415126	11.032
Bacteria; FCB group; Bacteroidetes/Chlorobi group; Bacteroidetes; Bacteroidia; Bacteroidales; Bacteroidaceae; Bacteroides;			P16_48470	P16_NODE_3003	8053	0.885366	1.89871	0.0984442	0.355125	0.429588	0.746741	0.823365	5.8094	0	0	0.00618296	0	0.209649	0.0629673	11.3255
Bacteria; FCB group; Bacteroidetes/Chlorobi group; Bacteroidetes; Bacteroidia; Bacteroidales; Bacteroidaceae; Bacteroides;			P16_5644	P16_NODE_4588	5649	0.957745	0.660353	0.378913	1.14075	0.185333	0.595627	0.219687	4.97061	0.194907	0.524172	0.343753	0	0.0874734	0.305197	10.5645
Bacteria; FCB group; Bacteroidetes/Chlorobi group; Bacteroidetes; Bacteroidia; Bacteroidales; Bacteroidaceae; Bacteroides;			P17_13080	P17_NODE_199	45280	0.11578	0.122218	0.102423	0.555795	0.393067	0.130436	0.344552	0.336693	12.9191	0.581897	0.0318893	0.0137418	1.93523	0.278847	17.8616
Bacteria; FCB group; Bacteroidetes/Chlorobi group; Bacteroidetes; Bacteroidia; Bacteroidales; Bacteroidaceae; Bacteroides;			P17_1479	P17_NODE_1149	12011	0.139673	0	0.00330019	0.0349213	0.00757961	0.00596031	0.0147604	0	17.3299	0.18803	0	0	0.0102851	2.26287	19.9972
Bacteria; FCB group; Bacteroidetes/Chlorobi group; Bacteroidetes; Bacteroidia; Bacteroidales; Bacteroidaceae; Bacteroides;			P17_56772	P17_NODE_3795	4332	0.745477	0.700245	0.969919	0.228856	2.34322	0.661028	0.204626	0.357179	2.1985	0.196949	0.413778	0	0.418245	0.959839	10.3979
Bacteria; FCB group; Bacteroidetes/Chlorobi group; Bacteroidetes; Bacteroidia; Bacteroidales; Bacteroidaceae; Bacteroides;			P17_7435	P17_NODE_4379	3838	0.633804	1.93322	0.382133	0.407339	1.5774	2.25699	0.563551	2.3122	1.23356	0.588438	0.492984	0	0.375517	0.356724	13.1139
Bacteria; FCB group; Bacteroidetes/Chlorobi group; Bacteroidetes; Bacteroidia; Bacteroidales; Bacteroidaceae; Bacteroides;			P17_94446	P17_NODE_2001	7550	1.75538	2.82877	0.819022	2.76765	1.67005	1.71625	1.57798	6.06986	1.1229	1.84795	1.68829	0	1.63622	0.886543	26.3869
Bacteria; FCB group; Bacteroidetes/Chlorobi group; Bacteroidetes; Bacteroidia; Bacteroidales; Bacteroidaceae; Bacteroides;			P2_1523	P2_NODE_6679	3740	0.0897119	7.15728	3.17956	0.152931	0.0365128	1.12935	0.0379225	0.0365044	0.103037	0.107352	1.0118	0	0.121112	1.74901	14.9121
Bacteria; FCB group; Bacteroidetes/Chlorobi group; Bacteroidetes; Bacteroidia; Bacteroidales; Bacteroidaceae; Bacteroides;			P2_21709	P2_NODE_12190	2462	0.681402	0.865809	0.837208	0.604023	2.81029	1.5702	0.532871	0.443628	0.111802	0.366925	0.889853	0	0.434862	0.74146	10.8903
Bacteria; FCB group; Bacteroidetes/Chlorobi group; Bacteroidetes; Bacteroidia; Bacteroidales; Bacteroidaceae; Bacteroides;			P3_12462	P3_NODE_8244	3308	0.583209	2.67667	1.00654	0.610925	1.96773	0.887292	0.192937	0.83919	0	0.227572	0.270932	0	0.585058	0.153288	10.0013
Bacteria; FCB group; Bacteroidetes/Chlorobi group; Bacteroidetes; Bacteroidia; Bacteroidales; Bacteroidaceae; Bacteroides;			P3_1523	P3_NODE_515	22032	0.00190361	3.83655	1.76855	0.00346141	1.78094	2.81555	0.00321873	0	0.0899532	0.0364468	0.409052	0	0.185032	0.98506	11.9157
Bacteria; FCB group; Bacteroidetes/Chlorobi group; Bacteroidetes; Bacteroidia; Bacteroidales; Bacteroidaceae; Bacteroides;			P3_1567	P3_NODE_1429	11096	0.672799	3.84214	0.0821636	0.635744	0.74252	1.03552	1.31975	1.65285	0.0148841	0.479438	0.816693	0	1.81101	0.159946	13.2655
Bacteria; FCB group; Bacteroidetes/Chlorobi group; Bacteroidetes; Bacteroidia; Bacteroidales; Bacteroidaceae; Bacteroides;			P3_1618	P3_NODE_200	38480	0.624527	3.46222	0.352297	1.29514	0.901396	0.986958	0.293022	3.07374	0.0844082	0.71342	0.463235	0	0.348858	0.333395	12.9326
Bacteria; FCB group; Bacteroidetes/Chlorobi group; Bacteroidetes; Bacteroidia; Bacteroidales; Bacteroidaceae; Bacteroides;			P3_2522	P3_NODE_2697	7011	0.334996	2.66619	0.650183	0.745106	1.20762	1.16405	0.121378	2.59643	0	0.00715835	0.00710189	0	0.886877	0.00723258	10.3943
Bacteria; FCB group; Bacteroidetes/Chlorobi group; Bacteroidetes; Bacteroidia; Bacteroidales; Bacteroidaceae; Bacteroides;			P3_2914	P3_NODE_6142	3992	1.49186	2.20777	1.41992	2.19692	0.64995	1.04909	0.506282	0.114	0.0413713	0.980612	0.823204	0	1.10372	1.53698	14.1217
Bacteria; FCB group; Bacteroidetes/Chlorobi group; Bacteroidetes; Bacteroidia; Bacteroidales; Bacteroidaceae; Bacteroides;			P3_42077	P3_NODE_15196	2259	0.556976	2.15942	0.649237	1.19845	0.221652	0.348598	0.831894	0.906551	0	0.999745	0.595116	0	0.109371	1.54884	10.1258
Bacteria; FCB group; Bacteroidetes/Chlorobi group; Bacteroidetes; Bacteroidia; Bacteroidales; Bacteroidaceae; Bacteroides;			P3_57050	P3_NODE_12577	2536	2.36493	2.74793	1.12539	2.05991	0.664123	0.959794	0.894827	0.0897257	0.0651238	0.633277	1.00132	0	1.7374	1.2197	15.5635
Bacteria; FCB group; Bacteroidetes/Chlorobi group; Bacteroidetes; Bacteroidia; Bacteroidales; Bacteroidaceae; Bacteroides;			P3_78507	P3_NODE_3407	5931	1.11021	2.05966	1.12948	0.597905	2.1643	1.60536	0.316852	0.774978	1.46655	0.566944	0.478521	0	0.937286	0.256488	13.4645
Bacteria; FCB group; Bacteroidetes/Chlorobi group; Bacteroidetes; Bacteroidia; Bacteroidales; Bacteroidaceae; Bacteroides;			P4_12652	P4_NODE_14772	2791	0.540971	1.49812	0.766923	0.819726	1.45153	1.026	0.139747	3.06545	0	0	0	0	1.43113	0	10.7396
Bacteria; FCB group; Bacteroidetes/Chlorobi group; Bacteroidetes; Bacteroidia; Bacteroidales; Bacteroidaceae; Bacteroides;			P4_48893	P4_NODE_620	28932	0.723359	1.17175	0.401427	0.550903	0.841727	0.841296	0.479189	2.47269	1.21398	0.820495	0.66774	0.00268832	3.7916	0.560847	14.5397
Bacteria; FCB group; Bacteroidetes/Chlorobi group; Bacteroidetes; Bacteroidia; Bacteroidales; Bacteroidaceae; Bacteroides;			P4_49252	P4_NODE_101	76916	0.0648876	0.0564931	0.0438046	0.295961	0.211275	0.0674792	0.203758	0.23016	2.66324	0.304062	0.0304253	0.00606729	11.7539	0.00988889	15.9414
Bacteria; FCB group; Bacteroidetes/Chlorobi group; Bacteroidetes; Bacteroidia; Bacteroidales; Bacteroidaceae; Bacteroides;			P4_52726	P4_NODE_2520	10590	0.891083	1.61416	0.827207	1.24583	3.00883	1.34188	0.612722	1.26772	5.53113	1.97621	0.681751	0.0146891	5.09769	4.75952	28.8704
Bacteria; FCB group; Bacteroidetes/Chlorobi group; Bacteroidetes; Bacteroidia; Bacteroidales; Bacteroidaceae; Bacteroides;			P5_1554	P5_NODE_3055	8770	1.03297	1.93979	0.406781	2.92178	0.840836	1.15098	0.832868	0.441078	0	0.0057226	0.00567746	0	2.2115	0.0173458	11.8073
Bacteria; FCB group; Bacteroidetes/Chlorobi group; Bacteroidetes; Bacteroidia; Bacteroidales; Bacteroidaceae; Bacteroides;			P5_32252	P5_NODE_14186	2969	0.381404	0.165683	0.280367	1.99067	0.275968	9.17472	0.203024	0.137952	0	0	0.519883	0.0130984	11.7612	0	24.904
Bacteria; FCB group; Bacteroidetes/Chlorobi group; Bacteroidetes; Bacteroidia; Bacteroidales; Bacteroidaceae; Bacteroides;			P5_37227	P5_NODE_23663	2010	0.0208658	0	0	1.17618	0	0	16.3528	0.0452825	0	0	0	0	0	0	17.5951
Bacteria; FCB group; Bacteroidetes/Chlorobi group; Bacteroidetes; Bacteroidia; Bacteroidales; Bacteroidaceae; Bacteroides;			P5_618	P5_NODE_6376	5407	0.97734	14.9278	0.784414	1.55147	0.757673	1.54247	0.157385	0.02525	0	0	1.60231	0	0.0456942	0.262588	22.6344
Bacteria; FCB group; Bacteroidetes/Chlorobi group; Bacteroidetes; Bacteroidia; Bacteroidales; Bacteroidaceae; Bacteroides;			P5_704	P5_NODE_199	38440	0.512798	0.00639845	3.51839	1.9492	0.0473666	0.585714	1.73229	0.00118389	0.0529891	0.0013056	0.0025906	0	0.533473	1.54207	10.4858
Bacteria; FCB group; Bacteroidetes/Chlorobi group; Bacteroidetes; Bacteroidia; Bacteroidales; Bacteroidaceae; Bacteroides;			P5_7768	P5_NODE_160	41993	1.47914	1.98653	0.792903	3.64937	1.64222	1.9571	0.445826	7.20569	0.159938	1.51304	0.929593	0.0157435	0.545211	0.867003	23.1893
Bacteria; FCB group; Bacteroidetes/Chlorobi group; Bacteroidetes; Bacteroidia; Bacteroidales; Bacteroidaceae; Bacteroides;			P6_21366	P6_NODE_19508	2452	0.56445	0.936212	1.19627	1.39958	3.89847	1.72258	0.563966	2.56127	8.68877	0.941522	0.588886	0.0793012	2.26715	0.289521	25.698
Bacteria; FCB group; Bacteroidetes/Chlorobi group; Bacteroidetes; Bacteroidia; Bacteroidales; Bacteroidaceae; Bacteroides;			P6_21950	P6_NODE_7144	4868	3.04128	0.0421043	0.0407134	1.19844	0.0935073	0.26471	7.51688	0.925509	0.802926	3.28877	0.0306849	0	0.186097	0	17.4316
Bacteria; FCB group; Bacteroidetes/Chlorobi group; Bacteroidetes; Bacteroidia; Bacteroidales; Bacteroidaceae; Bacteroides;			P6_37227	P6_NODE_10731	3661	0.011456	0	0.0108272	0.614511	0	0	83.777	0.0124307	0	0	0.0136005	0	0	0	84.4398
Bacteria; FCB group; Bacteroidetes/Chlorobi group; Bacteroidetes; Bacteroidia; Bacteroidales; Bacteroidaceae; Bacteroides;			P6_445	P6_NODE_5835	5572	4.3807	1.9643	0.583338	0.520091	0.359449	0.828699	1.16452	0.0245023	0.80028	0.963753	0.125104	0	0.184755	0.42772	12.3272
Bacteria; FCB group; Bacteroidetes/Chlorobi group; Bacteroidetes; Bacteroidia; Bacteroidales; Bacteroidaceae; Bacteroides;			P6_52445	P6_NODE_1812	13027	1.0399	1.54505	0.47772	1.81185	0.936454	1.209	0.930873	4.33185	0.109874	0.678049	0.623013	0	0.448859	0.525487	14.668
Bacteria; FCB group; Bacteroidetes/Chlorobi group; Bacteroidetes; Bacteroidia; Bacteroidales; Bacteroidaceae; Bacteroides;			P6_65703	P6_NODE_25708	2038	0.0823166	0.301713	0.680741	1.16002	1.65281	0.228327	1.14828	1.51845	0	0	6.08344	0	0	0	12.8561
Bacteria; FCB group; Bacteroidetes/Chlorobi group; Bacteroidetes; Bacteroidia; Bacteroidales; Bacteroidaceae; Bacteroides;			P8_21666	P8_NODE_8684	3577	0.199325	0.974107	0.199467	0.373101	0.254511	0.660455	0.436156	0.267175	0.0153904	0.210458	5.84634	0	0.84037	0.028352	10.3052
Bacteria; FCB group; Bacteroidetes/Chlorobi group; Bacteroidetes; Bacteroidia; Bacteroidales; Bacteroidaceae; Bacteroides;			P8_2546	P8_NODE_666	22652	1.02944	0.83064	1.24067	0.471334	1.15346	1.13774	0.358457	0.667003	0.140958	0.576049	13.903	0.00686726	0.478096	0.373838	22.3675
Bacteria; FCB group; Bacteroidetes/Chlorobi group; Bacteroidetes; Bacteroidia; Bacteroidales; Bacteroidaceae; Bacteroides;			P8_50054	P8_NODE_3374	6948	2.30587	1.98828	0.228201	0.691493	1.23822	1.20037	1.37788	2.00428	0.103003	0.939024	3.83396	0	0.568955	0.693325	17.1729
Bacteria; FCB group; Bacteroidetes/Chlorobi group; Bacteroidetes; Bacteroidia; Bacteroidales; Bacteroidaceae; Bacteroides;			P8_55313	P8_NODE_10612	3112	0.296493	0.0263449	0.0127373	0.110276	0.204779	0.345064	0.216482	0.0146237	2.08742	4.04788	1.32798	0	1.21735	0.570298	10.4777
Bacteria; FCB group; Bacteroidetes/Chlorobi group; Bacteroidetes; Bacteroidia; Bacteroidales; Bacteroidaceae; Bacteroides;			P8_86584	P8_NODE_11135	3009	0.250889	0.0681168	0.223947	0.228101	0.151277	0.226021	0.365299	0.0302485	0.237842	28.2376	1.48927	0.0258486	0.16422	0	31.6987
Bacteria; FCB group; Bacteroidetes/Chlorobi group; Bacteroidetes; Bacteroidia; Bacteroidales; Bacteroidaceae; Bacteroides;			P9_12520	P9_NODE_23001	2288	1.30147	2.88454	0.121272	0.816615	0.159159	1.4393	0.852345	0.218793	0.0240609	0.592244	0.391715	0	0.161977	1.70651	10.67
Bacteria; FCB group; Bacteroidetes/Chlorobi group; Bacteroidetes; Bacteroidia; Bacteroidales; Bacteroidaceae; Bacteroides;			P9_17703	P9_NODE_3014	7664	1.23676	0.893239	0.796495	0.472656	2.40545	1.32642	0.360867	0.44535	0.165211	0.130969	0.110445	0.0101486	0.290138	5.28645	13.9306
Bacteria; FCB group; Bacteroidetes/Chlorobi group; Bacteroidetes; Bacteroidia; Bacteroidales; Bacteroidaceae; Bacteroides;			P9_43035	P9_NODE_18372	2634	0.302531	1.68079	0.346123	0.81068	10.9737	6.00655	0.0538459	0.172775	0.146302	0.171482	0.0945166	0	0.0625332	0	20.8218
Bacteria; FCB group; Bacteroidetes/Chlorobi group; Bacteroidetes; Bacteroidia; Bacteroidales; Bacteroidaceae; Bacteroides;			P9_704	P9_NODE_19290	2553	0.706398	0.0963401	4.28525	1.4637	0.0534892	1.20577	2.33328	0.0534769	0.0215634	0.0196581	0.0195031	0	0.661301	1.43006	12.3498
Bacteria; FCB group; Bacteroidetes/Chlorobi group; Bacteroidetes; Bacteroidia; Bacteroidales; Bacteroidaceae; Bacteroides;			P9_9469	P9_NODE_3553	6961	0.783255	0.989337	0.990822	0.679246	2.13178	1.74834	0.336187	1.00027	5.24336	0.61283	0.679526	0.0111735	1.68001	0.859574	17.7457
Bacteria; FCB group; Bacteroidetes/Chlorobi group; Bacteroidetes; Bacteroidia; Bacteroidales; Bacteroidaceae; Bacteroides; Bacteroides acidifaciens; Bacteroides acidifaciens JCM 10556;	YES but LOW		P4_48565	P4_NODE_805	24303	0.0069029	0.210842	0.0587165	0.0533453	0.011238	0.0147285	0.0102128	0.149805	0	0	0.139317	0	10.727	0	11.3821
Bacteria; FCB group; Bacteroidetes/Chlorobi group; Bacteroidetes; Bacteroidia; Bacteroidales; Bacteroidaceae; Bacteroides; Bacteroides acidifaciens; Bacteroides acidifaciens JCM 10556;			P11_31965	P11_NODE_4531	5863	0.879867	0.720152	0.811296	0.67638	2.48443	0.592202	0.302384	0.108669	0.206572	0.10272	0.0254774	0	0.196655	7.11792	14.2247
Bacteria; FCB group; Bacteroidetes/Chlorobi group; Bacteroidetes; Bacteroidia; Bacteroidales; Bacteroidaceae; Bacteroides; Bacteroides acidifaciens; Bacteroides acidifaciens JCM 10556;			P11_64131	P11_NODE_16229	2423	2.95988	3.89118	0.850683	1.77829	2.57373	3.13185	1.11216	7.62551	0	0.393544	0.637033	0	0.883723	1.77885	27.6164
Bacteria; FCB group; Bacteroidetes/Chlorobi group; Bacteroidetes; Bacteroidia; Bacteroidales; Bacteroidaceae; Bacteroides; Bacteroides acidifaciens; Bacteroides acidifaciens JCM 10556;			P12_7268	P12_NODE_9620	2951	0.525853	0.722338	0.967122	0.891573	0.817528	0.73991	0.660849	0.107951	1.79089	1.27551	0.523054	0	0.795375	0.274931	10.0929
Bacteria; FCB group; Bacteroidetes/Chlorobi group; Bacteroidetes; Bacteroidia; Bacteroidales; Bacteroidaceae; Bacteroides; Bacteroides acidifaciens; Bacteroides acidifaciens JCM 10556;			P13_26285	P13_NODE_21269	2003	0.942244	0.798161	1.28632	0.666292	0.295433	0.732692	0.95592	0	0	0	1.64065	0	5.42737	0.126579	12.8717
Bacteria; FCB group; Bacteroidetes/Chlorobi group; Bacteroidetes; Bacteroidia; Bacteroidales; Bacteroidaceae; Bacteroides; Bacteroides acidifaciens; Bacteroides acidifaciens JCM 10556;			P13_40405	P13_NODE_2913	7436	0.800904	0.810372	0.900876	0.271778	1.06514	0.187734	0.0905989	0.226443	6.32246	0.492693	0.113832	0	0.326722	12.8133	24.4228
Bacteria; FCB group; Bacteroidetes/Chlorobi group; Bacteroidetes; Bacteroidia; Bacteroidales; Bacteroidaceae; Bacteroides; Bacteroides acidifaciens; Bacteroides acidifaciens JCM 10556;			P15_31965	P15_NODE_9411	3319	1.55428	0.605195	0.418002	0.287217	0.905175	0.22648	0.448694	0.315367	0.298561	0.105848	0	0.0117172	0.0372203	13.0474	18.2611
Bacteria; FCB group; Bacteroidetes/Chlorobi group; Bacteroidetes; Bacteroidia; Bacteroidales; Bacteroidaceae; Bacteroides; Bacteroides acidifaciens; Bacteroides acidifaciens JCM 10556;			P15_60291	P15_NODE_7914	3703	5.85556	1.33949	1.81976	0.885568	0.184388	1.85595	2.43214	0.92173	0	0.284616	0.309263	0	1.17874	1.49261	18.5598
Bacteria; FCB group; Bacteroidetes/Chlorobi group; Bacteroidetes; Bacteroidia; Bacteroidales; Bacteroidaceae; Bacteroides; Bacteroides acidifaciens; Bacteroides acidifaciens JCM 10556;			P15_7268	P15_NODE_16984	2265	0.870285	0.923015	1.24253	1.04376	2.15036	0.805973	0.704454	0.261199	2.26039	1.08573	0.967249	0	1.07263	0.291037	13.6786
Bacteria; FCB group; Bacteroidetes/Chlorobi group; Bacteroidetes; Bacteroidia; Bacteroidales; Bacteroidaceae; Bacteroides; Bacteroides acidifaciens; Bacteroides acidifaciens JCM 10556;			P16_18961	P16_NODE_4296	5957	4.09054	2.29152	1.33748	3.82781	1.44421	2.66793	0.892837	4.23996	0.258761	7.96997	3.71116	0	0.767294	14.1474	47.6468
Bacteria; FCB group; Bacteroidetes/Chlorobi group; Bacteroidetes; Bacteroidia; Bacteroidales; Bacteroidaceae; Bacteroides; Bacteroides acidifaciens; Bacteroides acidifaciens JCM 10556;			P16_67908	P16_NODE_11398	2678	2.00462	2.20424	3.75959	1.59472	0.424938	1.7777	3.73377	2.43008	0.102784	1.12443	0.297484	0	2.99841	2.55621	25.009
Bacteria; FCB group; Bacteroidetes/Chlorobi group; Bacteroidetes; Bacteroidia; Bacteroidales; Bacteroidaceae; Bacteroides; Bacteroides acidifaciens; Bacteroides acidifaciens JCM 10556;			P2_39044	P2_NODE_9131	3022	2.31768	2.86216	0.209867	1.12298	0.572381	1.78855	0.645322	3.13231	0	0.215895	2.33963	0	0.940202	3.94318	20.0902
Bacteria; FCB group; Bacteroidetes/Chlorobi group; Bacteroidetes; Bacteroidia; Bacteroidales; Bacteroidaceae; Bacteroides; Bacteroides acidifaciens; Bacteroides acidifaciens JCM 10556;			P2_64882	P2_NODE_4446	4948	1.32229	1.38355	1.13757	0.631919	0.39558	0.940442	0.458626	1.58196	0.022252	0.111572	0.301888	0	0.590874	6.32308	15.2016
Bacteria; FCB group; Bacteroidetes/Chlorobi group; Bacteroidetes; Bacteroidia; Bacteroidales; Bacteroidaceae; Bacteroides; Bacteroides acidifaciens; Bacteroides acidifaciens JCM 10556;			P3_26285	P3_NODE_16953	2112	1.21134	1.22279	0.975949	0.631904	0.280185	0.779619	1.22557	0	0	0.0237629	1.0609	0	4.8938	0.0720278	12.3778
Bacteria; FCB group; Bacteroidetes/Chlorobi group; Bacteroidetes; Bacteroidia; Bacteroidales; Bacteroidaceae; Bacteroides; Bacteroides acidifaciens; Bacteroides acidifaciens JCM 10556;			P3_31965	P3_NODE_2291	7839	0.893485	0.800087	0.743318	0.214027	0.52261	0.671236	0.262347	0.0754708	0.161523	0.0640225	0.050814	0	0.136577	8.36394	12.9595
Bacteria; FCB group; Bacteroidetes/Chlorobi group; Bacteroidetes; Bacteroidia; Bacteroidales; Bacteroidaceae; Bacteroides; Bacteroides acidifaciens; Bacteroides acidifaciens JCM 10556;			P4_1099	P4_NODE_15815	2656	0.157908	0.07717	0	0.129209	0	0.0134769	0.320399	0	0	0.906998	4.19927	0	4.4961	0.0954586	10.396
Bacteria; FCB group; Bacteroidetes/Chlorobi group; Bacteroidetes; Bacteroidia; Bacteroidales; Bacteroidaceae; Bacteroides; Bacteroides acidifaciens; Bacteroides acidifaciens JCM 10556;			P4_37525	P4_NODE_1921	13036	0.135125	0.15094	0.030407	0.140402	0.0174591	0.0686458	0.304637	0.0244371	0.0126691	0.920124	1.39413	0.00298322	7.40107	0.0739064	10.6769
Bacteria; FCB group; Bacteroidetes/Chlorobi group; Bacteroidetes; Bacteroidia; Bacteroidales; Bacteroidaceae; Bacteroides; Bacteroides acidifaciens; Bacteroides acidifaciens JCM 10556;			P5_16011	P5_NODE_12952	3180	0.474796	0.65743	1.22157	2.78188	0.243342	2.37505	0.256454	0.30053	0	0	0.391441	0	14.9691	0	23.6716
Bacteria; FCB group; Bacteroidetes/Chlorobi group; Bacteroidetes; Bacteroidia; Bacteroidales; Bacteroidaceae; Bacteroides; Bacteroides acidifaciens; Bacteroides acidifaciens JCM 10556;			P5_29960	P5_NODE_11727	3430	0.269005	0.250976	1.3521	1.66753	0.862611	1.21055	0.496199	1.28699	0	0.0146318	0.725821	0	17.9239	0.192186	26.2525
Bacteria; FCB group; Bacteroidetes/Chlorobi group; Bacteroidetes; Bacteroidia; Bacteroidales; Bacteroidaceae; Bacteroides; Bacteroides acidifaciens; Bacteroides acidifaciens JCM 10556;			P5_33762	P5_NODE_21885	2128	0	0.44306	0.316661	0.878014	1.06953	0.252312	0	0.427715	0	0	5.59217	0	0.30961	0.810178	10.0993
Bacteria; FCB group; Bacteroidetes/Chlorobi group; Bacteroidetes; Bacteroidia; Bacteroidales; Bacteroidaceae; Bacteroides; Bacteroides acidifaciens; Bacteroides acidifaciens JCM 10556;			P5_34756	P5_NODE_9611	3989	1.30374	0.770733	0.626029	1.25223	3.19514	1.12167	0.204443	0.741558	0.0276016	0.100651	0.162268	0	0.640021	0.101695	10.2478
Bacteria; FCB group; Bacteroidetes/Chlorobi group; Bacteroidetes; Bacteroidia; Bacteroidales; Bacteroidaceae; Bacteroides; Bacteroides acidifaciens; Bacteroides acidifaciens JCM 10556;			P5_40405	P5_NODE_13625	3061	2.17854	0.69638	0.751074	0.809706	1.38298	0.116938	0.0695019	0.431152	16.6179	0.770597	0.211463	0	0.363218	28.9403	53.3397
Bacteria; FCB group; Bacteroidetes/Chlorobi group; Bacteroidetes; Bacteroidia; Bacteroidales; Bacteroidaceae; Bacteroides; Bacteroides acidifaciens; Bacteroides acidifaciens JCM 10556;			P6_41084	P6_NODE_21090	2324	1.64224	1.07597	1.14276	1.14852	0.646359	0.84712	0.961198	0.665792	0	0.0863807	0.0428497	0	2.23255	0.283648	10.7754
Bacteria; FCB group; Bacteroidetes/Chlorobi group; Bacteroidetes; Bacteroidia; Bacteroidales; Bacteroidaceae; Bacteroides; Bacteroides acidifaciens; Bacteroides acidifaciens JCM 10556;			P6_53662	P6_NODE_10061	3836	2.70054	3.36619	0.919664	2.10734	1.51889	1.81959	1.99657	7.31986	0	0.418663	0.610061	0	1.04126	3.2254	27.044
Bacteria; FCB group; Bacteroidetes/Chlorobi group; Bacteroidetes; Bacteroidia; Bacteroidales; Bacteroidaceae; Bacteroides; Bacteroides acidifaciens; Bacteroides acidifaciens JCM 10556;			P6_704	P6_NODE_163	58132	0.505748	0.0183343	4.37762	0.972098	0.0430669	0.646535	3.49318	0.0187885	0.0823895	0.00259	0.00513913	0	0.624061	1.70531	12.4949
Bacteria; FCB group; Bacteroidetes/Chlorobi group; Bacteroidetes; Bacteroidia; Bacteroidales; Bacteroidaceae; Bacteroides; Bacteroides acidifaciens; Bacteroides acidifaciens JCM 10556;			P8_74611	P8_NODE_8603	3598	1.03743	1.51529	0.45169	0.741847	0.39219	0.865519	1.35011	0.657716	0.0612022	0.767175	1.02406	0	3.39908	0.0986529	12.362
Bacteria; FCB group; Bacteroidetes/Chlorobi group; Bacteroidetes; Bacteroidia; Bacteroidales; Bacteroidaceae; Bacteroides; Bacteroides acidifaciens; Bacteroides acidifaciens JCM 10556;			P9_66686	P9_NODE_20065	2490	3.06552	4.72486	0.71636	1.69981	1.37106	3.0332	1.6376	12.3367	0	0.826376	0.91984	0	1.45529	1.42551	33.2122
Bacteria; FCB group; Bacteroidetes/Chlorobi group; Bacteroidetes; Bacteroidia; Bacteroidales; Bacteroidaceae; Bacteroides; Bacteroides barnesiae; Bacteroides barnesiae DSM 18169 = JCM 13652;			P15_2500	P15_NODE_11931	2842	2.43496	2.32225	0.125527	0.644013	0.512533	1.33506	0.536479	0.544441	0	0.229568	1.40159	0	0.405696	1.74854	12.2406
Bacteria; FCB group; Bacteroidetes/Chlorobi group; Bacteroidetes; Bacteroidia; Bacteroidales; Bacteroidaceae; Bacteroides; Bacteroides barnesiae; Bacteroides barnesiae DSM 18169 = JCM 13652;			P15_704	P15_NODE_14650	2495	3.29471	0	12.1537	3.39281	0.0729769	1.76463	7.27626	0	0.154453	0	0	0	1.83197	6.44261	36.3841
Bacteria; FCB group; Bacteroidetes/Chlorobi group; Bacteroidetes; Bacteroidia; Bacteroidales; Bacteroidaceae; Bacteroides; Bacteroides barnesiae; Bacteroides barnesiae DSM 18169 = JCM 13652;			P15_9838	P15_NODE_16617	2298	1.86158	0.481638	0.0689966	0.21571	0.0396165	0.295952	0.216016	0.0396074	0.646817	1.39773	0.108336	0	1.6844	4.54559	11.602
Bacteria; FCB group; Bacteroidetes/Chlorobi group; Bacteroidetes; Bacteroidia; Bacteroidales; Bacteroidaceae; Bacteroides; Bacteroides barnesiae; Bacteroides barnesiae DSM 18169 = JCM 13652;			P3_3693	P3_NODE_14846	2293	0.676752	2.37768	0.432169	0.415732	0.397029	0.515143	0.726779	4.00907	0	0.175097	0.369146	0	0.39508	0.862449	11.3521
Bacteria; FCB group; Bacteroidetes/Chlorobi group; Bacteroidetes; Bacteroidia; Bacteroidales; Bacteroidaceae; Bacteroides; Bacteroides barnesiae; Bacteroides barnesiae DSM 18169 = JCM 13652;			P4_48513	P4_NODE_7357	4635	0.71484	1.03477	0.761129	0.419563	0.805304	0.926723	0.237149	0.343648	0.273178	0.56305	0.182622	0	3.95345	0.207863	10.4233
Bacteria; FCB group; Bacteroidetes/Chlorobi group; Bacteroidetes; Bacteroidia; Bacteroidales; Bacteroidaceae; Bacteroides; Bacteroides barnesiae; Bacteroides barnesiae DSM 18169 = JCM 13652;			P4_9838	P4_NODE_21048	2166	1.82012	0.586692	0.128102	0.36969	0.0630462	0.611451	0.343771	0	1.29622	1.96949	0.183902	0	2.49046	5.78245	15.6454
Bacteria; FCB group; Bacteroidetes/Chlorobi group; Bacteroidetes; Bacteroidia; Bacteroidales; Bacteroidaceae; Bacteroides; Bacteroides barnesiae; Bacteroides barnesiae DSM 18169 = JCM 13652;			P6_95636	P6_NODE_20580	2363	1.40215	3.86855	0.201296	1.22639	1.09801	2.10557	1.47052	0.828134	0	0.552208	0.695351	0	1.32439	1.309	16.0816
Bacteria; FCB group; Bacteroidetes/Chlorobi group; Bacteroidetes; Bacteroidia; Bacteroidales; Bacteroidaceae; Bacteroides; Bacteroides barnesiae; Bacteroides barnesiae DSM 18169 = JCM 13652;			P9_85568	P9_NODE_7435	4529	1.09273	1.33957	0.743934	0.774574	0.522633	1.51746	0.728097	1.33643	0.0607765	0.786772	0.45075	0	1.19106	0.526221	11.071
Bacteria; FCB group; Bacteroidetes/Chlorobi group; Bacteroidetes; Bacteroidia; Bacteroidales; Bacteroidaceae; Bacteroides; Bacteroides caccae; Bacteroides caccae ATCC 43185;	YES but LOW		P16_21377	P16_NODE_61	94588	0.0226134	0.0195022	0.0293346	0.00241876	0.00144371	0.0503308	0.021742	11.8434	0.0384128	0.00212235	0.00368482	0	0.132779	0.00107218	12.1689
Bacteria; FCB group; Bacteroidetes/Chlorobi group; Bacteroidetes; Bacteroidia; Bacteroidales; Bacteroidaceae; Bacteroides; Bacteroides caccae; Bacteroides caccae ATCC 43185;			P13_12152	P13_NODE_9459	3316	0.733576	1.5329	5.97686	7.71587	0.480451	9.41283	0.684343	0.027448	0.0166017	0.0454046	0.0150155	0	0.049672	0.0152918	26.7063
Bacteria; FCB group; Bacteroidetes/Chlorobi group; Bacteroidetes; Bacteroidia; Bacteroidales; Bacteroidaceae; Bacteroides; Bacteroides caccae; Bacteroides caccae ATCC 43185;			P5_53616	P5_NODE_1051	16395	0.13558	0.760097	0.299798	2.93279	0.0694104	0.331857	0.175179	6.3371	0	0.0122445	0.0151849	0	0.630418	0.00618574	11.7058
Bacteria; FCB group; Bacteroidetes/Chlorobi group; Bacteroidetes; Bacteroidia; Bacteroidales; Bacteroidaceae; Bacteroides; Bacteroides caccae; Bacteroides caccae ATCC 43185;			P6_78707	P6_NODE_19111	2483	2.66878	2.19574	0.127712	1.3514	0.623301	0.850538	3.65571	2.62093	0	5.01266	3.06809	0	3.26705	0.612657	26.0546
Bacteria; FCB group; Bacteroidetes/Chlorobi group; Bacteroidetes; Bacteroidia; Bacteroidales; Bacteroidaceae; Bacteroides; Bacteroides cellulosilyticus; Bacteroides cellulosilyticus WH2;	YES but LOW		P8_7126	P8_NODE_11657	2922	2.03817	3.35293	0.217049	0.939571	0.467344	1.70276	0.800889	1.55746	0	0.223283	3.56139	0	1.08512	3.01955	18.9655
Bacteria; FCB group; Bacteroidetes/Chlorobi group; Bacteroidetes; Bacteroidia; Bacteroidales; Bacteroidaceae; Bacteroides; Bacteroides cellulosilyticus; Bacteroides cellulosilyticus WH2;	YES but LOW	blast to viral>95%id	P5_68514	P5_NODE_12541	3258	1.32592	1.95024	1.28965	1.63853	0.89418	1.47222	1.53453	2.89145	0.236562	2.20281	1.13093	0	2.35087	1.33851	20.2564
Bacteria; FCB group; Bacteroidetes/Chlorobi group; Bacteroidetes; Bacteroidia; Bacteroidales; Bacteroidaceae; Bacteroides; Bacteroides cellulosilyticus; Bacteroides cellulosilyticus WH2;			P12_76252	P12_NODE_5678	4198	1.39868	1.10342	0.604304	0.563153	0.31445	0.82708	0.75172	0.975655	0.301615	3.20395	0.284658	0	0.716056	1.01464	12.0594
Bacteria; FCB group; Bacteroidetes/Chlorobi group; Bacteroidetes; Bacteroidia; Bacteroidales; Bacteroidaceae; Bacteroides; Bacteroides cellulosilyticus; Bacteroides cellulosilyticus WH2;			P13_67026	P13_NODE_2476	8385	0.700256	0.967985	5.92806	0.386539	0.190003	0.648872	0.346752	0.781548	0	0.50277	0.249402	0	0.255368	0.387035	11.3446
Bacteria; FCB group; Bacteroidetes/Chlorobi group; Bacteroidetes; Bacteroidia; Bacteroidales; Bacteroidaceae; Bacteroides; Bacteroides cellulosilyticus; Bacteroides cellulosilyticus WH2;			P15_214	P15_NODE_19759	2050	1.90266	1.43974	0.425389	1.28343	0.444091	1.03019	0.518891	0.732582	0.134272	0.269297	0.680077	0	0.743215	1.01415	10.618
Bacteria; FCB group; Bacteroidetes/Chlorobi group; Bacteroidetes; Bacteroidia; Bacteroidales; Bacteroidaceae; Bacteroides; Bacteroides cellulosilyticus; Bacteroides cellulosilyticus WH2;			P15_59786	P15_NODE_2530	8175	6.02299	1.27867	0.930961	0.284524	0.50113	0.915117	0.160481	0.31731	0.215491	1.07434	0.17663	0	0.302225	0.198488	12.3784
Bacteria; FCB group; Bacteroidetes/Chlorobi group; Bacteroidetes; Bacteroidia; Bacteroidales; Bacteroidaceae; Bacteroides; Bacteroides cellulosilyticus; Bacteroides cellulosilyticus WH2;			P16_61436	P16_NODE_10121	2925	0.716928	1.41547	0.135516	0.65181	0.326805	0.330412	0.0969779	6.75243	0	0.0514741	0.0680907	0	0.126702	0.121352	10.794
Bacteria; FCB group; Bacteroidetes/Chlorobi group; Bacteroidetes; Bacteroidia; Bacteroidales; Bacteroidaceae; Bacteroides; Bacteroides cellulosilyticus; Bacteroides cellulosilyticus WH2;			P16_8470	P16_NODE_2072	11058	0.762344	1.2604	0.537691	0.59655	0.498086	0.660347	0.618855	2.53924	0.149353	0.993941	0.612373	0	0.666565	0.288893	10.1846
Bacteria; FCB group; Bacteroidetes/Chlorobi group; Bacteroidetes; Bacteroidia; Bacteroidales; Bacteroidaceae; Bacteroides; Bacteroides cellulosilyticus; Bacteroides cellulosilyticus WH2;			P2_69464	P2_NODE_13328	2305	1.01894	1.26268	0.791052	0.562452	0.434458	0.71434	0.461486	0.769998	0.0716503	1.15398	0.540036	0	0.911099	1.69392	10.3861
Bacteria; FCB group; Bacteroidetes/Chlorobi group; Bacteroidetes; Bacteroidia; Bacteroidales; Bacteroidaceae; Bacteroides; Bacteroides cellulosilyticus; Bacteroides cellulosilyticus WH2;			P2_9355	P2_NODE_14507	2166	1.52968	1.60867	0.164703	0.457712	0.252185	1.1568	0.474732	0.336169	0	0.254875	1.35627	0	0.570334	2.4113	10.5734
Bacteria; FCB group; Bacteroidetes/Chlorobi group; Bacteroidetes; Bacteroidia; Bacteroidales; Bacteroidaceae; Bacteroides; Bacteroides cellulosilyticus; Bacteroides cellulosilyticus WH2;			P3_71308	P3_NODE_3049	6410	0.785154	2.622	0.346296	0.624609	1.28534	1.38488	0.497844	2.38549	0.0687068	0.618532	0.365085	0.0121339	0.308354	0.822713	12.1271
Bacteria; FCB group; Bacteroidetes/Chlorobi group; Bacteroidetes; Bacteroidia; Bacteroidales; Bacteroidaceae; Bacteroides; Bacteroides cellulosilyticus; Bacteroides cellulosilyticus WH2;			P3_78066	P3_NODE_9364	3046	1.03267	2.86653	1.05408	1.20176	0.358655	1.16339	0.861411	1.13548	0.0361466	1.15335	0.310583	0	0.702975	0.699186	12.5762
Bacteria; FCB group; Bacteroidetes/Chlorobi group; Bacteroidetes; Bacteroidia; Bacteroidales; Bacteroidaceae; Bacteroides; Bacteroides cellulosilyticus; Bacteroides cellulosilyticus WH2;			P6_41824	P6_NODE_15480	2859	0.938853	2.12204	0.429799	0.906926	0.350271	1.10176	1.63707	0.668546	0.0577664	0.772381	0.174157	0	1.19545	0.372459	10.7275
Bacteria; FCB group; Bacteroidetes/Chlorobi group; Bacteroidetes; Bacteroidia; Bacteroidales; Bacteroidaceae; Bacteroides; Bacteroides clarus; Bacteroides clarus YIT 12056;			P13_704	P13_NODE_587	24336	0.610079	0.0741157	5.87347	0.686281	0.0467613	0.607462	2.08642	0.0168302	0.0475049	0.00412452	0.0265979	0	0.664982	0.629261	11.3739
Bacteria; FCB group; Bacteroidetes/Chlorobi group; Bacteroidetes; Bacteroidia; Bacteroidales; Bacteroidaceae; Bacteroides; Bacteroides clarus; Bacteroides clarus YIT 12056;			P16_36665	P16_NODE_15466	2096	0.260126	1.52549	0.113469	0.454806	0.304041	0.495251	0.422919	6.5571	0	0.119721	0.0950216	0	0.333983	0.0241926	10.7061
Bacteria; FCB group; Bacteroidetes/Chlorobi group; Bacteroidetes; Bacteroidia; Bacteroidales; Bacteroidaceae; Bacteroides; Bacteroides coprocola; Bacteroides coprocola DSM 17136;	YES but LOW		P4_19888	P4_NODE_2251	11485	0.77417	0.56037	0.400355	0.116202	0.114938	0.283615	2.69212	0.550782	0.01438	1.94893	0.182084	0	2.87189	0.114793	10.6246
Bacteria; FCB group; Bacteroidetes/Chlorobi group; Bacteroidetes; Bacteroidia; Bacteroidales; Bacteroidaceae; Bacteroides; Bacteroides coprocola; Bacteroides coprocola DSM 17136;	YES but LOW	blast to viral >95% id	P3_68655	P3_NODE_1385	11341	1.22038	5.83751	0.304079	0.433726	1.59745	3.36137	0.678449	1.96626	0.519398	1.58868	0.425867	0	0.468387	0.277213	18.6788
Bacteria; FCB group; Bacteroidetes/Chlorobi group; Bacteroidetes; Bacteroidia; Bacteroidales; Bacteroidaceae; Bacteroides; Bacteroides coprocola; Bacteroides coprocola DSM 17136;			P15_33067	P15_NODE_8222	3619	1.33273	1.60845	0.295728	0.505743	0.163512	1.69132	0.607452	0.955699	0.0304235	2.34364	0.316441	0	0.60305	0.266218	10.7204
Bacteria; FCB group; Bacteroidetes/Chlorobi group; Bacteroidetes; Bacteroidia; Bacteroidales; Bacteroidaceae; Bacteroides; Bacteroides coprocola; Bacteroides coprocola DSM 17136;			P9_31805	P9_NODE_9983	3811	1.5297	2.28036	0.291231	0.670368	0.262772	3.76638	0.623368	1.37327	0.0144454	1.29057	0.261303	0	0.734744	0.33264	13.4311
Bacteria; FCB group; Bacteroidetes/Chlorobi group; Bacteroidetes; Bacteroidia; Bacteroidales; Bacteroidaceae; Bacteroides; Bacteroides coprocola; Bacteroides coprocola DSM 17136;			P9_59963	P9_NODE_556	25326	0.149042	0.406269	2.3837	0.66096	1.70567	2.37868	0.455015	1.61543	0	0.00198165	13.4515	0	0	0	23.2082
Bacteria; FCB group; Bacteroidetes/Chlorobi group; Bacteroidetes; Bacteroidia; Bacteroidales; Bacteroidaceae; Bacteroides; Bacteroides coprophilus; Bacteroides coprophilus DSM 18228 = JCM 13818;			P11_24958	P11_NODE_6115	4786	0.219078	0.291214	0.231901	0.478031	1.43615	0.23185	0.200032	1.20761	2.30052	1.65683	1.25883	0.755684	1.53149	1.85412	13.6533
Bacteria; FCB group; Bacteroidetes/Chlorobi group; Bacteroidetes; Bacteroidia; Bacteroidales; Bacteroidaceae; Bacteroides; Bacteroides coprophilus; Bacteroides coprophilus DSM 18228 = JCM 13818;			P12_35958	P12_NODE_1091	16401	0.0818298	0.199952	0.00725051	0.118571	0.0527326	0.170233	0.218353	0.0305224	0.0604185	15.3735	0.230726	0	0.158175	0.00618348	16.7084
Bacteria; FCB group; Bacteroidetes/Chlorobi group; Bacteroidetes; Bacteroidia; Bacteroidales; Bacteroidaceae; Bacteroides; Bacteroides coprophilus; Bacteroides coprophilus DSM 18228 = JCM 13818;			P13_61084	P13_NODE_11191	2988	0	0.9329	11.5148	0	0	0.0119795	0	0	0	0	0	0	0	0	12.4597
Bacteria; FCB group; Bacteroidetes/Chlorobi group; Bacteroidetes; Bacteroidia; Bacteroidales; Bacteroidaceae; Bacteroides; Bacteroides coprophilus; Bacteroides coprophilus DSM 18228 = JCM 13818;			P16_14531	P16_NODE_10196	2908	0.980723	1.01495	0.517973	0.891644	0.641779	0.553906	0.438952	5.16435	0.075724	0.31065	0.1541	0	0.240725	0.278996	11.2645
Bacteria; FCB group; Bacteroidetes/Chlorobi group; Bacteroidetes; Bacteroidia; Bacteroidales; Bacteroidaceae; Bacteroides; Bacteroides coprophilus; Bacteroides coprophilus DSM 18228 = JCM 13818;			P16_21338	P16_NODE_2839	8456	0.605099	0.358735	0.290633	1.32123	0.247622	0.643423	0.230625	2.56176	0.227862	1.54313	0.635935	0.00459902	0.78402	0.851523	10.3062
Bacteria; FCB group; Bacteroidetes/Chlorobi group; Bacteroidetes; Bacteroidia; Bacteroidales; Bacteroidaceae; Bacteroides; Bacteroides coprophilus; Bacteroides coprophilus DSM 18228 = JCM 13818;			P16_26500	P16_NODE_1035	18726	0.0335953	0.116021	0.872108	0.319692	0.415668	0.691961	0.138225	3.87139	1.09362	0.482415	0.268553	0.334357	0.774041	0.693215	10.1049
Bacteria; FCB group; Bacteroidetes/Chlorobi group; Bacteroidetes; Bacteroidia; Bacteroidales; Bacteroidaceae; Bacteroides; Bacteroides coprophilus; Bacteroides coprophilus DSM 18228 = JCM 13818;			P2_29941	P2_NODE_7106	3591	1.79861	1.11871	1.01552	0.361028	1.0521	1.09647	0.266598	0.0887112	0.0613215	0.279517	1.15084	0	1.10083	1.44032	10.8306
Bacteria; FCB group; Bacteroidetes/Chlorobi group; Bacteroidetes; Bacteroidia; Bacteroidales; Bacteroidaceae; Bacteroides; Bacteroides coprophilus; Bacteroides coprophilus DSM 18228 = JCM 13818;			P2_9341	P2_NODE_3235	6099	0.158162	0.268849	0.188477	0.387624	0.343317	0.158461	0.133714	1.82065	6.44477	3.21744	0.930679	0.867182	3.49059	4.88037	23.2903
Bacteria; FCB group; Bacteroidetes/Chlorobi group; Bacteroidetes; Bacteroidia; Bacteroidales; Bacteroidaceae; Bacteroides; Bacteroides coprophilus; Bacteroides coprophilus DSM 18228 = JCM 13818;			P3_29667	P3_NODE_10767	2785	1.4457	3.48843	0.483918	0.944716	4.38032	0.745454	0.738433	0.0817035	0.276739	0.126144	0.697258	0	0.54707	0.4916	14.4475
Bacteria; FCB group; Bacteroidetes/Chlorobi group; Bacteroidetes; Bacteroidia; Bacteroidales; Bacteroidaceae; Bacteroides; Bacteroides coprophilus; Bacteroides coprophilus DSM 18228 = JCM 13818;			P5_2404	P5_NODE_8802	4259	1.06353	1.36674	1.42397	1.7727	2.21237	1.16822	0.0999038	0.032056	0	0.058919	0.28058	0	1.11188	0.0833419	10.6742
Bacteria; FCB group; Bacteroidetes/Chlorobi group; Bacteroidetes; Bacteroidia; Bacteroidales; Bacteroidaceae; Bacteroides; Bacteroides coprophilus; Bacteroides coprophilus DSM 18228 = JCM 13818;			P5_39628	P5_NODE_4536	6792	1.37702	2.2995	2.0543	1.7123	3.75307	1.29118	0.365434	0.268015	0.0405266	0.140394	0.300566	0.0114515	1.64906	0.440481	15.7033
Bacteria; FCB group; Bacteroidetes/Chlorobi group; Bacteroidetes; Bacteroidia; Bacteroidales; Bacteroidaceae; Bacteroides; Bacteroides coprophilus; Bacteroides coprophilus DSM 18228 = JCM 13818;			P7_4961	P7_NODE_308	43664	0.040342	0.0600846	0.238754	0.071609	0.0740169	0.0442679	0.0503474	0.179267	0.672004	0.849403	0.135699	7.88135	1.33255	0.354201	11.9839
Bacteria; FCB group; Bacteroidetes/Chlorobi group; Bacteroidetes; Bacteroidia; Bacteroidales; Bacteroidaceae; Bacteroides; Bacteroides coprophilus; Bacteroides coprophilus DSM 18228 = JCM 13818;			P8_37583	P8_NODE_4919	5336	1.28116	2.90391	1.12171	0.593116	2.05588	1.59654	0.265799	1.28783	0.123804	0.24454	1.96889	0	0.864308	0.61769	14.9252
Bacteria; FCB group; Bacteroidetes/Chlorobi group; Bacteroidetes; Bacteroidia; Bacteroidales; Bacteroidaceae; Bacteroides; Bacteroides coprophilus; Bacteroides coprophilus DSM 18228 = JCM 13818;			P9_64005	P9_NODE_9121	4017	1.15892	1.25519	1.5887	0.968223	1.7904	1.59503	0.255979	0.0226581	0.0137046	0.224887	0.669338	0	0.74832	0.0378698	10.3292
Bacteria; FCB group; Bacteroidetes/Chlorobi group; Bacteroidetes; Bacteroidia; Bacteroidales; Bacteroidaceae; Bacteroides; Bacteroides coprosuis; Bacteroides coprosuis DSM 18011;	YES but LOW		P15_63870	P15_NODE_4409	5467	2.76175	1.32718	0.761304	0.620752	1.35717	1.08687	0.642088	1.62324	0.181256	0.716042	0.710394	0	0.474524	0.547238	12.8098
Bacteria; FCB group; Bacteroidetes/Chlorobi group; Bacteroidetes; Bacteroidia; Bacteroidales; Bacteroidaceae; Bacteroides; Bacteroides coprosuis; Bacteroides coprosuis DSM 18011;			P11_1601	P11_NODE_877	18542	1.63536	3.69867	0.241568	0.544962	2.40338	2.7567	0.648264	2.50591	0.534421	1.38582	0.703556	0	0.601837	0.749319	18.4098
Bacteria; FCB group; Bacteroidetes/Chlorobi group; Bacteroidetes; Bacteroidia; Bacteroidales; Bacteroidaceae; Bacteroides; Bacteroides coprosuis; Bacteroides coprosuis DSM 18011;			P12_12860	P12_NODE_4760	4746	6.57471	5.68335	2.67264	3.4869	5.31347	5.9884	4.29585	5.03417	1.10195	3.11952	4.71056	0	4.25143	2.4467	54.6796
Bacteria; FCB group; Bacteroidetes/Chlorobi group; Bacteroidetes; Bacteroidia; Bacteroidales; Bacteroidaceae; Bacteroides; Bacteroides coprosuis; Bacteroides coprosuis DSM 18011;			P15_2677	P15_NODE_1605	11669	2.45841	1.55273	0.472171	0.92803	1.66177	1.39571	0.990587	2.54669	0.165121	1.66015	1.04541	0	0.712827	1.11679	16.7064
Bacteria; FCB group; Bacteroidetes/Chlorobi group; Bacteroidetes; Bacteroidia; Bacteroidales; Bacteroidaceae; Bacteroides; Bacteroides coprosuis; Bacteroides coprosuis DSM 18011;			P16_13738	P16_NODE_582	28098	1.20755	1.25467	0.229948	0.436976	0.659348	0.908307	0.565342	4.63057	0.174374	0.952017	0.613133	0	0.694655	0.505307	12.8322
Bacteria; FCB group; Bacteroidetes/Chlorobi group; Bacteroidetes; Bacteroidia; Bacteroidales; Bacteroidaceae; Bacteroides; Bacteroides coprosuis; Bacteroides coprosuis DSM 18011;			P17_4010	P17_NODE_4975	3493	8.60899	6.58371	4.47111	4.02814	7.92321	7.286	4.4969	7.10058	1.56029	4.06613	5.61632	0	4.9277	3.78892	70.458
Bacteria; FCB group; Bacteroidetes/Chlorobi group; Bacteroidetes; Bacteroidia; Bacteroidales; Bacteroidaceae; Bacteroides; Bacteroides coprosuis; Bacteroides coprosuis DSM 18011;			P2_2677	P2_NODE_1135	11872	1.60032	1.56416	0.303833	0.809383	1.66787	1.19999	0.821329	2.7983	0.22258	1.67826	0.842997	0.00327572	0.620863	1.26	15.3932
Bacteria; FCB group; Bacteroidetes/Chlorobi group; Bacteroidetes; Bacteroidia; Bacteroidales; Bacteroidaceae; Bacteroides; Bacteroides coprosuis; Bacteroides coprosuis DSM 18011;			P3_2677	P3_NODE_1330	11617	1.48742	1.77493	0.211551	0.725397	1.07362	0.862745	0.631808	2.35438	0.184816	1.41269	0.672914	0	0.726652	0.894814	13.0137
Bacteria; FCB group; Bacteroidetes/Chlorobi group; Bacteroidetes; Bacteroidia; Bacteroidales; Bacteroidaceae; Bacteroides; Bacteroides coprosuis; Bacteroides coprosuis DSM 18011;			P3_37007	P3_NODE_16320	2161	3.26052	2.82643	1.15559	1.49983	2.94896	3.42873	1.39467	3.22205	0.611399	1.64891	1.79719	0	1.90551	1.3375	27.0373
Bacteria; FCB group; Bacteroidetes/Chlorobi group; Bacteroidetes; Bacteroidia; Bacteroidales; Bacteroidaceae; Bacteroides; Bacteroides coprosuis; Bacteroides coprosuis DSM 18011;			P6_2677	P6_NODE_2511	10282	1.09317	1.05651	0.28528	1.07176	0.819012	0.922543	0.73798	2.91235	0.1285	1.05431	0.426146	0	0.30437	0.616461	11.4284
Bacteria; FCB group; Bacteroidetes/Chlorobi group; Bacteroidetes; Bacteroidia; Bacteroidales; Bacteroidaceae; Bacteroides; Bacteroides coprosuis; Bacteroides coprosuis DSM 18011;			P8_2677	P8_NODE_1929	10511	1.65192	1.55219	0.403513	1.02664	1.29919	1.2532	0.806236	3.96595	0.183312	2.07223	2.16484	0	0.64249	0.858715	17.8804
Bacteria; FCB group; Bacteroidetes/Chlorobi group; Bacteroidetes; Bacteroidia; Bacteroidales; Bacteroidaceae; Bacteroides; Bacteroides coprosuis; Bacteroides coprosuis DSM 18011;			P8_34204	P8_NODE_1407	13055	0.0257007	0.2198	1.58494	0.353416	0.742675	0.710135	0.342217	0.983033	0	0	10.4732	0	0	0	15.4351
Bacteria; FCB group; Bacteroidetes/Chlorobi group; Bacteroidetes; Bacteroidia; Bacteroidales; Bacteroidaceae; Bacteroides; Bacteroides coprosuis; Bacteroides coprosuis DSM 18011;			P9_19552	P9_NODE_13059	3253	1.48267	1.22235	2.02275	0.621254	2.43479	1.98065	1.20989	1.16115	0.62616	0.524551	1.31634	0.0119549	0.632925	0.60793	15.8554
Bacteria; FCB group; Bacteroidetes/Chlorobi group; Bacteroidetes; Bacteroidia; Bacteroidales; Bacteroidaceae; Bacteroides; Bacteroides dorei;			P16_17477	P16_NODE_508	30682	0.754548	0.650657	0.189912	0.24607	0.299684	0.650982	0.179125	8.08961	0.0179426	0.0392573	0.170396	0	0.104683	0.0231376	11.416
Bacteria; FCB group; Bacteroidetes/Chlorobi group; Bacteroidetes; Bacteroidia; Bacteroidales; Bacteroidaceae; Bacteroides; Bacteroides dorei;			P8_1255	P8_NODE_3542	6719	0	0.00610101	0	0.0170253	0	0	0.0052772	0	0	0	13.8577	0	0	0	13.8861
Bacteria; FCB group; Bacteroidetes/Chlorobi group; Bacteroidetes; Bacteroidia; Bacteroidales; Bacteroidaceae; Bacteroides; Bacteroides eggerthii; Bacteroides eggerthii DSM 20697;	YES but LOW		P3_54511	P3_NODE_5729	4167	0.684411	2.3118	1.28419	0.732055	1.34362	1.26273	0.144655	1.44161	0.0660563	0.0602198	0.585499	0	0.513862	0.133857	10.5646
Bacteria; FCB group; Bacteroidetes/Chlorobi group; Bacteroidetes; Bacteroidia; Bacteroidales; Bacteroidaceae; Bacteroides; Bacteroides eggerthii; Bacteroides eggerthii DSM 20697;			P8_582	P8_NODE_450	30400	0.0565642	0.742993	0.751046	0.482908	0.610917	0.150714	0.00116637	0.51946	0.0072436	0	5.43283	0.00255851	0.82898	0.567124	10.1545
Bacteria; FCB group; Bacteroidetes/Chlorobi group; Bacteroidetes; Bacteroidia; Bacteroidales; Bacteroidaceae; Bacteroides; Bacteroides faecichinchillae; Bacteroides faecichinchillae JCM 17102;			P11_5875	P11_NODE_726	21517	0.0506784	0.161936	1.24533	0.412906	2.40533	0.760244	0.293323	0.541445	0	0	6.359	0.00180738	1.26881	0	13.5008
Bacteria; FCB group; Bacteroidetes/Chlorobi group; Bacteroidetes; Bacteroidia; Bacteroidales; Bacteroidaceae; Bacteroides; Bacteroides faecichinchillae; Bacteroides faecichinchillae JCM 17102;			P13_49666	P13_NODE_1936	10101	0.045673	0.162331	3.12368	0.475645	0.486693	0.623687	0.161474	0.572184	0	0	4.32304	0	0.505503	0	10.4799
Bacteria; FCB group; Bacteroidetes/Chlorobi group; Bacteroidetes; Bacteroidia; Bacteroidales; Bacteroidaceae; Bacteroides; Bacteroides faecis; Bacteroides faecis MAJ27;			P12_23179	P12_NODE_683	24464	0.0411448	0.0888086	0.00324056	0.0748154	0.00744266	0.124368	0.505832	0.031624	0.0022503	9.27675	0	0	0.00673285	0.00207274	10.1651
Bacteria; FCB group; Bacteroidetes/Chlorobi group; Bacteroidetes; Bacteroidia; Bacteroidales; Bacteroidaceae; Bacteroides; Bacteroides faecis; Bacteroides faecis MAJ27;			P12_4515	P12_NODE_455	36186	0.0973577	0.167659	0.0153358	0.0832461	0.0628963	0.0821024	0.37333	0.0515631	0.00456403	10.6294	0.0371516	0.00107471	0.0250351	0.0364339	11.6671
Bacteria; FCB group; Bacteroidetes/Chlorobi group; Bacteroidetes; Bacteroidia; Bacteroidales; Bacteroidaceae; Bacteroides; Bacteroides faecis; Bacteroides faecis MAJ27;			P12_49365	P12_NODE_1369	13665	0.085937	0.125993	0	0.0809218	0.0266487	0.193839	0.635719	0.0399639	0	10.4157	0.00728743	0	0.015067	0.00371076	11.6308
Bacteria; FCB group; Bacteroidetes/Chlorobi group; Bacteroidetes; Bacteroidia; Bacteroidales; Bacteroidaceae; Bacteroides; Bacteroides faecis; Bacteroides faecis MAJ27;			P12_93797	P12_NODE_8668	3162	0.198958	0	0	0	0	0	0.0112136	0	34.4027	1.20627	0	0	0.0130228	1.61969	37.4519
Bacteria; FCB group; Bacteroidetes/Chlorobi group; Bacteroidetes; Bacteroidia; Bacteroidales; Bacteroidaceae; Bacteroides; Bacteroides faecis; Bacteroides faecis MAJ27;			P6_2524	P6_NODE_17882	2592	13.5756	4.76034	5.44419	13.1516	30.5745	1.61573	8.39928	14.8887	2.52743	0.58087	4.74478	0.780186	24.0206	12.1096	137.173
Bacteria; FCB group; Bacteroidetes/Chlorobi group; Bacteroidetes; Bacteroidia; Bacteroidales; Bacteroidaceae; Bacteroides; Bacteroides faecis; Bacteroides faecis MAJ27;			P8_20193	P8_NODE_7065	4139	0.0607978	0.168368	1.13964	0.304015	0.318932	0.449703	0.462601	0.934586	0	0	12.1742	0	0	0	16.0128
Bacteria; FCB group; Bacteroidetes/Chlorobi group; Bacteroidetes; Bacteroidia; Bacteroidales; Bacteroidaceae; Bacteroides; Bacteroides faecis; Bacteroides faecis MAJ27;			P8_31909	P8_NODE_1344	13565	0.0340098	0.0876365	0.549359	0.182714	0.348987	0.432755	0.0836448	0.0972913	0	0.0184988	12.7112	0	0.0273205	0.00373812	14.5772
Bacteria; FCB group; Bacteroidetes/Chlorobi group; Bacteroidetes; Bacteroidia; Bacteroidales; Bacteroidaceae; Bacteroides; Bacteroides finegoldii; Bacteroides finegoldii DSM 17565;			P11_5833	P11_NODE_669	23076	0.879663	2.15835	1.32953	0.578342	2.16787	2.59665	0.427162	1.09848	0.0954261	0.976515	1.01844	0	0.421132	1.90956	15.6571
Bacteria; FCB group; Bacteroidetes/Chlorobi group; Bacteroidetes; Bacteroidia; Bacteroidales; Bacteroidaceae; Bacteroides; Bacteroides finegoldii; Bacteroides finegoldii DSM 17565;			P12_26142	P12_NODE_12173	2517	0.716501	2.31266	1.21262	0.636273	3.25526	1.19458	0.25357	0.090403	0.0218718	1.6749	0.949537	0	0.52352	0.362629	13.2043
Bacteria; FCB group; Bacteroidetes/Chlorobi group; Bacteroidetes; Bacteroidia; Bacteroidales; Bacteroidaceae; Bacteroides; Bacteroides finegoldii; Bacteroides finegoldii DSM 17565;			P12_5385	P12_NODE_9863	2899	1.0995	0.0848418	0.150405	1.99928	0.219824	0.296334	1.28425	0.0313963	0	8.24047	0.274806	0	0.198859	0.0349828	13.9149
Bacteria; FCB group; Bacteroidetes/Chlorobi group; Bacteroidetes; Bacteroidia; Bacteroidales; Bacteroidaceae; Bacteroides; Bacteroides finegoldii; Bacteroides finegoldii DSM 17565;			P13_28044	P13_NODE_5438	4759	0.608086	1.24038	4.94753	0.785213	0.420855	0.579153	2.33205	0.363382	0.0462714	0.200369	0.240639	0	0.718172	0.383583	12.8657
Bacteria; FCB group; Bacteroidetes/Chlorobi group; Bacteroidetes; Bacteroidia; Bacteroidales; Bacteroidaceae; Bacteroides; Bacteroides finegoldii; Bacteroides finegoldii DSM 17565;			P13_50988	P13_NODE_2983	7298	2.7125	3.51623	3.4218	1.91752	2.45123	3.83059	1.1369	3.48581	1.88584	2.8814	2.7768	0.0159863	1.32032	4.94708	36.3
Bacteria; FCB group; Bacteroidetes/Chlorobi group; Bacteroidetes; Bacteroidia; Bacteroidales; Bacteroidaceae; Bacteroides; Bacteroides finegoldii; Bacteroides finegoldii DSM 17565;			P16_1605	P16_NODE_14232	2240	0.692764	1.75683	1.13253	1.02136	1.97115	1.08662	0.316585	1.88943	0.049153	0.156835	1.04473	0	0.47796	0.135824	11.7318
Bacteria; FCB group; Bacteroidetes/Chlorobi group; Bacteroidetes; Bacteroidia; Bacteroidales; Bacteroidaceae; Bacteroides; Bacteroides finegoldii; Bacteroides finegoldii DSM 17565;			P4_37651	P4_NODE_218	52103	0.0185139	0.0440587	0.326372	0.133926	0.178223	0.19442	0.086427	0.413137	0	0	0.955633	0	13.098	0	15.4487
Bacteria; FCB group; Bacteroidetes/Chlorobi group; Bacteroidetes; Bacteroidia; Bacteroidales; Bacteroidaceae; Bacteroides; Bacteroides finegoldii; Bacteroides finegoldii DSM 17565;			P5_74408	P5_NODE_9029	4175	5.3543	5.75371	3.04766	3.96379	3.76148	7.60476	2.20813	6.32219	0.303277	5.56567	4.44842	0.0093148	1.93315	9.46137	59.7372
Bacteria; FCB group; Bacteroidetes/Chlorobi group; Bacteroidetes; Bacteroidia; Bacteroidales; Bacteroidaceae; Bacteroides; Bacteroides finegoldii; Bacteroides finegoldii DSM 17565;			P6_71448	P6_NODE_8383	4352	6.00386	7.10214	2.65046	4.39837	4.44525	6.57168	3.49524	8.2192	2.02395	7.6803	3.90139	0.0893596	1.74099	9.00666	67.3288
Bacteria; FCB group; Bacteroidetes/Chlorobi group; Bacteroidetes; Bacteroidia; Bacteroidales; Bacteroidaceae; Bacteroides; Bacteroides finegoldii; Bacteroides finegoldii DSM 17565;			P8_67320	P8_NODE_1878	10731	0.0938	0.404923	0.22163	0.270054	0.1824	0.203474	0.128864	0.593723	0.0307807	0.556544	4.45436	0	0.103607	3.49675	10.7409
Bacteria; FCB group; Bacteroidetes/Chlorobi group; Bacteroidetes; Bacteroidia; Bacteroidales; Bacteroidaceae; Bacteroides; Bacteroides fluxus; Bacteroides fluxus YIT 12057;			P16_28046	P16_NODE_12821	2431	0.483064	1.6188	0.244582	0.705838	0.61791	2.22336	1.32729	1.83458	0.0452911	3.92249	4.8542	0	0.880815	0.354599	19.1128
Bacteria; FCB group; Bacteroidetes/Chlorobi group; Bacteroidetes; Bacteroidia; Bacteroidales; Bacteroidaceae; Bacteroides; Bacteroides fluxus; Bacteroides fluxus YIT 12057;			P16_3204	P16_NODE_680	24990	0.738445	1.4222	0.561507	0.642381	1.51367	0.966843	0.190128	3.45642	0.00881174	0.0160663	0.0996225	0.00155619	0.766219	0.0507279	10.4346
Bacteria; FCB group; Bacteroidetes/Chlorobi group; Bacteroidetes; Bacteroidia; Bacteroidales; Bacteroidaceae; Bacteroides; Bacteroides fluxus; Bacteroides fluxus YIT 12057;			P3_2038	P3_NODE_9858	2948	0.554841	2.36389	0.605066	0.452708	0.231611	3.22978	1.11857	0.169809	0.112045	2.19612	1.23296	0	2.2349	0.361214	14.8635
Bacteria; FCB group; Bacteroidetes/Chlorobi group; Bacteroidetes; Bacteroidia; Bacteroidales; Bacteroidaceae; Bacteroides; Bacteroides fluxus; Bacteroides fluxus YIT 12057;			P8_56288	P8_NODE_7808	3844	0.054553	0.383907	0.164989	0.218231	0.35525	0.754258	1.44819	0	0	0.182784	5.34959	0	3.38509	0.619994	12.9168
Bacteria; FCB group; Bacteroidetes/Chlorobi group; Bacteroidetes; Bacteroidia; Bacteroidales; Bacteroidaceae; Bacteroides; Bacteroides fluxus; Bacteroides fluxus YIT 12057;			P8_618	P8_NODE_5285	5065	0.422301	8.8541	0.406951	0.451699	0.116831	0.685505	0.0490035	0	0	0	1.67118	0	0.0487796	0.160182	12.8665
Bacteria; FCB group; Bacteroidetes/Chlorobi group; Bacteroidetes; Bacteroidia; Bacteroidales; Bacteroidaceae; Bacteroides; Bacteroides fluxus; Bacteroides fluxus YIT 12057;			P9_25010	P9_NODE_14227	3085	2.33833	13.6864	1.90162	3.01586	25.5115	15.3737	0.252858	15.15	1.15991	7.74363	1.33961	0	2.54944	1.57793	91.6007
Bacteria; FCB group; Bacteroidetes/Chlorobi group; Bacteroidetes; Bacteroidia; Bacteroidales; Bacteroidaceae; Bacteroides; Bacteroides fluxus; Bacteroides fluxus YIT 12057;			P9_57504	P9_NODE_13282	3215	0.521808	6.17122	0.382207	0.652317	0.240693	0.846157	0.143374	0.141552	0	0	0.758873	0	0.0384244	0.299672	10.1963
Bacteria; FCB group; Bacteroidetes/Chlorobi group; Bacteroidetes; Bacteroidia; Bacteroidales; Bacteroidaceae; Bacteroides; Bacteroides fragilis;			P16_2031	P16_NODE_43	109451	0.40388	0.917224	0.061929	0.19823	0.656687	0.692994	0.00194375	5.071	0.00150893	4.22036	0.216541	0.000710625	1.3845	0.0421594	13.8697
Bacteria; FCB group; Bacteroidetes/Chlorobi group; Bacteroidetes; Bacteroidia; Bacteroidales; Bacteroidaceae; Bacteroides; Bacteroides fragilis;			P17_445	P17_NODE_502	22821	4.05418	1.40648	0.609664	0.260656	0.367011	0.71994	0.554679	0	1.39673	0.787302	0.12	0	0.151569	0.519941	10.9481
Bacteria; FCB group; Bacteroidetes/Chlorobi group; Bacteroidetes; Bacteroidia; Bacteroidales; Bacteroidaceae; Bacteroides; Bacteroides fragilis; Bacteroides fragilis 3_1_12;			P12_30543	P12_NODE_793	21847	0.430019	2.73572	0.417305	0.390961	15.5016	1.7482	0.155807	5.33058	0.236867	5.59601	0.0843264	0.00356015	0.799172	0.241387	33.6715
Bacteria; FCB group; Bacteroidetes/Chlorobi group; Bacteroidetes; Bacteroidia; Bacteroidales; Bacteroidaceae; Bacteroides; Bacteroides fragilis; Bacteroides fragilis 3_1_12;			P12_8280	P12_NODE_1252	14716	2.59063	1.01395	0.751506	0.836932	1.6363	0.829436	0.399969	0.2876	4.38061	1.98825	0.395868	0.00528531	1.44386	1.67808	18.2383
Bacteria; FCB group; Bacteroidetes/Chlorobi group; Bacteroidetes; Bacteroidia; Bacteroidales; Bacteroidaceae; Bacteroides; Bacteroides fragilis; Bacteroides fragilis 3_1_12;			P3_30543	P3_NODE_570	20526	0.347357	4.148	0.330225	0.399403	17.2599	1.90779	0.0725527	4.15047	0.311115	4.02456	0.106734	0.00189464	0.621905	0.642306	34.3242
Bacteria; FCB group; Bacteroidetes/Chlorobi group; Bacteroidetes; Bacteroidia; Bacteroidales; Bacteroidaceae; Bacteroides; Bacteroides fragilis; Bacteroides fragilis 3_1_12;			P3_48409	P3_NODE_1566	10368	0.736221	1.34824	0.600237	1.56672	2.45422	0.845842	0.212034	3.20862	4.73097	1.55383	1.70485	0.0150036	2.4386	0.410825	21.8262
Bacteria; FCB group; Bacteroidetes/Chlorobi group; Bacteroidetes; Bacteroidia; Bacteroidales; Bacteroidaceae; Bacteroides; Bacteroides fragilis; Bacteroides fragilis 3_1_12;			P5_81519	P5_NODE_2868	9110	0.741206	1.18793	0.469919	2.54485	1.50898	1.10409	0.408676	2.89239	2.33862	1.9557	1.75991	0.00426886	2.12897	0.523218	19.5687
Bacteria; FCB group; Bacteroidetes/Chlorobi group; Bacteroidetes; Bacteroidia; Bacteroidales; Bacteroidaceae; Bacteroides; Bacteroides fragilis; Bacteroides fragilis 3_1_12;			P7_766	P7_NODE_3463	4125	0	0	0.00960935	0.0739509	0.0882799	0	0.0257873	0	0	0	0.168989	14.1321	0.489146	0.0860493	15.0739
Bacteria; FCB group; Bacteroidetes/Chlorobi group; Bacteroidetes; Bacteroidia; Bacteroidales; Bacteroidaceae; Bacteroides; Bacteroides fragilis; Bacteroides fragilis 3_1_12;			P9_48409	P9_NODE_1313	13148	0.848503	1.73973	0.759729	1.56317	2.0634	1.08625	0.480031	3.01823	3.55062	1.51157	1.44284	0.00591562	2.04199	0.404951	20.5169
Bacteria; FCB group; Bacteroidetes/Chlorobi group; Bacteroidetes; Bacteroidia; Bacteroidales; Bacteroidaceae; Bacteroides; Bacteroides fragilis; Bacteroides fragilis NCTC 9343;			P11_26216	P11_NODE_82	93045	0.0252422	0.112345	0.926157	0.232773	4.53212	0.434329	0.139094	0.539973	0.397598	0.0124059	3.22952	0.00125389	0.00265537	0.00544979	10.5909
Bacteria; FCB group; Bacteroidetes/Chlorobi group; Bacteroidetes; Bacteroidia; Bacteroidales; Bacteroidaceae; Bacteroides; Bacteroides fragilis; Bacteroides fragilis NCTC 9343;			P15_50935	P15_NODE_17865	2195	3.51573	1.49404	1.22798	0.486408	1.76271	1.43505	0.193845	0.76712	0.100321	0.114322	0.725887	0	0.337679	0.115507	12.2766
Bacteria; FCB group; Bacteroidetes/Chlorobi group; Bacteroidetes; Bacteroidia; Bacteroidales; Bacteroidaceae; Bacteroides; Bacteroides fragilis; Bacteroides fragilis NCTC 9343;			P17_33016	P17_NODE_4169	4027	0.374932	0	0	0.0473441	0.0339106	0	0.00880495	0	2.36501	0.224328	0	0	0.0511275	12.5164	15.6218
Bacteria; FCB group; Bacteroidetes/Chlorobi group; Bacteroidetes; Bacteroidia; Bacteroidales; Bacteroidaceae; Bacteroides; Bacteroides graminisolvens; Bacteroides graminisolvens DSM 19988 = JCM 15093;			P15_35383	P15_NODE_9719	3254	1.508	1.77627	0.207085	0.562472	0.587527	0.341006	0.217932	15.5659	0	0.0308465	0.0153016	0	0.151855	0.109082	21.0732
Bacteria; FCB group; Bacteroidetes/Chlorobi group; Bacteroidetes; Bacteroidia; Bacteroidales; Bacteroidaceae; Bacteroides; Bacteroides graminisolvens; Bacteroides graminisolvens DSM 19988 = JCM 15093;			P3_35383	P3_NODE_4071	5237	0.488516	2.51263	0.0908273	0.385896	0.121686	0.416932	0.257282	10.5756	0	0.0095832	0.0190152	0	0.110081	0.280794	15.2688
Bacteria; FCB group; Bacteroidetes/Chlorobi group; Bacteroidetes; Bacteroidia; Bacteroidales; Bacteroidaceae; Bacteroides; Bacteroides graminisolvens; Bacteroides graminisolvens DSM 19988 = JCM 15093;			P5_35383	P5_NODE_7132	4976	0.522568	2.41376	0.103557	1.06515	0.292729	0.467575	0.277903	24.0348	0	0.0100859	0.0900567	0	0.157232	0.0101904	29.4456
Bacteria; FCB group; Bacteroidetes/Chlorobi group; Bacteroidetes; Bacteroidia; Bacteroidales; Bacteroidaceae; Bacteroides; Bacteroides graminisolvens; Bacteroides graminisolvens DSM 19988 = JCM 15093;			P9_35383	P9_NODE_14710	3024	0.568635	2.61627	0.117972	0.6683	0.195685	0.568169	0.351761	19.248	0	0.0165963	0.0329308	0	0.108937	0.0503052	24.5435
Bacteria; FCB group; Bacteroidetes/Chlorobi group; Bacteroidetes; Bacteroidia; Bacteroidales; Bacteroidaceae; Bacteroides; Bacteroides helcogenes; Bacteroides helcogenes P 36-108;			P12_1435	P12_NODE_1603	11893	0.236274	0.36536	0.00333293	0.15069	0.0114822	0.0541751	0.274287	0.110969	0.00462889	9.47788	0.397728	0.00326993	0.204281	0.524429	11.8188
Bacteria; FCB group; Bacteroidetes/Chlorobi group; Bacteroidetes; Bacteroidia; Bacteroidales; Bacteroidaceae; Bacteroides; Bacteroides helcogenes; Bacteroides helcogenes P 36-108;			P12_3616	P12_NODE_49	122957	0.303577	0.626108	0.0451328	0.124356	0.449429	0.503629	0.00086512	2.408	0.00179091	4.49026	0.16036	0.00126513	0.941399	0.0263937	10.0826
Bacteria; FCB group; Bacteroidetes/Chlorobi group; Bacteroidetes; Bacteroidia; Bacteroidales; Bacteroidaceae; Bacteroides; Bacteroides helcogenes; Bacteroides helcogenes P 36-108;			P13_19209	P13_NODE_4341	5517	0.00760201	4.79994	2.21292	0.221169	0.165015	3.11427	0.0128539	0.131981	0	0.282002	0.171476	0.00704899	0.276163	0	11.4024
Bacteria; FCB group; Bacteroidetes/Chlorobi group; Bacteroidetes; Bacteroidia; Bacteroidales; Bacteroidaceae; Bacteroides; Bacteroides helcogenes; Bacteroides helcogenes P 36-108;			P13_3494	P13_NODE_767	20015	0.148777	0.473111	4.51541	0.925887	3.14985	1.85099	0.508434	2.19416	0	0	13.446	0	0	0	27.2126
Bacteria; FCB group; Bacteroidetes/Chlorobi group; Bacteroidetes; Bacteroidia; Bacteroidales; Bacteroidaceae; Bacteroides; Bacteroides helcogenes; Bacteroides helcogenes P 36-108;			P16_3616	P16_NODE_39	112890	0.41684	0.896182	0.0540733	0.185436	0.643134	0.730225	0.00251271	5.04391	0	3.90508	0.222295	0.000344488	1.32117	0.0503078	13.4715
Bacteria; FCB group; Bacteroidetes/Chlorobi group; Bacteroidetes; Bacteroidia; Bacteroidales; Bacteroidaceae; Bacteroides; Bacteroides helcogenes; Bacteroides helcogenes P 36-108;			P16_7798	P16_NODE_735	24082	0.388369	1.1541	0.0691313	0.413262	0.158775	0.52766	0.351896	6.39868	0	0.102117	0.165406	0	0.19493	0.313738	10.2381
Bacteria; FCB group; Bacteroidetes/Chlorobi group; Bacteroidetes; Bacteroidia; Bacteroidales; Bacteroidaceae; Bacteroides; Bacteroides helcogenes; Bacteroides helcogenes P 36-108;			P17_42398	P17_NODE_4449	3795	0.364698	0.172828	0.125339	0.221049	0.479782	0.141481	0.196208	0.323778	2.04539	0.489309	0.052481	0	0.151909	5.58518	10.3494
Bacteria; FCB group; Bacteroidetes/Chlorobi group; Bacteroidetes; Bacteroidia; Bacteroidales; Bacteroidaceae; Bacteroides; Bacteroides helcogenes; Bacteroides helcogenes P 36-108;			P9_3494	P9_NODE_850	18214	0.089803	0.33084	1.7236	0.60502	1.98932	1.40121	0.48668	1.46666	0.00302247	0	8.7888	0	0	0	16.8849
Bacteria; FCB group; Bacteroidetes/Chlorobi group; Bacteroidetes; Bacteroidia; Bacteroidales; Bacteroidaceae; Bacteroides; Bacteroides intestinalis; Bacteroides intestinalis DSM 17393;			P3_15572	P3_NODE_2920	6581	0.834855	2.3234	0.192742	0.463527	0.470341	1.3217	0.511847	3.36078	0	0.137269	0.295071	0	0.294085	0.477719	10.6833
Bacteria; FCB group; Bacteroidetes/Chlorobi group; Bacteroidetes; Bacteroidia; Bacteroidales; Bacteroidaceae; Bacteroides; Bacteroides intestinalis; Bacteroides intestinalis DSM 17393;			P5_28537	P5_NODE_20118	2268	0.184922	1.46403	0.961253	1.96707	0.481686	0.852254	0.453381	0.541772	0	0.0663852	0	0	3.5586	0.0894314	10.6208
Bacteria; FCB group; Bacteroidetes/Chlorobi group; Bacteroidetes; Bacteroidia; Bacteroidales; Bacteroidaceae; Bacteroides; Bacteroides intestinalis; Bacteroides intestinalis DSM 17393;			P9_618	P9_NODE_20471	2459	0.460508	7.80178	0.467474	0.635774	0.462783	1.16453	0.100936	0	0	0	0.809945	0	0	0.309318	12.213
Bacteria; FCB group; Bacteroidetes/Chlorobi group; Bacteroidetes; Bacteroidia; Bacteroidales; Bacteroidaceae; Bacteroides; Bacteroides massiliensis; Bacteroides massiliensis B84634 = Timone 84634 = DSM 17679 = JCM 13223;	YES but LOW		P17_23487	P17_NODE_133	61024	0.0577312	0.122258	1.00357	0.00812306	0.00671333	0.19474	0.00522938	0.00149151	10.0939	0	0.0146867	0	0.591787	0.000830945	12.101
Bacteria; FCB group; Bacteroidetes/Chlorobi group; Bacteroidetes; Bacteroidia; Bacteroidales; Bacteroidaceae; Bacteroides; Bacteroides massiliensis; Bacteroides massiliensis B84634 = Timone 84634 = DSM 17679 = JCM 13223;			P11_49693	P11_NODE_10627	3285	2.27257	0.836076	2.57017	0.650025	2.71592	1.38384	0	0.0138535	0	0	0.0151572	0	0.0877463	0.0154361	10.5608
Bacteria; FCB group; Bacteroidetes/Chlorobi group; Bacteroidetes; Bacteroidia; Bacteroidales; Bacteroidaceae; Bacteroides; Bacteroides massiliensis; Bacteroides massiliensis B84634 = Timone 84634 = DSM 17679 = JCM 13223;			P12_445	P12_NODE_484	34324	4.88269	1.76516	0.722927	0.347715	0.488029	0.915619	0.705556	0.00265172	0.665607	1.82331	0.156668	0	0.155959	0.605702	13.2376
Bacteria; FCB group; Bacteroidetes/Chlorobi group; Bacteroidetes; Bacteroidia; Bacteroidales; Bacteroidaceae; Bacteroides; Bacteroides massiliensis; Bacteroides massiliensis B84634 = Timone 84634 = DSM 17679 = JCM 13223;			P15_53786	P15_NODE_5769	4562	3.21769	0.718855	0.38231	0.702104	1.38693	0.800319	0.497431	0.478831	0.0603369	0.891092	0.753091	0	1.08316	0.866987	11.8391
Bacteria; FCB group; Bacteroidetes/Chlorobi group; Bacteroidetes; Bacteroidia; Bacteroidales; Bacteroidaceae; Bacteroides; Bacteroides massiliensis; Bacteroides massiliensis B84634 = Timone 84634 = DSM 17679 = JCM 13223;			P15_74901	P15_NODE_13977	2575	2.65486	1.06661	0.215511	0.562709	0.795484	1.19547	0.564567	2.52729	0.299308	0.682156	0.32872	0	0.495736	0.492307	11.8807
Bacteria; FCB group; Bacteroidetes/Chlorobi group; Bacteroidetes; Bacteroidia; Bacteroidales; Bacteroidaceae; Bacteroides; Bacteroides massiliensis; Bacteroides massiliensis B84634 = Timone 84634 = DSM 17679 = JCM 13223;			P16_27067	P16_NODE_7087	3969	0.475514	1.94171	0.0399482	0.489966	0.229374	0.730503	0.241208	5.52665	0.0138703	0.0885136	0.163086	0	0.114124	0.0127759	10.0672
Bacteria; FCB group; Bacteroidetes/Chlorobi group; Bacteroidetes; Bacteroidia; Bacteroidales; Bacteroidaceae; Bacteroides; Bacteroides massiliensis; Bacteroides massiliensis B84634 = Timone 84634 = DSM 17679 = JCM 13223;			P5_29224	P5_NODE_2591	9718	0.185577	0.269966	0.126445	1.12219	0.922753	0.206267	0.561891	0.327806	9.23943	0.872776	0.0871015	0.0120053	3.22459	0.412214	17.571
Bacteria; FCB group; Bacteroidetes/Chlorobi group; Bacteroidetes; Bacteroidia; Bacteroidales; Bacteroidaceae; Bacteroides; Bacteroides neonati;			P2_18489	P2_NODE_1764	8820	1.83073	1.77077	0.238191	0.765212	0.639954	1.32708	0.868348	1.27961	1.35444	1.01854	1.80084	0.061729	0.938413	4.40386	18.2977
Bacteria; FCB group; Bacteroidetes/Chlorobi group; Bacteroidetes; Bacteroidia; Bacteroidales; Bacteroidaceae; Bacteroides; Bacteroides neonati;			P3_35160	P3_NODE_11609	2663	0.677219	2.37059	0.788901	0.415245	1.65805	0.766164	0.279613	1.84565	0.0413454	0.188461	0.14958	0.0146036	0.804079	0.285623	10.2851
Bacteria; FCB group; Bacteroidetes/Chlorobi group; Bacteroidetes; Bacteroidia; Bacteroidales; Bacteroidaceae; Bacteroides; Bacteroides neonati;			P5_28966	P5_NODE_6063	5591	0.735137	2.83745	2.12691	1.40493	3.2729	1.7478	0.240992	0.00813966	0	0.206458	0.178112	0	0.810158	0.0453475	13.6143
Bacteria; FCB group; Bacteroidetes/Chlorobi group; Bacteroidetes; Bacteroidia; Bacteroidales; Bacteroidaceae; Bacteroides; Bacteroides neonati;			P6_2898	P6_NODE_6112	5403	0.186298	0.00758703	0.0293456	0.112918	0	0.0331248	11.8257	0	0	0.0185775	0	0	0	0.00938508	12.223
Bacteria; FCB group; Bacteroidetes/Chlorobi group; Bacteroidetes; Bacteroidia; Bacteroidales; Bacteroidaceae; Bacteroides; Bacteroides neonati;			P6_65982	P6_NODE_16795	2705	3.73664	1.59121	1.50934	6.20244	2.59149	4.77703	7.91732	9.13542	0.183165	8.03366	1.74868	0.0287536	2.16166	0.393663	50.0105
Bacteria; FCB group; Bacteroidetes/Chlorobi group; Bacteroidetes; Bacteroidia; Bacteroidales; Bacteroidaceae; Bacteroides; Bacteroides neonati;			P9_12097	P9_NODE_26413	2094	0.961383	1.74229	0.47324	1.27467	0.891257	1.77777	1.37157	0.782387	0.02629	1.19836	0.737121	0	0.53095	0.072647	11.8399
Bacteria; FCB group; Bacteroidetes/Chlorobi group; Bacteroidetes; Bacteroidia; Bacteroidales; Bacteroidaceae; Bacteroides; Bacteroides nordii; Bacteroides nordii CL02T12C05;			P5_2914	P5_NODE_1370	14235	2.04177	1.97548	1.15839	2.50456	0.479656	0.726706	0.533046	0.0767273	0.0193366	0.793265	0.626108	0	1.17156	0.99741	13.104
Bacteria; FCB group; Bacteroidetes/Chlorobi group; Bacteroidetes; Bacteroidia; Bacteroidales; Bacteroidaceae; Bacteroides; Bacteroides oleiciplenus; Bacteroides oleiciplenus YIT 12058;			P3_28281	P3_NODE_6060	4022	0.45882	2.62957	0.739158	0.796369	1.50524	1.13916	0.167502	2.7948	0	0.0249563	0.284734	0	0.941916	0	11.4822
Bacteria; FCB group; Bacteroidetes/Chlorobi group; Bacteroidetes; Bacteroidia; Bacteroidales; Bacteroidaceae; Bacteroides; Bacteroides ovatus; Bacteroides ovatus ATCC 8483;			P4_21740	P4_NODE_9798	3752	0.581262	1.95568	0.190164	0.487815	0.922033	0.515168	0.963931	1.38273	0.0293451	1.44462	0.0265412	0	1.51455	0.162178	10.176
Bacteria; FCB group; Bacteroidetes/Chlorobi group; Bacteroidetes; Bacteroidia; Bacteroidales; Bacteroidaceae; Bacteroides; Bacteroides ovatus; Bacteroides ovatus ATCC 8483;			P9_66727	P9_NODE_25178	2158	0.0194348	0.189957	3.5818	2.75645	0.0421866	5.63957	0.0164307	0.105442	0.0255104	0	0	0	0.0190816	0	12.3959
Bacteria; FCB group; Bacteroidetes/Chlorobi group; Bacteroidetes; Bacteroidia; Bacteroidales; Bacteroidaceae; Bacteroides; Bacteroides paurosaccharolyticus; Bacteroides paurosaccharolyticus JCM 15092;	YES but LOW		P17_47174	P17_NODE_347	31534	0.01463	0.222292	0.00125701	0	0.0072175	0.00227023	0.00224884	0	41.4674	0	0	0	0.0169758	0	41.7343
Bacteria; FCB group; Bacteroidetes/Chlorobi group; Bacteroidetes; Bacteroidia; Bacteroidales; Bacteroidaceae; Bacteroides; Bacteroides paurosaccharolyticus; Bacteroides paurosaccharolyticus JCM 15092;			P12_1269	P12_NODE_672	24781	0.841142	2.33407	0.967731	0.34775	0.174502	0.736664	0.965814	0.343415	0.368771	4.28741	0.106491	0.00156932	0.538384	1.66768	13.6814
Bacteria; FCB group; Bacteroidetes/Chlorobi group; Bacteroidetes; Bacteroidia; Bacteroidales; Bacteroidaceae; Bacteroides; Bacteroides paurosaccharolyticus; Bacteroides paurosaccharolyticus JCM 15092;			P12_27562	P12_NODE_7300	3536	1.13865	1.3216	0.91922	1.52049	0.334701	1.7209	1.53422	1.96913	0.0934129	1.60383	0.253463	0	0.291135	0.286808	12.9876
Bacteria; FCB group; Bacteroidetes/Chlorobi group; Bacteroidetes; Bacteroidia; Bacteroidales; Bacteroidaceae; Bacteroides; Bacteroides paurosaccharolyticus; Bacteroides paurosaccharolyticus JCM 15092;			P13_430	P13_NODE_21189	2008	0.313299	2.57225	2.82287	5.05121	0.294697	0.0534781	1.53626	3.71686	1.3708	1.14971	14.0596	0	4.22445	4.84854	42.014
Bacteria; FCB group; Bacteroidetes/Chlorobi group; Bacteroidetes; Bacteroidia; Bacteroidales; Bacteroidaceae; Bacteroides; Bacteroides paurosaccharolyticus; Bacteroides paurosaccharolyticus JCM 15092;			P15_43640	P15_NODE_9248	3355	9.51314	0.745322	0.437147	0.431885	0.0949733	0.533453	0.528428	0	0.623532	1.04712	0	0	0.233199	0.0453421	14.2335
Bacteria; FCB group; Bacteroidetes/Chlorobi group; Bacteroidetes; Bacteroidia; Bacteroidales; Bacteroidaceae; Bacteroides; Bacteroides paurosaccharolyticus; Bacteroides paurosaccharolyticus JCM 15092;			P16_5133	P16_NODE_614	26832	0.0969104	0.19708	1.0799	0.352432	0.48858	0.641668	0.446655	2.11669	0	0.0336676	4.73567	0	0.00920798	0.0510251	10.2495
Bacteria; FCB group; Bacteroidetes/Chlorobi group; Bacteroidetes; Bacteroidia; Bacteroidales; Bacteroidaceae; Bacteroides; Bacteroides paurosaccharolyticus; Bacteroides paurosaccharolyticus JCM 15092;			P2_38069	P2_NODE_14143	2208	1.13968	2.24643	0.376997	0.29358	0.680316	0.875413	0.433584	1.48398	0.074798	0.250027	1.05987	0	0.596784	2.70992	12.2214
Bacteria; FCB group; Bacteroidetes/Chlorobi group; Bacteroidetes; Bacteroidia; Bacteroidales; Bacteroidaceae; Bacteroides; Bacteroides paurosaccharolyticus; Bacteroides paurosaccharolyticus JCM 15092;			P6_10978	P6_NODE_16011	2794	1.53111	1.58454	1.34777	1.56945	0.423587	1.19145	0.875651	0.0488642	0.0197034	0.610725	0.641549	0	0.928497	0.780396	11.5533
Bacteria; FCB group; Bacteroidetes/Chlorobi group; Bacteroidetes; Bacteroidia; Bacteroidales; Bacteroidaceae; Bacteroides; Bacteroides paurosaccharolyticus; Bacteroides paurosaccharolyticus JCM 15092;			P6_2660	P6_NODE_2534	10198	1.93292	0.361771	0.0544165	1.14415	0.116052	0.466826	1.79756	2.99436	0	0.413387	0.234358	0	1.47786	0.233698	11.2274
Bacteria; FCB group; Bacteroidetes/Chlorobi group; Bacteroidetes; Bacteroidia; Bacteroidales; Bacteroidaceae; Bacteroides; Bacteroides paurosaccharolyticus; Bacteroides paurosaccharolyticus JCM 15092;			P8_37973	P8_NODE_16269	2329	0.990433	8.32527	0.629724	0.916845	0.644971	0.906778	0.456731	0.0390802	0.0472747	0.107744	2.35167	0	0.459695	0.304812	16.181
Bacteria; FCB group; Bacteroidetes/Chlorobi group; Bacteroidetes; Bacteroidia; Bacteroidales; Bacteroidaceae; Bacteroides; Bacteroides paurosaccharolyticus; Bacteroides paurosaccharolyticus JCM 15092;			P9_44052	P9_NODE_18239	2647	0	0.356189	0.254573	1.06599	0.309538	8.14068	0.107163	0	0.0415953	0	0	0	0.031113	0	10.3068
Bacteria; FCB group; Bacteroidetes/Chlorobi group; Bacteroidetes; Bacteroidia; Bacteroidales; Bacteroidaceae; Bacteroides; Bacteroides plebeius; Bacteroides plebeius DSM 17135;			P12_68463	P12_NODE_9401	2993	0.280256	0.465671	0.966794	2.0384	0.0912516	0.0478378	0.118468	0.106436	1.54504	1.87804	13.3753	0.0129934	0.178856	0.135537	21.2409
Bacteria; FCB group; Bacteroidetes/Chlorobi group; Bacteroidetes; Bacteroidia; Bacteroidales; Bacteroidaceae; Bacteroides; Bacteroides plebeius; Bacteroides plebeius DSM 17135;			P13_9596	P13_NODE_2603	8101	0.00517718	2.74263	3.92912	0.00470694	2.8713	3.58344	0	0.0224707	0.0951387	0.0495615	0.288877	0	0.127077	0.957692	14.6772
Bacteria; FCB group; Bacteroidetes/Chlorobi group; Bacteroidetes; Bacteroidia; Bacteroidales; Bacteroidaceae; Bacteroides; Bacteroides plebeius; Bacteroides plebeius DSM 17135;			P2_58125	P2_NODE_11210	2614	1.54027	2.46207	0.515574	0.758534	0.783615	1.23241	2.00754	2.38512	1.07407	3.2063	2.24766	0	0.929422	3.58872	22.7313
Bacteria; FCB group; Bacteroidetes/Chlorobi group; Bacteroidetes; Bacteroidia; Bacteroidales; Bacteroidaceae; Bacteroides; Bacteroides plebeius; Bacteroides plebeius DSM 17135;			P2_874	P2_NODE_578	18015	0.172278	0.00227548	0.00220031	0.0783149	0.128864	0.0655689	0.100379	0.00505233	3.25449	11.656	0.315083	0.0129523	0.985166	2.96111	19.7398
Bacteria; FCB group; Bacteroidetes/Chlorobi group; Bacteroidetes; Bacteroidia; Bacteroidales; Bacteroidaceae; Bacteroides; Bacteroides plebeius; Bacteroides plebeius DSM 17135;			P3_65359	P3_NODE_17451	2076	1.21215	3.77149	1.98575	2.00206	1.40329	2.48287	1.21266	2.58673	0.053036	0.604374	2.23054	0	1.42814	0.952599	21.9257
Bacteria; FCB group; Bacteroidetes/Chlorobi group; Bacteroidetes; Bacteroidia; Bacteroidales; Bacteroidaceae; Bacteroides; Bacteroides plebeius; Bacteroides plebeius DSM 17135;			P5_4127	P5_NODE_13646	3056	0.0411718	0.34876	1.31004	1.18535	0.893704	0.773052	0.696156	0.923282	0	0	6.01211	0	0	0	12.1836
Bacteria; FCB group; Bacteroidetes/Chlorobi group; Bacteroidetes; Bacteroidia; Bacteroidales; Bacteroidaceae; Bacteroides; Bacteroides plebeius; Bacteroides plebeius DSM 17135;			P6_12786	P6_NODE_16919	2692	0.903617	0.274097	0.662606	0.934859	1.55564	1.6089	1.59375	0	0.10225	0	1.66464	0	4.54305	0.0376728	13.8811
Bacteria; FCB group; Bacteroidetes/Chlorobi group; Bacteroidetes; Bacteroidia; Bacteroidales; Bacteroidaceae; Bacteroides; Bacteroides plebeius; Bacteroides plebeius DSM 17135;			P6_42951	P6_NODE_15361	2876	2.77074	0.555882	0.385911	1.7501	0.332373	0.709421	1.45479	5.06357	0	0.0174503	0.484756	0	0	0.14105	13.6661
Bacteria; FCB group; Bacteroidetes/Chlorobi group; Bacteroidetes; Bacteroidia; Bacteroidales; Bacteroidaceae; Bacteroides; Bacteroides propionicifaciens; Bacteroides propionicifaciens DSM 19291 = JCM 14649;			P16_4127	P16_NODE_4884	5342	0.102064	0.237884	1.52114	0.642415	2.47962	1.01179	0.45135	2.15532	0	0.00939483	7.84806	0	0.0231251	0	16.4822
Bacteria; FCB group; Bacteroidetes/Chlorobi group; Bacteroidetes; Bacteroidia; Bacteroidales; Bacteroidaceae; Bacteroides; Bacteroides propionicifaciens; Bacteroides propionicifaciens DSM 19291 = JCM 14649;			P16_64363	P16_NODE_7507	3783	0.0665191	0.238393	1.99083	0.413261	1.57627	0.946198	0.478016	2.14131	0	0	3.35628	0	0.163276	0	11.3704
Bacteria; FCB group; Bacteroidetes/Chlorobi group; Bacteroidetes; Bacteroidia; Bacteroidales; Bacteroidaceae; Bacteroides; Bacteroides propionicifaciens; Bacteroides propionicifaciens DSM 19291 = JCM 14649;			P3_12152	P3_NODE_17919	2044	0.9849	1.90524	2.3853	7.3874	0.645822	6.07669	0.572455	0.0222646	0	0	0	0	0.342479	0	20.3225
Bacteria; FCB group; Bacteroidetes/Chlorobi group; Bacteroidetes; Bacteroidia; Bacteroidales; Bacteroidaceae; Bacteroides; Bacteroides propionicifaciens; Bacteroides propionicifaciens DSM 19291 = JCM 14649;			P8_5323	P8_NODE_13771	2609	2.53989	0.424225	1.76239	1.65151	4.22218	4.04731	2.43269	0	0.232106	0	5.70625	0	12.5476	0	35.5661
Bacteria; FCB group; Bacteroidetes/Chlorobi group; Bacteroidetes; Bacteroidia; Bacteroidales; Bacteroidaceae; Bacteroides; Bacteroides pyogenes;			P15_2075	P15_NODE_17600	2215	3.54079	1.33249	1.09163	1.66984	0.616515	0.662565	0.608301	0	0.0248539	0.634421	0.831729	0	1.1898	1.5796	13.7825
Bacteria; FCB group; Bacteroidetes/Chlorobi group; Bacteroidetes; Bacteroidia; Bacteroidales; Bacteroidaceae; Bacteroides; Bacteroides pyogenes; Bacteroides pyogenes DSM 20611 = JCM 6294;	YES but LOW		P15_8885	P15_NODE_6316	4294	7.72585	0.63007	0.221548	0.497282	0.116608	0.416799	0.990895	0.116581	0.0128205	0.257131	0.0695734	0	0.220563	0.0354268	11.3111
Bacteria; FCB group; Bacteroidetes/Chlorobi group; Bacteroidetes; Bacteroidia; Bacteroidales; Bacteroidaceae; Bacteroides; Bacteroides pyogenes; Bacteroides pyogenes DSM 20611 = JCM 6294;	YES but LOW		P6_2566	P6_NODE_3417	8158	0.195358	0.0251242	0	0.0327184	0	0.0833659	9.87926	0	0.0404889	0.0369114	0	0	0.0555233	0	10.3487
Bacteria; FCB group; Bacteroidetes/Chlorobi group; Bacteroidetes; Bacteroidia; Bacteroidales; Bacteroidaceae; Bacteroides; Bacteroides pyogenes; Bacteroides pyogenes DSM 20611 = JCM 6294;			P11_11373	P11_NODE_964	17302	0.88719	1.66321	0.985122	1.04021	1.73901	1.16681	0.731611	1.43613	0.0890901	1.08195	1.71516	0	0.794907	0.416165	13.7466
Bacteria; FCB group; Bacteroidetes/Chlorobi group; Bacteroidetes; Bacteroidia; Bacteroidales; Bacteroidaceae; Bacteroides; Bacteroides pyogenes; Bacteroides pyogenes DSM 20611 = JCM 6294;			P11_61638	P11_NODE_1521	12531	0.635916	1.0141	1.04703	0.480782	6.62575	0.939785	0.0962059	0.55565	0.23284	0.256323	0.496682	0	0.552065	0.190189	13.1233
Bacteria; FCB group; Bacteroidetes/Chlorobi group; Bacteroidetes; Bacteroidia; Bacteroidales; Bacteroidaceae; Bacteroides; Bacteroides pyogenes; Bacteroides pyogenes DSM 20611 = JCM 6294;			P11_61980	P11_NODE_2898	7993	1.39049	2.27196	0.644691	1.17832	1.49776	1.26287	0.891651	1.7764	0.172186	1.39391	0.971782	0	1.05096	0.88816	15.3911
Bacteria; FCB group; Bacteroidetes/Chlorobi group; Bacteroidetes; Bacteroidia; Bacteroidales; Bacteroidaceae; Bacteroides; Bacteroides pyogenes; Bacteroides pyogenes DSM 20611 = JCM 6294;			P12_29317	P12_NODE_1217	15106	1.17997	2.50743	1.18081	1.03493	2.06413	1.67291	0.626715	1.51837	0.13484	1.94357	0.870178	0	1.22122	0.516945	16.472
Bacteria; FCB group; Bacteroidetes/Chlorobi group; Bacteroidetes; Bacteroidia; Bacteroidales; Bacteroidaceae; Bacteroides; Bacteroides pyogenes; Bacteroides pyogenes DSM 20611 = JCM 6294;			P12_32934	P12_NODE_1995	9473	0.774787	1.30252	0.43099	0.736615	0.528568	0.801063	0.479105	1.27308	0.116228	2.5536	0.478308	0	0.482505	0.139174	10.0965
Bacteria; FCB group; Bacteroidetes/Chlorobi group; Bacteroidetes; Bacteroidia; Bacteroidales; Bacteroidaceae; Bacteroides; Bacteroides pyogenes; Bacteroides pyogenes DSM 20611 = JCM 6294;			P12_5169	P12_NODE_11711	2582	0.844654	1.4765	0.307038	0.827007	0.299701	1.46949	0.617966	1.46291	0.106606	4.02353	0.269976	0	0.68577	0.88375	13.2749
Bacteria; FCB group; Bacteroidetes/Chlorobi group; Bacteroidetes; Bacteroidia; Bacteroidales; Bacteroidaceae; Bacteroides; Bacteroides pyogenes; Bacteroides pyogenes DSM 20611 = JCM 6294;			P12_76206	P12_NODE_3742	5640	0.78824	1.70803	1.30723	0.770731	0.863576	0.818708	0.855004	0.76655	0.146413	2.42038	0.935795	0	0.686302	0.224768	12.2917
Bacteria; FCB group; Bacteroidetes/Chlorobi group; Bacteroidetes; Bacteroidia; Bacteroidales; Bacteroidaceae; Bacteroides; Bacteroides pyogenes; Bacteroides pyogenes DSM 20611 = JCM 6294;			P12_86598	P12_NODE_1490	12721	0.567073	1.35343	0.426891	0.551536	0.597573	0.545882	0.423673	1.4918	0.0692415	2.46182	0.704539	0	0.605322	0.231196	10.03
Bacteria; FCB group; Bacteroidetes/Chlorobi group; Bacteroidetes; Bacteroidia; Bacteroidales; Bacteroidaceae; Bacteroides; Bacteroides pyogenes; Bacteroides pyogenes DSM 20611 = JCM 6294;			P12_94539	P12_NODE_6469	3842	0.949716	2.09125	0.453955	0.694733	0.592391	1.19253	0.710627	1.40957	0.0573153	3.34407	1.1923	0	0.568048	1.24063	14.4971
Bacteria; FCB group; Bacteroidetes/Chlorobi group; Bacteroidetes; Bacteroidia; Bacteroidales; Bacteroidaceae; Bacteroides; Bacteroides pyogenes; Bacteroides pyogenes DSM 20611 = JCM 6294;			P13_11373	P13_NODE_2863	7520	0.931387	1.72802	1.49699	0.938061	0.835328	1.09954	0.636538	1.2406	0.0878479	1.42153	2.26445	0	0.914461	0.728247	14.323
Bacteria; FCB group; Bacteroidetes/Chlorobi group; Bacteroidetes; Bacteroidia; Bacteroidales; Bacteroidaceae; Bacteroides; Bacteroides pyogenes; Bacteroides pyogenes DSM 20611 = JCM 6294;			P13_4127	P13_NODE_2	283812	0.140386	0.52387	4.13073	1.00939	3.24973	1.87807	0.756096	2.12286	0.000193971	0.0086648	12.2005	0.00027405	0.0274219	0.00250133	26.0507
Bacteria; FCB group; Bacteroidetes/Chlorobi group; Bacteroidetes; Bacteroidia; Bacteroidales; Bacteroidaceae; Bacteroides; Bacteroides pyogenes; Bacteroides pyogenes DSM 20611 = JCM 6294;			P13_46967	P13_NODE_10834	3049	1.36179	2.16459	2.96412	1.2506	3.165	2.54754	0.360506	1.10451	0.325	0.493807	0.636885	0	0.91837	0.199571	17.4923
Bacteria; FCB group; Bacteroidetes/Chlorobi group; Bacteroidetes; Bacteroidia; Bacteroidales; Bacteroidaceae; Bacteroides; Bacteroides pyogenes; Bacteroides pyogenes DSM 20611 = JCM 6294;			P13_51547	P13_NODE_15284	2460	0.78425	2.26626	2.98095	1.61204	0.703144	1.65878	0.807163	0.869478	0.268543	0.63244	1.96332	0	0.150652	0.206128	14.9031
Bacteria; FCB group; Bacteroidetes/Chlorobi group; Bacteroidetes; Bacteroidia; Bacteroidales; Bacteroidaceae; Bacteroides; Bacteroides pyogenes; Bacteroides pyogenes DSM 20611 = JCM 6294;			P15_85409	P15_NODE_17026	2261	2.07754	1.66799	0.403223	0.995013	0.442913	0.807398	0.486149	1.40894	0.0486965	0.532726	0.704698	0	0.728494	0.672812	10.9766
Bacteria; FCB group; Bacteroidetes/Chlorobi group; Bacteroidetes; Bacteroidia; Bacteroidales; Bacteroidaceae; Bacteroides; Bacteroides pyogenes; Bacteroides pyogenes DSM 20611 = JCM 6294;			P17_14502	P17_NODE_5375	3282	0.728397	1.43637	1.02659	0.406637	1.59498	1.01429	0.378127	0.707176	1.49286	0.474041	0.470302	0	0.577146	0.278104	10.585
Bacteria; FCB group; Bacteroidetes/Chlorobi group; Bacteroidetes; Bacteroidia; Bacteroidales; Bacteroidaceae; Bacteroides; Bacteroides pyogenes; Bacteroides pyogenes DSM 20611 = JCM 6294;			P2_30121	P2_NODE_511	19801	0.487161	1.42225	0.564521	0.785688	5.80917	2.64289	0.173697	12.5097	1.12877	1.88319	0.309294	0	0.557332	1.05507	29.3287
Bacteria; FCB group; Bacteroidetes/Chlorobi group; Bacteroidetes; Bacteroidia; Bacteroidales; Bacteroidaceae; Bacteroides; Bacteroides pyogenes; Bacteroides pyogenes DSM 20611 = JCM 6294;			P2_31806	P2_NODE_9686	2893	0.521898	0.410919	0.191822	0.289969	0.298952	0.383558	0.821173	1.19553	0.190292	3.00117	0.309798	0	0.441245	1.98063	10.037
Bacteria; FCB group; Bacteroidetes/Chlorobi group; Bacteroidetes; Bacteroidia; Bacteroidales; Bacteroidaceae; Bacteroides; Bacteroides pyogenes; Bacteroides pyogenes DSM 20611 = JCM 6294;			P2_50675	P2_NODE_1990	8206	1.10907	1.104	1.18346	1.07804	0.477049	1.19955	1.43455	0.676588	0.0469607	0.660519	0.728121	0	0.787834	5.1412	15.6269
Bacteria; FCB group; Bacteroidetes/Chlorobi group; Bacteroidetes; Bacteroidia; Bacteroidales; Bacteroidaceae; Bacteroides; Bacteroides pyogenes; Bacteroides pyogenes DSM 20611 = JCM 6294;			P2_59485	P2_NODE_10538	2729	0.983576	1.3519	1.1039	0.810404	1.10087	0.65582	0.597672	0.583661	0.141209	0.5701	0.456132	0	0.618652	1.28209	10.256
Bacteria; FCB group; Bacteroidetes/Chlorobi group; Bacteroidetes; Bacteroidia; Bacteroidales; Bacteroidaceae; Bacteroides; Bacteroides pyogenes; Bacteroides pyogenes DSM 20611 = JCM 6294;			P2_68273	P2_NODE_4623	4826	1.19929	2.42932	0.673511	0.750608	0.613087	1.33507	0.815538	1.75397	0.102665	1.67429	1.46506	0	0.597279	3.06809	16.4778
Bacteria; FCB group; Bacteroidetes/Chlorobi group; Bacteroidetes; Bacteroidia; Bacteroidales; Bacteroidaceae; Bacteroides; Bacteroides pyogenes; Bacteroides pyogenes DSM 20611 = JCM 6294;			P3_11373	P3_NODE_867	15495	0.77953	1.94977	0.785353	0.834229	0.878366	0.926341	0.528602	1.492	0.0994797	1.00083	2.17225	0	0.741445	0.356704	12.5449
Bacteria; FCB group; Bacteroidetes/Chlorobi group; Bacteroidetes; Bacteroidia; Bacteroidales; Bacteroidaceae; Bacteroides; Bacteroides pyogenes; Bacteroides pyogenes DSM 20611 = JCM 6294;			P3_12200	P3_NODE_1193	12545	0.842484	1.8691	0.54663	0.939215	0.852694	1.01292	0.483319	5.0642	0.136038	0.880126	1.13911	0	0.590838	0.456752	14.8134
Bacteria; FCB group; Bacteroidetes/Chlorobi group; Bacteroidetes; Bacteroidia; Bacteroidales; Bacteroidaceae; Bacteroides; Bacteroides pyogenes; Bacteroides pyogenes DSM 20611 = JCM 6294;			P3_1509	P3_NODE_6830	3726	1.39576	3.13551	1.90427	1.23828	0.574184	6.50375	5.48136	0	0	0.0134695	0	0.0104373	0.419959	0.0408274	20.7178
Bacteria; FCB group; Bacteroidetes/Chlorobi group; Bacteroidetes; Bacteroidia; Bacteroidales; Bacteroidaceae; Bacteroides; Bacteroides pyogenes; Bacteroides pyogenes DSM 20611 = JCM 6294;			P3_21031	P3_NODE_6173	3979	1.24377	3.98698	0.97627	0.987053	0.800793	1.89813	1.14063	1.71559	0.0691774	1.10995	1.77692	0	0.838257	1.45279	17.9963
Bacteria; FCB group; Bacteroidetes/Chlorobi group; Bacteroidetes; Bacteroidia; Bacteroidales; Bacteroidaceae; Bacteroides; Bacteroides pyogenes; Bacteroides pyogenes DSM 20611 = JCM 6294;			P3_36834	P3_NODE_2591	7235	0.79417	2.03405	0.580745	0.811632	0.597697	0.717378	0.539092	1.88074	0.388061	0.589622	0.763903	0	0.608992	0.203251	10.5093
Bacteria; FCB group; Bacteroidetes/Chlorobi group; Bacteroidetes; Bacteroidia; Bacteroidales; Bacteroidaceae; Bacteroides; Bacteroides pyogenes; Bacteroides pyogenes DSM 20611 = JCM 6294;			P3_5614	P3_NODE_12102	2596	1.98716	4.67405	1.14518	1.98292	0.981927	2.17857	1.06537	2.03352	0.190856	1.02462	1.74538	0	1.44345	1.7189	22.1719
Bacteria; FCB group; Bacteroidetes/Chlorobi group; Bacteroidetes; Bacteroidia; Bacteroidales; Bacteroidaceae; Bacteroides; Bacteroides pyogenes; Bacteroides pyogenes DSM 20611 = JCM 6294;			P3_73372	P3_NODE_7528	3502	0.574853	9.32929	0.430116	0.609746	0.363947	1.0119	0.830245	0.467824	0	0.501585	3.18483	0	0.164618	0.405429	17.8744
Bacteria; FCB group; Bacteroidetes/Chlorobi group; Bacteroidetes; Bacteroidia; Bacteroidales; Bacteroidaceae; Bacteroides; Bacteroides pyogenes; Bacteroides pyogenes DSM 20611 = JCM 6294;			P4_13955	P4_NODE_12875	3084	1.34633	1.59505	1.0668	1.14986	1.09223	2.05436	1.09224	2.83324	0.0892532	1.46461	1.6468	0	4.19258	0.575475	20.1988
Bacteria; FCB group; Bacteroidetes/Chlorobi group; Bacteroidetes; Bacteroidia; Bacteroidales; Bacteroidaceae; Bacteroides; Bacteroides pyogenes; Bacteroides pyogenes DSM 20611 = JCM 6294;			P4_27965	P4_NODE_3621	7924	1.04798	2.13137	0.915429	0.808429	0.976563	0.898932	0.760699	2.29152	0.0347371	1.72906	0.860855	0	1.46025	0.351958	14.2678
Bacteria; FCB group; Bacteroidetes/Chlorobi group; Bacteroidetes; Bacteroidia; Bacteroidales; Bacteroidaceae; Bacteroides; Bacteroides pyogenes; Bacteroides pyogenes DSM 20611 = JCM 6294;			P4_29317	P4_NODE_3115	8932	1.09405	2.33143	1.47335	0.670237	2.63984	1.37055	0.190547	1.07505	0.228045	0.629307	0.786003	0	1.49831	0.261145	14.2479
Bacteria; FCB group; Bacteroidetes/Chlorobi group; Bacteroidetes; Bacteroidia; Bacteroidales; Bacteroidaceae; Bacteroides; Bacteroides pyogenes; Bacteroides pyogenes DSM 20611 = JCM 6294;			P4_32028	P4_NODE_2653	10146	0.818469	1.3737	0.406309	1.01096	0.489021	0.765567	0.520715	0.892595	0.065111	0.761761	1.66854	0	1.43673	0.6797	10.8892
Bacteria; FCB group; Bacteroidetes/Chlorobi group; Bacteroidetes; Bacteroidia; Bacteroidales; Bacteroidaceae; Bacteroides; Bacteroides pyogenes; Bacteroides pyogenes DSM 20611 = JCM 6294;			P4_5614	P4_NODE_20160	2233	1.93455	3.85511	1.3846	3.39814	1.24347	2.11594	1.30207	3.03664	0.0246535	1.57327	1.53856	0	3.02428	1.58958	26.0209
Bacteria; FCB group; Bacteroidetes/Chlorobi group; Bacteroidetes; Bacteroidia; Bacteroidales; Bacteroidaceae; Bacteroides; Bacteroides pyogenes; Bacteroides pyogenes DSM 20611 = JCM 6294;			P5_29317	P5_NODE_6045	5605	1.21219	2.11363	1.61242	1.23135	3.63018	1.82007	0.189782	1.38841	0.314298	0.564102	1.01271	0	1.09465	0.280452	16.4642
Bacteria; FCB group; Bacteroidetes/Chlorobi group; Bacteroidetes; Bacteroidia; Bacteroidales; Bacteroidaceae; Bacteroides; Bacteroides pyogenes; Bacteroides pyogenes DSM 20611 = JCM 6294;			P5_69500	P5_NODE_6128	5554	0.740034	1.71972	0.449627	1.07788	0.688445	0.863609	0.504347	0.934103	0.019824	1.3464	0.609617	0	0.748828	0.511276	10.2137
Bacteria; FCB group; Bacteroidetes/Chlorobi group; Bacteroidetes; Bacteroidia; Bacteroidales; Bacteroidaceae; Bacteroides; Bacteroides pyogenes; Bacteroides pyogenes DSM 20611 = JCM 6294;			P6_12475	P6_NODE_1453	15055	1.01961	1.09459	0.805673	1.10176	0.498883	0.825025	2.31752	1.04288	0.091417	0.496705	0.443178	0	0.741233	0.663527	11.142
Bacteria; FCB group; Bacteroidetes/Chlorobi group; Bacteroidetes; Bacteroidia; Bacteroidales; Bacteroidaceae; Bacteroides; Bacteroides pyogenes; Bacteroides pyogenes DSM 20611 = JCM 6294;			P6_84629	P6_NODE_11176	3568	1.5516	2.57353	0.866538	1.27174	1.00786	1.76566	1.88815	3.27796	0.0462876	0.900219	0.851253	0.0108995	1.4657	0.625318	18.1027
Bacteria; FCB group; Bacteroidetes/Chlorobi group; Bacteroidetes; Bacteroidia; Bacteroidales; Bacteroidaceae; Bacteroides; Bacteroides pyogenes; Bacteroides pyogenes DSM 20611 = JCM 6294;			P7_37293	P7_NODE_2124	6925	0	0	0.148823	0.506577	0	0.0206756	0.0256011	0	0	0	0	15.3816	0	0	16.0833
Bacteria; FCB group; Bacteroidetes/Chlorobi group; Bacteroidetes; Bacteroidia; Bacteroidales; Bacteroidaceae; Bacteroides; Bacteroides pyogenes; Bacteroides pyogenes DSM 20611 = JCM 6294;			P8_26352	P8_NODE_1169	15145	0.916622	1.42101	1.43688	1.07003	1.06097	1.18646	0.606372	1.65869	0.112684	0.709149	7.16706	0	0.731391	0.786813	18.8641
Bacteria; FCB group; Bacteroidetes/Chlorobi group; Bacteroidetes; Bacteroidia; Bacteroidales; Bacteroidaceae; Bacteroides; Bacteroides pyogenes; Bacteroides pyogenes DSM 20611 = JCM 6294;			P8_26901	P8_NODE_6904	4203	1.0777	2.66262	1.11286	0.834652	0.996379	1.43076	0.750826	1.73243	0.117883	1.07467	7.81877	0	0.529055	0.663554	20.8022
Bacteria; FCB group; Bacteroidetes/Chlorobi group; Bacteroidetes; Bacteroidia; Bacteroidales; Bacteroidaceae; Bacteroides; Bacteroides pyogenes; Bacteroides pyogenes DSM 20611 = JCM 6294;			P9_2677	P9_NODE_6798	4785	1.00797	1.1908	0.389344	0.486099	0.713469	1.14453	0.585401	1.87361	0.218595	0.839075	0.613937	0	0.662636	0.402694	10.1282
Bacteria; FCB group; Bacteroidetes/Chlorobi group; Bacteroidetes; Bacteroidia; Bacteroidales; Bacteroidaceae; Bacteroides; Bacteroides pyogenes; Bacteroides pyogenes DSM 20611 = JCM 6294;			P9_29317	P9_NODE_3480	7047	1.49383	2.67584	2.28933	1.23369	3.47515	2.70225	0.266674	1.82759	0.328105	0.712178	1.13756	0	1.21542	0.381368	19.739
Bacteria; FCB group; Bacteroidetes/Chlorobi group; Bacteroidetes; Bacteroidia; Bacteroidales; Bacteroidaceae; Bacteroides; Bacteroides pyogenes; Bacteroides pyogenes DSM 20611 = JCM 6294;			P9_30121	P9_NODE_890	17577	0.355528	1.48793	0.57055	0.930657	8.37771	3.41716	0.129105	16.024	1.34676	1.87306	0.223788	0.00663753	0.54117	0.845271	36.1294
Bacteria; FCB group; Bacteroidetes/Chlorobi group; Bacteroidetes; Bacteroidia; Bacteroidales; Bacteroidaceae; Bacteroides; Bacteroides pyogenes; Bacteroides pyogenes DSM 20611 = JCM 6294;			P9_35709	P9_NODE_2249	9274	0.569817	1.33489	1.1412	0.875769	0.638076	1.60177	0.539089	1.04031	0.0712331	0.719743	1.16506	0	0.519499	0.31166	10.5281
Bacteria; FCB group; Bacteroidetes/Chlorobi group; Bacteroidetes; Bacteroidia; Bacteroidales; Bacteroidaceae; Bacteroides; Bacteroides pyogenes; Bacteroides pyogenes DSM 20611 = JCM 6294;			P9_47995	P9_NODE_2134	9545	0.905155	2.24612	0.498337	0.83093	0.648573	1.09128	0.557216	1.83084	0.0749783	0.820241	0.589463	0	0.560833	0.414373	11.0683
Bacteria; FCB group; Bacteroidetes/Chlorobi group; Bacteroidetes; Bacteroidia; Bacteroidales; Bacteroidaceae; Bacteroides; Bacteroides pyogenes; Bacteroides pyogenes DSM 20611 = JCM 6294;			P9_66586	P9_NODE_1491	12105	0.893895	2.84799	1.08061	0.696153	0.89873	3.02207	0.606337	0.966194	0.109148	0.688234	1.03244	0	0.537475	1.03887	14.4181
Bacteria; FCB group; Bacteroidetes/Chlorobi group; Bacteroidetes; Bacteroidia; Bacteroidales; Bacteroidaceae; Bacteroides; Bacteroides pyogenes; Bacteroides pyogenes DSM 20611 = JCM 6294;			P9_8470	P9_NODE_828	18515	0.890227	1.93063	0.642267	0.949411	0.779348	1.07684	1.00541	2.11629	0.217054	0.767107	1.13217	0.00630126	0.676108	0.276612	12.4658
Bacteria; FCB group; Bacteroidetes/Chlorobi group; Bacteroidetes; Bacteroidia; Bacteroidales; Bacteroidaceae; Bacteroides; Bacteroides pyogenes; Bacteroides pyogenes JCM 10003;			P9_63500	P9_NODE_11443	3517	1.27598	1.20053	0.439552	0.715564	3.63689	1.53682	0.191553	0.556406	0	0.156969	0.410563	0	0.62054	0.0865071	10.8279
Bacteria; FCB group; Bacteroidetes/Chlorobi group; Bacteroidetes; Bacteroidia; Bacteroidales; Bacteroidaceae; Bacteroides; Bacteroides reticulotermitis; Bacteroides reticulotermitis JCM 10512;			P15_34450	P15_NODE_4006	5858	2.13353	1.30858	0.284196	0.585828	0.310818	0.910448	0.57502	1.46828	0.0187953	0.22275	0.985967	0	0.477998	1.54079	10.823
Bacteria; FCB group; Bacteroidetes/Chlorobi group; Bacteroidetes; Bacteroidia; Bacteroidales; Bacteroidaceae; Bacteroides; Bacteroides reticulotermitis; Bacteroides reticulotermitis JCM 10512;			P15_80531	P15_NODE_2068	9541	10.695	0.416758	0.153718	0.443615	0.15744	0.367663	0.427378	0.0238491	0	0.0263008	0.271371	0.0122281	0.133793	0.403918	13.533
Bacteria; FCB group; Bacteroidetes/Chlorobi group; Bacteroidetes; Bacteroidia; Bacteroidales; Bacteroidaceae; Bacteroides; Bacteroides reticulotermitis; Bacteroides reticulotermitis JCM 10512;			P16_75961	P16_NODE_8127	3533	0.46297	1.77523	0.213171	0.636774	0.0773043	1.08407	1.09393	4.21211	0	0.0994369	0.295958	0	0.431245	0.129173	10.5114
Bacteria; FCB group; Bacteroidetes/Chlorobi group; Bacteroidetes; Bacteroidia; Bacteroidales; Bacteroidaceae; Bacteroides; Bacteroides reticulotermitis; Bacteroides reticulotermitis JCM 10512;			P3_94376	P3_NODE_9812	2957	0	30.3876	0	0	0	0.0121051	0	0	0	0	0	0	0	0	30.3997
Bacteria; FCB group; Bacteroidetes/Chlorobi group; Bacteroidetes; Bacteroidia; Bacteroidales; Bacteroidaceae; Bacteroides; Bacteroides salanitronis; Bacteroides salanitronis DSM 18170;			P11_1480	P11_NODE_16338	2413	0.88643	0.934355	0.574948	0.916532	1.07526	0.993884	0.587775	2.2066	0	1.10233	0.247615	0	0.221846	0.504344	10.2519
Bacteria; FCB group; Bacteroidetes/Chlorobi group; Bacteroidetes; Bacteroidia; Bacteroidales; Bacteroidaceae; Bacteroides; Bacteroides salanitronis; Bacteroides salanitronis DSM 18170;			P12_67912	P12_NODE_10031	2868	0.0292471	0.72895	0.013821	0.0930671	0.126972	0.17473	0.0247263	0.0317356	0	19.1789	0.034722	0	0.0143578	0.0530414	20.5043
Bacteria; FCB group; Bacteroidetes/Chlorobi group; Bacteroidetes; Bacteroidia; Bacteroidales; Bacteroidaceae; Bacteroides; Bacteroides salanitronis; Bacteroides salanitronis DSM 18170;			P13_92015	P13_NODE_1805	10613	0.229204	0.421012	8.63884	1.28624	0.231607	0.758862	0.197116	0.330178	0.0259358	0.0993057	0.398781	0	0.0775994	0.152892	12.8476
Bacteria; FCB group; Bacteroidetes/Chlorobi group; Bacteroidetes; Bacteroidia; Bacteroidales; Bacteroidaceae; Bacteroides; Bacteroides salanitronis; Bacteroides salanitronis DSM 18170;			P15_54768	P15_NODE_17308	2238	1.74283	1.48365	1.11583	1.6186	0.223732	0.639762	0.554519	0	0.0245985	0.381225	0.778685	0	1.04877	1.17819	10.7904
Bacteria; FCB group; Bacteroidetes/Chlorobi group; Bacteroidetes; Bacteroidia; Bacteroidales; Bacteroidaceae; Bacteroides; Bacteroides salanitronis; Bacteroides salanitronis DSM 18170;			P15_618	P15_NODE_19712	2053	1.40959	21.2252	0.772305	0.594344	1.92897	1.32508	0.241795	0.022167	0	0	0.024253	0	0	0.691579	28.2352
Bacteria; FCB group; Bacteroidetes/Chlorobi group; Bacteroidetes; Bacteroidia; Bacteroidales; Bacteroidaceae; Bacteroides; Bacteroides salanitronis; Bacteroides salanitronis DSM 18170;			P16_25789	P16_NODE_8717	3330	0.440814	0.99712	1.357	0.595438	1.36695	0.655698	0.468508	1.18897	1.45481	1.52219	0.732665	0	1.06346	1.20297	13.0466
Bacteria; FCB group; Bacteroidetes/Chlorobi group; Bacteroidetes; Bacteroidia; Bacteroidales; Bacteroidaceae; Bacteroides; Bacteroides salanitronis; Bacteroides salanitronis DSM 18170;			P17_13359	P17_NODE_2613	6045	0.333025	0	0	0.0378471	0.0150602	0	0	0	2.18566	0.323788	0	0.0064333	0.0204358	19.4945	22.4168
Bacteria; FCB group; Bacteroidetes/Chlorobi group; Bacteroidetes; Bacteroidia; Bacteroidales; Bacteroidaceae; Bacteroides; Bacteroides salanitronis; Bacteroides salanitronis DSM 18170;			P2_41192	P2_NODE_383	24553	0.302343	0.674502	0.364856	0.295071	0.904714	0.306149	0.125639	0.0370699	0.271299	0.206448	0.0770607	0	0.283432	34.351	38.1996
Bacteria; FCB group; Bacteroidetes/Chlorobi group; Bacteroidetes; Bacteroidia; Bacteroidales; Bacteroidaceae; Bacteroides; Bacteroides salanitronis; Bacteroides salanitronis DSM 18170;			P3_30926	P3_NODE_7176	3611	1.61443	2.611	0.131726	0.591341	0.516835	1.80411	0.795364	4.03291	0.0152455	0.180679	1.00658	0	0.433334	1.19362	14.9272
Bacteria; FCB group; Bacteroidetes/Chlorobi group; Bacteroidetes; Bacteroidia; Bacteroidales; Bacteroidaceae; Bacteroides; Bacteroides salanitronis; Bacteroides salanitronis DSM 18170;			P3_75935	P3_NODE_16731	2129	1.55626	1.61737	0.11171	0.662679	0.427612	0.823832	0.399709	1.47492	0	0.188585	0.771778	0	0.232098	2.14358	10.4101
Bacteria; FCB group; Bacteroidetes/Chlorobi group; Bacteroidetes; Bacteroidia; Bacteroidales; Bacteroidaceae; Bacteroides; Bacteroides salanitronis; Bacteroides salanitronis DSM 18170;			P6_86258	P6_NODE_8157	4438	1.01118	0.323286	0.410855	0.240574	0.102567	0.48393	1.20642	0.0615262	0.161259	0.0113085	0.628282	24.676	0.454648	0.0342773	29.8061
Bacteria; FCB group; Bacteroidetes/Chlorobi group; Bacteroidetes; Bacteroidia; Bacteroidales; Bacteroidaceae; Bacteroides; Bacteroides salanitronis; Bacteroides salanitronis DSM 18170;			P9_31877	P9_NODE_14433	3060	0.630475	4.90305	0.401567	0.623054	0.50577	0.924111	0.417147	0.446165	0	0.442828	0.374249	0	0.0134569	0.414278	10.0962
Bacteria; FCB group; Bacteroidetes/Chlorobi group; Bacteroidetes; Bacteroidia; Bacteroidales; Bacteroidaceae; Bacteroides; Bacteroides salyersiae; Bacteroides salyersiae WAL 10018 = DSM 18765 = JCM 12988;			P3_75520	P3_NODE_2530	7325	1.15085	4.38748	1.02817	0.593437	0.285855	1.92045	0.86163	0	0.0601243	0.0822179	0.917656	0	0.264214	0.249211	11.8013
Bacteria; FCB group; Bacteroidetes/Chlorobi group; Bacteroidetes; Bacteroidia; Bacteroidales; Bacteroidaceae; Bacteroides; Bacteroides salyersiae; Bacteroides salyersiae WAL 10018 = DSM 18765 = JCM 12988;			P8_1842	P8_NODE_3534	6728	0.810381	1.52321	2.25648	0.54408	0.250329	1.3141	0.0685119	0	0.0245473	0.0298378	4.26275	0	0.0489633	0.0602944	11.1935
Bacteria; FCB group; Bacteroidetes/Chlorobi group; Bacteroidetes; Bacteroidia; Bacteroidales; Bacteroidaceae; Bacteroides; Bacteroides sartorii; Bacteroides sartorii dnLKV3;			P11_76319	P11_NODE_12305	2952	0.539882	1.86078	0.980222	0.697517	2.59053	1.67333	0.396375	0.616651	0.298381	1.75111	0.944551	0	0.948547	0.480966	13.7788
Bacteria; FCB group; Bacteroidetes/Chlorobi group; Bacteroidetes; Bacteroidia; Bacteroidales; Bacteroidaceae; Bacteroides; Bacteroides sartorii; Bacteroides sartorii dnLKV3;			P12_30250	P12_NODE_3202	6351	0.191508	1.97509	0.892507	0.270177	0.387033	0.52979	0.156324	0.451434	0.0173363	4.29883	0.548795	0	0.615953	0.359289	10.6941
Bacteria; FCB group; Bacteroidetes/Chlorobi group; Bacteroidetes; Bacteroidia; Bacteroidales; Bacteroidaceae; Bacteroides; Bacteroides sartorii; Bacteroides sartorii dnLKV3;			P15_78462	P15_NODE_7723	3761	2.39755	1.43872	0.0948543	0.618449	0.677767	0.96125	0.782498	1.60933	0	0.0800647	0.489838	0	0.240872	1.7662	11.1574
Bacteria; FCB group; Bacteroidetes/Chlorobi group; Bacteroidetes; Bacteroidia; Bacteroidales; Bacteroidaceae; Bacteroides; Bacteroides sartorii; Bacteroides sartorii dnLKV3;			P16_16546	P16_NODE_3699	6734	0.741149	1.41228	0.0765223	0.436008	0.378539	0.770749	0.516014	5.20372	0.00817513	0.0968865	0.214427	0	0.287403	0.278613	10.4205
Bacteria; FCB group; Bacteroidetes/Chlorobi group; Bacteroidetes; Bacteroidia; Bacteroidales; Bacteroidaceae; Bacteroides; Bacteroides sartorii; Bacteroides sartorii dnLKV3;			P16_16967	P16_NODE_1990	11409	0.646989	2.04083	1.0284	0.899046	1.8353	1.32712	0.264168	4.08858	0.019301	0.145164	0.16584	0	0.945627	0.120002	13.5264
Bacteria; FCB group; Bacteroidetes/Chlorobi group; Bacteroidetes; Bacteroidia; Bacteroidales; Bacteroidaceae; Bacteroides; Bacteroides sartorii; Bacteroides sartorii dnLKV3;			P16_26772	P16_NODE_6991	4019	1.28357	0.0101997	0.216981	0.0759013	0.0339781	0.142502	0.520526	6.80538	0.452026	0.649349	0.346892	0	0.481555	0.201871	11.2207
Bacteria; FCB group; Bacteroidetes/Chlorobi group; Bacteroidetes; Bacteroidia; Bacteroidales; Bacteroidaceae; Bacteroides; Bacteroides sartorii; Bacteroides sartorii dnLKV3;			P2_53784	P2_NODE_15837	2033	1.29968	2.39947	0.116985	1.06909	0.268683	1.58461	0.313938	1.18641	0.108315	1.0862	0.489831	0	0.243058	2.46928	12.6356
Bacteria; FCB group; Bacteroidetes/Chlorobi group; Bacteroidetes; Bacteroidia; Bacteroidales; Bacteroidaceae; Bacteroides; Bacteroides sartorii; Bacteroides sartorii dnLKV3;			P3_28887	P3_NODE_2398	7600	0.629105	2.32472	0.923161	0.50674	1.42547	0.974934	0.261266	0.850297	0.10141	0.27735	0.48481	0	2.17269	0.0800646	11.012
Bacteria; FCB group; Bacteroidetes/Chlorobi group; Bacteroidetes; Bacteroidia; Bacteroidales; Bacteroidaceae; Bacteroides; Bacteroides sartorii; Bacteroides sartorii dnLKV3;			P3_43321	P3_NODE_2469	7472	0.909306	6.7864	0.435006	0.785889	0.432531	0.66588	1.60869	0.280167	0.184192	1.23587	0.593071	0	0.148797	0.27824	14.344
Bacteria; FCB group; Bacteroidetes/Chlorobi group; Bacteroidetes; Bacteroidia; Bacteroidales; Bacteroidaceae; Bacteroides; Bacteroides sartorii; Bacteroides sartorii dnLKV3;			P4_25523	P4_NODE_6953	4830	0.720713	0.992991	0.697573	0.773671	0.970702	1.43772	0.39642	0.612438	0.113978	0.665006	0.175249	0	3.9132	0.27296	11.7426
Bacteria; FCB group; Bacteroidetes/Chlorobi group; Bacteroidetes; Bacteroidia; Bacteroidales; Bacteroidaceae; Bacteroides; Bacteroides sartorii; Bacteroides sartorii dnLKV3;			P6_55919	P6_NODE_16132	2780	1.23709	1.71049	0.698665	1.65965	0.327477	2.21463	0.420899	1.78434	0	0.144424	1.00299	0	0.45918	1.16737	12.8272
Bacteria; FCB group; Bacteroidetes/Chlorobi group; Bacteroidetes; Bacteroidia; Bacteroidales; Bacteroidaceae; Bacteroides; Bacteroides sartorii; Bacteroides sartorii dnLKV3;			P8_69824	P8_NODE_4730	5496	1.47279	2.18538	0.468797	0.790925	0.554912	1.47191	0.522573	0.662429	0.0600997	0.63008	2.40984	0	0.666822	2.02978	13.9263
Bacteria; FCB group; Bacteroidetes/Chlorobi group; Bacteroidetes; Bacteroidia; Bacteroidales; Bacteroidaceae; Bacteroides; Bacteroides sartorii; Bacteroides sartorii dnLKV3;			P9_67699	P9_NODE_5945	5169	0.413805	0.959589	0.98157	1.06964	0.510761	1.84202	0.809439	1.37345	0.138454	0.951508	0.375675	0	0.565611	0.196199	10.1877
Bacteria; FCB group; Bacteroidetes/Chlorobi group; Bacteroidetes; Bacteroidia; Bacteroidales; Bacteroidaceae; Bacteroides; Bacteroides sartorii; Bacteroides sartorii dnLKV3;			P9_88460	P9_NODE_11263	3549	0.259985	1.82498	1.653	0.644648	1.23129	1.66416	0.369662	0.38469	0.139606	1.99391	0.715514	0	1.09066	0.60009	12.5722
Bacteria; FCB group; Bacteroidetes/Chlorobi group; Bacteroidetes; Bacteroidia; Bacteroidales; Bacteroidaceae; Bacteroides; Bacteroides sp. D20;			P17_2537	P17_NODE_9	302565	0.00845557	0.0620517	0.00746748	0.0142409	0.0580717	0.00816298	0.00480478	0.593218	7.38785	0.456315	0.93456	0.00257064	0.493351	0.0631823	10.0943
Bacteria; FCB group; Bacteroidetes/Chlorobi group; Bacteroidetes; Bacteroidia; Bacteroidales; Bacteroidaceae; Bacteroides; Bacteroides sp. D20;			P6_11292	P6_NODE_19024	2491	0.454592	1.1684	0.922937	0.596991	2.01009	0.833437	1.48036	0.913466	0.154701	0.141032	0.519701	0	0.892661	0.22392	10.3123
Bacteria; FCB group; Bacteroidetes/Chlorobi group; Bacteroidetes; Bacteroidia; Bacteroidales; Bacteroidaceae; Bacteroides; Bacteroides sp. Ga6A2;			P11_21360	P11_NODE_18868	2181	0.826884	0.319521	0.563409	1.04899	1.58619	1.01755	1.21931	1.08503	0	1.47271	0.57074	0.0356619	0.396488	0	10.1425
Bacteria; FCB group; Bacteroidetes/Chlorobi group; Bacteroidetes; Bacteroidia; Bacteroidales; Bacteroidaceae; Bacteroides; Bacteroides sp. Ga6A2;			P11_2404	P11_NODE_9286	3608	1.65064	1.02255	1.97753	0.486148	2.334	0.704385	0.0982748	0.0882933	0.305163	0.0695499	0.276005	0	2.07717	0.224867	11.3146
Bacteria; FCB group; Bacteroidetes/Chlorobi group; Bacteroidetes; Bacteroidia; Bacteroidales; Bacteroidaceae; Bacteroides; Bacteroides sp. Ga6A2;			P11_79605	P11_NODE_4359	6029	0.493907	1.37345	1.46615	0.986635	2.40847	1.4249	0.899818	0.981283	0	0.133189	4.20365	0	0.792281	0.159802	15.3235
Bacteria; FCB group; Bacteroidetes/Chlorobi group; Bacteroidetes; Bacteroidia; Bacteroidales; Bacteroidaceae; Bacteroides; Bacteroides sp. Ga6A2;			P11_90965	P11_NODE_20862	2033	0.557004	1.45178	0.331459	1.12536	3.56005	1.12684	0.436025	0.425316	0	0.172804	0	0.038258	1.86345	0	11.0883
Bacteria; FCB group; Bacteroidetes/Chlorobi group; Bacteroidetes; Bacteroidia; Bacteroidales; Bacteroidaceae; Bacteroides; Bacteroides sp. Ga6A2;			P12_26991	P12_NODE_4391	5011	0.175763	0.327222	0.00791031	0.304378	0.0363355	0.0571457	0.45286	0.0181636	0	8.42296	0.1093	0	0.189003	0.485724	10.5868
Bacteria; FCB group; Bacteroidetes/Chlorobi group; Bacteroidetes; Bacteroidia; Bacteroidales; Bacteroidaceae; Bacteroides; Bacteroides sp. Ga6A2;			P12_57023	P12_NODE_9957	2882	2.35751	1.56461	0.5364	0.291076	0.173738	1.21717	0.307577	0	0.553952	3.23901	0.0172767	0	0.114304	0.756567	11.1292
Bacteria; FCB group; Bacteroidetes/Chlorobi group; Bacteroidetes; Bacteroidia; Bacteroidales; Bacteroidaceae; Bacteroides; Bacteroides sp. Ga6A2;			P13_16874	P13_NODE_5743	4590	0.420317	0.866295	3.77387	1.27934	0.436351	3.58726	0.216299	0.0495739	0	0.010934	0.119326	0	0.0448563	0	10.8044
Bacteria; FCB group; Bacteroidetes/Chlorobi group; Bacteroidetes; Bacteroidia; Bacteroidales; Bacteroidaceae; Bacteroides; Bacteroides sp. Ga6A2;			P13_69312	P13_NODE_7575	3817	0.120865	0.375883	2.84542	0.369621	0.894407	1.35977	0.352996	1.32342	0	0	6.11793	0	0	0	13.7603
Bacteria; FCB group; Bacteroidetes/Chlorobi group; Bacteroidetes; Bacteroidia; Bacteroidales; Bacteroidaceae; Bacteroides; Bacteroides sp. Ga6A2;			P15_41021	P15_NODE_3162	6954	9.04063	0.984438	0.621312	0.197399	0.399292	0.653713	0.520085	0	0.348326	0.837175	0.0644409	0	0.112508	0.422928	14.2022
Bacteria; FCB group; Bacteroidetes/Chlorobi group; Bacteroidetes; Bacteroidia; Bacteroidales; Bacteroidaceae; Bacteroides; Bacteroides sp. Ga6A2;			P16_20141	P16_NODE_10208	2906	0.274214	1.19903	2.1688	1.01035	1.56639	2.47582	0.256231	2.59961	0	0	0.0685359	0	1.92712	0.0174493	13.5636
Bacteria; FCB group; Bacteroidetes/Chlorobi group; Bacteroidetes; Bacteroidia; Bacteroidales; Bacteroidaceae; Bacteroides; Bacteroides sp. Ga6A2;			P16_2660	P16_NODE_293	44344	1.62488	0.318002	0.0768744	0.922661	0.134472	0.459299	1.33294	3.35795	0.00993169	0.320291	0.261622	0	1.14404	0.15666	10.1196
Bacteria; FCB group; Bacteroidetes/Chlorobi group; Bacteroidetes; Bacteroidia; Bacteroidales; Bacteroidaceae; Bacteroides; Bacteroides sp. Ga6A2;			P16_72996	P16_NODE_6005	4535	0.619625	1.3378	0.454511	0.546529	0.120448	1.09712	0.297108	5.26839	0	0.0442666	0.944224	0	0.245162	0.749153	11.7243
Bacteria; FCB group; Bacteroidetes/Chlorobi group; Bacteroidetes; Bacteroidia; Bacteroidales; Bacteroidaceae; Bacteroides; Bacteroides sp. Ga6A2;			P16_8853	P16_NODE_6050	4513	0.446075	0.999157	0.333761	0.67593	0.373192	0.483819	0.062854	7.34112	0	0.200171	0.319953	0	0.027373	1.13483	12.3982
Bacteria; FCB group; Bacteroidetes/Chlorobi group; Bacteroidetes; Bacteroidia; Bacteroidales; Bacteroidaceae; Bacteroides; Bacteroides sp. Ga6A2;			P16_88800	P16_NODE_5617	4773	1.07201	1.47721	0.847084	1.11844	1.52589	1.77736	1.38175	2.87946	0.103805	0.778096	1.16837	0	0.940376	0.733045	15.8029
Bacteria; FCB group; Bacteroidetes/Chlorobi group; Bacteroidetes; Bacteroidia; Bacteroidales; Bacteroidaceae; Bacteroides; Bacteroides sp. Ga6A2;			P2_14466	P2_NODE_11831	2515	1.06727	2.2493	0.220652	0.682263	0.398181	1.36632	0.465248	1.0676	0	0.379148	0.494944	0	0.278341	1.47183	10.1411
Bacteria; FCB group; Bacteroidetes/Chlorobi group; Bacteroidetes; Bacteroidia; Bacteroidales; Bacteroidaceae; Bacteroides; Bacteroides sp. Ga6A2;			P3_16546	P3_NODE_5675	4195	0.709836	2.13025	0.160633	0.6999	0.260421	0.836204	0.777615	6.08593	0	0.287126	0.142431	0	0.304296	0.145052	12.5397
Bacteria; FCB group; Bacteroidetes/Chlorobi group; Bacteroidetes; Bacteroidia; Bacteroidales; Bacteroidaceae; Bacteroides; Bacteroides sp. Ga6A2;			P3_40405	P3_NODE_4101	5224	1.50934	0.949486	0.766366	0.44525	1.24603	0.253523	0.251135	0.331037	8.07223	0.499566	0.142969	0	0.457184	13.8611	28.7852
Bacteria; FCB group; Bacteroidetes/Chlorobi group; Bacteroidetes; Bacteroidia; Bacteroidales; Bacteroidaceae; Bacteroides; Bacteroides sp. Ga6A2;			P4_33478	P4_NODE_5334	5908	0.0780879	0.339987	0.281791	0.477605	0.308188	0.630102	0.18605	0.238791	0.0186362	0.0169896	0.117989	0	11.8906	0.0171657	14.602
Bacteria; FCB group; Bacteroidetes/Chlorobi group; Bacteroidetes; Bacteroidia; Bacteroidales; Bacteroidaceae; Bacteroides; Bacteroides sp. Ga6A2;			P4_80462	P4_NODE_4208	7075	1.18559	2.34078	1.09251	1.11024	2.59927	1.9276	0.375875	1.711	0.0389055	0.163153	0.506711	0.0164902	3.44557	0.193513	16.7072
Bacteria; FCB group; Bacteroidetes/Chlorobi group; Bacteroidetes; Bacteroidia; Bacteroidales; Bacteroidaceae; Bacteroides; Bacteroides sp. Ga6A2;			P5_2721	P5_NODE_574	22200	2.58254	2.21028	1.45877	2.35828	0.473647	1.02708	0.773038	0.0327992	0.0247979	1.08739	0.713227	0	1.3151	1.13293	15.1899
Bacteria; FCB group; Bacteroidetes/Chlorobi group; Bacteroidetes; Bacteroidia; Bacteroidales; Bacteroidaceae; Bacteroides; Bacteroides sp. Ga6A2;			P5_34047	P5_NODE_20454	2239	0.0749269	0.311244	1.57563	1.22618	1.0775	1.07112	0.380072	1.32116	0.0245875	0	5.6485	0	0.0919565	0	12.8029
Bacteria; FCB group; Bacteroidetes/Chlorobi group; Bacteroidetes; Bacteroidia; Bacteroidales; Bacteroidaceae; Bacteroides; Bacteroides sp. Ga6A2;			P5_36965	P5_NODE_7709	4696	0.509071	1.18718	0.987588	3.45906	0.193864	2.74405	0.39263	0.348875	0	0.235119	0.116632	0	0.0701501	0.701873	10.9461
Bacteria; FCB group; Bacteroidetes/Chlorobi group; Bacteroidetes; Bacteroidia; Bacteroidales; Bacteroidaceae; Bacteroides; Bacteroides sp. Ga6A2;			P5_49943	P5_NODE_20544	2232	0.601295	0.697904	1.38522	4.39052	0.30591	2.61404	0.270062	0.28545	0	0	0.0223079	0	0.0553469	0	10.6281
Bacteria; FCB group; Bacteroidetes/Chlorobi group; Bacteroidetes; Bacteroidia; Bacteroidales; Bacteroidaceae; Bacteroides; Bacteroides sp. Ga6A2;			P8_17148	P8_NODE_4035	6143	0.0273093	0.707346	0.838843	0.521406	0.570566	0.233076	0	0.563027	0	0	5.79535	0	1.00549	0.635599	10.898
Bacteria; FCB group; Bacteroidetes/Chlorobi group; Bacteroidetes; Bacteroidia; Bacteroidales; Bacteroidaceae; Bacteroides; Bacteroides sp. Ga6A2;			P8_17624	P8_NODE_1807	11030	0.452484	1.11866	0.783428	0.286933	1.96026	0.77236	0.289318	1.45645	2.89481	1.16482	2.28417	0.00705155	0.783989	0.252848	14.5076
Bacteria; FCB group; Bacteroidetes/Chlorobi group; Bacteroidetes; Bacteroidia; Bacteroidales; Bacteroidaceae; Bacteroides; Bacteroides sp. Ga6A2;			P9_47024	P9_NODE_9551	3916	1.11384	2.07266	1.33613	1.8306	0.918291	2.44969	1.14993	0.581063	0.0421742	0.179423	0.457735	0	1.19875	0.569748	13.9
Bacteria; FCB group; Bacteroidetes/Chlorobi group; Bacteroidetes; Bacteroidia; Bacteroidales; Bacteroidaceae; Bacteroides; Bacteroides sp. Ga6A2;			P9_92321	P9_NODE_25467	2145	0.782104	0.286662	0.720701	1.24437	1.52792	1.11806	1.20671	1.12446	0	1.31025	0.67317	0.0362604	0.345551	0	10.3762
Bacteria; FCB group; Bacteroidetes/Chlorobi group; Bacteroidetes; Bacteroidia; Bacteroidales; Bacteroidaceae; Bacteroides; Bacteroides stercorirosoris; Bacteroides stercorirosoris JCM 17103;	YES but LOW	blast to viral>95%id	P16_12482	P16_NODE_3081	7880	0.691909	1.13926	0.256544	0.798426	0.531444	0.863069	0.215985	6.46249	0.0419173	0.350291	0.233792	0	0.245605	0.521233	12.352
Bacteria; FCB group; Bacteroidetes/Chlorobi group; Bacteroidetes; Bacteroidia; Bacteroidales; Bacteroidaceae; Bacteroides; Bacteroides stercorirosoris; Bacteroides stercorirosoris JCM 17103;			P11_50182	P11_NODE_8559	3813	1.26492	1.79538	0.675716	1.15003	1.30123	1.41752	0.929912	1.79028	0.072189	1.06613	1.58006	0	0.518371	1.47615	15.0379
Bacteria; FCB group; Bacteroidetes/Chlorobi group; Bacteroidetes; Bacteroidia; Bacteroidales; Bacteroidaceae; Bacteroides; Bacteroides stercorirosoris; Bacteroides stercorirosoris JCM 17103;			P12_33293	P12_NODE_6817	3711	1.27708	0.972072	0.149539	1.19191	0.282119	0.78129	0.401298	1.00559	0.0296693	2.55602	1.01971	0	0.421657	0.423588	10.5115
Bacteria; FCB group; Bacteroidetes/Chlorobi group; Bacteroidetes; Bacteroidia; Bacteroidales; Bacteroidaceae; Bacteroides; Bacteroides stercorirosoris; Bacteroides stercorirosoris JCM 17103;			P16_21018	P16_NODE_6100	4489	0.924948	1.19627	0.5563	0.662555	0.314346	0.90902	0.394938	4.95741	0.0122636	0.458382	0.976083	0	0.421963	0.689054	12.4735
Bacteria; FCB group; Bacteroidetes/Chlorobi group; Bacteroidetes; Bacteroidia; Bacteroidales; Bacteroidaceae; Bacteroides; Bacteroides stercorirosoris; Bacteroides stercorirosoris JCM 17103;			P16_38138	P16_NODE_2830	8496	1.30817	0.472844	0.0653178	0.749513	0.182163	0.518214	0.313008	5.11546	0.0388781	0.194936	0.52159	0	0.15025	0.501346	10.1317
Bacteria; FCB group; Bacteroidetes/Chlorobi group; Bacteroidetes; Bacteroidia; Bacteroidales; Bacteroidaceae; Bacteroides; Bacteroides stercorirosoris; Bacteroides stercorirosoris JCM 17103;			P16_39752	P16_NODE_14573	2198	1.79363	0.6341	0.180339	0.659224	0.227804	0.179136	0.241976	3.64402	0.0500922	1.32432	0.611632	0	0.112406	0.438328	10.097
Bacteria; FCB group; Bacteroidetes/Chlorobi group; Bacteroidetes; Bacteroidia; Bacteroidales; Bacteroidaceae; Bacteroides; Bacteroides stercorirosoris; Bacteroides stercorirosoris JCM 17103;			P16_6007	P16_NODE_6397	4317	1.86531	1.57628	0.60601	0.883273	0.748639	1.60027	0.542089	4.65947	0.140274	1.31368	1.09571	0	0.515084	1.52698	17.0731
Bacteria; FCB group; Bacteroidetes/Chlorobi group; Bacteroidetes; Bacteroidia; Bacteroidales; Bacteroidaceae; Bacteroides; Bacteroides stercorirosoris; Bacteroides stercorirosoris JCM 17103;			P16_66800	P16_NODE_13370	2352	1.58703	2.70148	0.58986	1.03758	0.735431	1.55232	0.964831	5.61121	0	1.85641	1.54539	0	1.10298	1.09953	20.3841
Bacteria; FCB group; Bacteroidetes/Chlorobi group; Bacteroidetes; Bacteroidia; Bacteroidales; Bacteroidaceae; Bacteroides; Bacteroides stercorirosoris; Bacteroides stercorirosoris JCM 17103;			P2_90881	P2_NODE_1957	8297	1.12218	1.32904	1.5049	1.76477	1.24538	1.47976	1.06411	0.959871	0.165877	0.653274	0.822154	0	1.07201	2.62797	15.8113
Bacteria; FCB group; Bacteroidetes/Chlorobi group; Bacteroidetes; Bacteroidia; Bacteroidales; Bacteroidaceae; Bacteroides; Bacteroides stercorirosoris; Bacteroides stercorirosoris JCM 17103;			P3_59131	P3_NODE_6931	3684	1.21814	3.28253	0.527223	0.972939	0.531306	1.24368	0.433113	1.42061	0.0747168	1.58027	1.00015	0	0.59241	0.743271	13.6204
Bacteria; FCB group; Bacteroidetes/Chlorobi group; Bacteroidetes; Bacteroidia; Bacteroidales; Bacteroidaceae; Bacteroides; Bacteroides stercorirosoris; Bacteroides stercorirosoris JCM 17103;			P3_92298	P3_NODE_8766	3181	0.580124	3.24746	0.947039	0.57538	1.34512	1.36157	0.289813	0.472113	0.0865315	0.126217	0.140875	0	0.724921	0.350697	10.2479
Bacteria; FCB group; Bacteroidetes/Chlorobi group; Bacteroidetes; Bacteroidia; Bacteroidales; Bacteroidaceae; Bacteroides; Bacteroides stercorirosoris; Bacteroides stercorirosoris JCM 17103;			P4_71045	P4_NODE_9420	3868	1.0626	1.58969	0.532887	1.38998	0.882614	1.57319	0.586681	0.62357	0.0142325	0.570899	0.24458	0	2.8105	0.183533	12.065
Bacteria; FCB group; Bacteroidetes/Chlorobi group; Bacteroidetes; Bacteroidia; Bacteroidales; Bacteroidaceae; Bacteroides; Bacteroides stercorirosoris; Bacteroides stercorirosoris JCM 17103;			P6_11334	P6_NODE_15721	2831	0.785177	1.44799	0.182021	0.457948	0.514524	0.796561	1.27752	1.49499	0.175013	1.34731	0.844219	0	0.552726	1.2359	11.1119
Bacteria; FCB group; Bacteroidetes/Chlorobi group; Bacteroidetes; Bacteroidia; Bacteroidales; Bacteroidaceae; Bacteroides; Bacteroides stercorirosoris; Bacteroides stercorirosoris JCM 17103;			P6_36472	P6_NODE_18214	2562	1.24413	0.688012	0.324906	0.744163	0.746219	1.0758	1.19022	1.19012	0.0214876	0.587672	1.08834	0	0.883995	0.415636	10.2007
Bacteria; FCB group; Bacteroidetes/Chlorobi group; Bacteroidetes; Bacteroidia; Bacteroidales; Bacteroidaceae; Bacteroides; Bacteroides stercorirosoris; Bacteroides stercorirosoris JCM 17103;			P8_22458	P8_NODE_2159	9629	0.27876	0.438493	0.827433	0.403921	0.808371	0.62452	0.34246	0.765649	0.022869	0.255392	7.27557	0	0.0384882	0.121121	12.203
Bacteria; FCB group; Bacteroidetes/Chlorobi group; Bacteroidetes; Bacteroidia; Bacteroidales; Bacteroidaceae; Bacteroides; Bacteroides stercorirosoris; Bacteroides stercorirosoris JCM 17103;			P8_36158	P8_NODE_16371	2320	1.57276	2.17332	0.632167	1.06832	0.843677	1.82059	1.11569	2.60891	0.0949161	0.886929	3.39096	0	0.603472	1.4644	18.2761
Bacteria; FCB group; Bacteroidetes/Chlorobi group; Bacteroidetes; Bacteroidia; Bacteroidales; Bacteroidaceae; Bacteroides; Bacteroides stercoris; Bacteroides stercoris ATCC 43183;			P11_96145	P11_NODE_21000	2023	0.850001	1.6008	2.46884	0.471217	3.39764	2.31789	0.087636	0	0.0272127	0.0248083	2.19052	0	0.223905	0.100262	13.7607
Bacteria; FCB group; Bacteroidetes/Chlorobi group; Bacteroidetes; Bacteroidia; Bacteroidales; Bacteroidaceae; Bacteroides; Bacteroides stercoris; Bacteroides stercoris ATCC 43183;			P2_16677	P2_NODE_14339	2185	0.614229	0.694156	0.308401	0.209415	0.0416653	0.40955	0.486831	0.0208279	0.428317	1.65377	0.250666	0	2.0165	3.78276	10.9171
Bacteria; FCB group; Bacteroidetes/Chlorobi group; Bacteroidetes; Bacteroidia; Bacteroidales; Bacteroidaceae; Bacteroides; Bacteroides stercoris; Bacteroides stercoris ATCC 43183;			P3_59489	P3_NODE_15548	2227	0.301322	1.71186	0.516173	1.4725	0.245277	1.23762	0.222903	5.68094	0	0.135215	0.0670741	0	0.425279	0.0227695	12.0389
Bacteria; FCB group; Bacteroidetes/Chlorobi group; Bacteroidetes; Bacteroidia; Bacteroidales; Bacteroidaceae; Bacteroides; Bacteroides stercoris; Bacteroides stercoris ATCC 43183;			P3_777	P3_NODE_9458	3024	0.873757	1.8707	1.76958	0.479158	2.21275	0.958786	0.433839	0.0150492	0.200253	0.730237	0.790339	0.0257204	0.680855	0.553357	11.5944
Bacteria; FCB group; Bacteroidetes/Chlorobi group; Bacteroidetes; Bacteroidia; Bacteroidales; Bacteroidaceae; Bacteroides; Bacteroides stercoris; Bacteroides stercoris ATCC 43183;			P5_53278	P5_NODE_17131	2562	0.851248	1.21602	0.386793	2.42597	0.266507	0.991968	0.442873	7.1585	0.0429753	0.372192	0.310953	0	0.498252	0.415636	15.3799
Bacteria; FCB group; Bacteroidetes/Chlorobi group; Bacteroidetes; Bacteroidia; Bacteroidales; Bacteroidaceae; Bacteroides; Bacteroides thetaiotaomicron; Bacteroides thetaiotaomicron VPI-5482;			P15_75712	P15_NODE_6321	4292	1.14329	0.114611	0.0738836	0.0799576	0.0636337	0.125098	0.0330452	0.0848255	5.5667	0.456035	0.0580048	0	0.163101	4.57219	12.5344
Bacteria; FCB group; Bacteroidetes/Chlorobi group; Bacteroidetes; Bacteroidia; Bacteroidales; Bacteroidaceae; Bacteroides; Bacteroides thetaiotaomicron; Bacteroides thetaiotaomicron VPI-5482;			P2_3111	P2_NODE_14071	2215	0.965669	1.92471	0.178955	0.447586	0.739818	2.61794	0.288142	0.410915	0.0248539	0.294552	0.134875	0	0.31604	2.2206	10.5647
Bacteria; FCB group; Bacteroidetes/Chlorobi group; Bacteroidetes; Bacteroidia; Bacteroidales; Bacteroidaceae; Bacteroides; Bacteroides thetaiotaomicron; Bacteroides thetaiotaomicron VPI-5482;			P5_14564	P5_NODE_17579	2510	0.584825	6.95733	0.268468	0.562089	0.48965	0.86991	0.0423795	0.018131	0	0	0.238046	0	0	0.161618	10.1924
Bacteria; FCB group; Bacteroidetes/Chlorobi group; Bacteroidetes; Bacteroidia; Bacteroidales; Bacteroidaceae; Bacteroides; Bacteroides uniformis; Bacteroides uniformis ATCC 8492;			P15_76097	P15_NODE_4017	5844	3.32996	1.54319	0.85463	1.61162	0.225883	0.692128	0.57033	0.288129	0.0376806	1.04771	1.04797	0	0.873731	1.10196	13.2249
Bacteria; FCB group; Bacteroidetes/Chlorobi group; Bacteroidetes; Bacteroidia; Bacteroidales; Bacteroidaceae; Bacteroides; Bacteroides vulgatus; Bacteroides vulgatus ATCC 8482;			P2_30281	P2_NODE_3341	5966	1.31459	1.41544	0.285695	0.32596	0.412009	1.63194	0.303107	1.65528	0.0645926	0.294427	0.767818	0.00651849	0.441736	2.9578	11.8769
Bacteria; FCB group; Bacteroidetes/Chlorobi group; Bacteroidetes; Bacteroidia; Bacteroidales; Bacteroidaceae; Bacteroides; Bacteroides vulgatus; Bacteroides vulgatus ATCC 8482;			P2_66585	P2_NODE_7147	3575	0.0938525	0.022933	0.0443508	0	0.725763	0.0100125	0	0	2.81801	6.66823	0.0278553	0	0.0345551	13.3187	23.7643
Bacteria; FCB group; Bacteroidetes/Chlorobi group; Bacteroidetes; Bacteroidia; Bacteroidales; Bacteroidaceae; Bacteroides; Bacteroides xylanisolvens; Bacteroides xylanisolvens XB1A;			P11_64351	P11_NODE_1528	12486	0.319104	0.249515	0.400005	0.464192	2.14728	0.369815	0.278299	0.838302	4.68682	0.345675	0.28712	0.0124585	0.840975	0.113712	11.3533
Bacteria; FCB group; Bacteroidetes/Chlorobi group; Bacteroidetes; Bacteroidia; Bacteroidales; Bacteroidaceae; Bacteroides; Bacteroides xylanisolvens; Bacteroides xylanisolvens XB1A;			P12_65214	P12_NODE_3510	5947	0.789863	0.951235	0.713187	0.621944	1.67626	0.908861	0.530641	0.558626	3.17515	1.30806	0.510723	0.00653931	1.80029	4.34003	17.8914
Bacteria; FCB group; Bacteroidetes/Chlorobi group; Bacteroidetes; Bacteroidia; Bacteroidales; Bacteroidaceae; Bacteroides; Bacteroides xylanisolvens; Bacteroides xylanisolvens XB1A;			P13_41200	P13_NODE_14267	2572	0.60334	0.143443	0.49317	0.593016	5.68107	0.459263	1.03395	0.796228	0.0428082	0.741491	4.76231	0	0.224142	0.0197152	15.5939
Bacteria; FCB group; Bacteroidetes/Chlorobi group; Bacteroidetes; Bacteroidia; Bacteroidales; Bacteroidaceae; Bacteroides; Bacteroides xylanisolvens; Bacteroides xylanisolvens XB1A;			P16_54913	P16_NODE_10950	2755	0.27402	0.0743969	0.359697	0.138406	5.86547	0.324815	0.772215	2.85773	0.0799294	0.400769	6.1087	0	0.0896801	0	17.3458
Bacteria; FCB group; Bacteroidetes/Chlorobi group; Bacteroidetes; Bacteroidia; Bacteroidales; Bacteroidaceae; Bacteroides; Bacteroides xylanisolvens; Bacteroides xylanisolvens XB1A;			P17_51540	P17_NODE_4106	4072	0.381088	0.453014	0.759285	0.252833	1.31908	0.738397	0.208984	0.268225	6.51639	0.172549	0.403515	0.00955041	1.4562	1.05848	13.9976
Bacteria; FCB group; Bacteroidetes/Chlorobi group; Bacteroidetes; Bacteroidia; Bacteroidales; Bacteroidaceae; Bacteroides; Bacteroides xylanisolvens; Bacteroides xylanisolvens XB1A;			P2_83669	P2_NODE_13429	2292	0.201284	0	0	0	0.417062	0	0	0	2.40189	10.0506	0	0	0.143728	5.37607	18.5906
Bacteria; FCB group; Bacteroidetes/Chlorobi group; Bacteroidetes; Bacteroidia; Bacteroidales; Bacteroidaceae; Bacteroides; Bacteroides xylanisolvens; Bacteroides xylanisolvens XB1A;			P5_91970	P5_NODE_1443	13790	0.316301	0.255647	1.17852	1.72267	1.67685	0.384163	0.491109	0.425717	4.41529	0.59686	0.126374	0.0112804	0.877909	1.0296	13.5083
Bacteria; FCB group; Bacteroidetes/Chlorobi group; Bacteroidetes; Bacteroidia; Bacteroidales; Bacteroidaceae; Bacteroides; Bacteroides xylanisolvens; Bacteroides xylanisolvens XB1A;			P6_82981	P6_NODE_3912	7398	0.476208	0.332463	0.267901	0.664894	0.806033	0.299982	0.929814	0.725878	3.67604	0.705524	0.148068	0	1.21898	0.562047	10.8138
Bacteria; FCB group; Bacteroidetes/Chlorobi group; Bacteroidetes; Bacteroidia; Bacteroidales; Bacteroidaceae; Bacteroides; Bacteroides xylanisolvens; Bacteroides xylanisolvens XB1A;			P8_38548	P8_NODE_520	27627	0.0303618	0.17212	1.12917	0.324348	0.789219	0.5351	0.268238	0.630901	0	0	12.023	0	1.42045	0	17.3229
Bacteria; FCB group; Bacteroidetes/Chlorobi group; Bacteroidetes; Bacteroidia; Bacteroidales; Barnesiellaceae; Barnesiella;			P11_445	P11_NODE_3678	6784	4.64904	1.22664	0.595981	0.326001	0.899114	0.775621	0.506984	0.00670826	0.730339	1.13188	0.15413	0.0057325	0.145677	0.493323	11.6472
Bacteria; FCB group; Bacteroidetes/Chlorobi group; Bacteroidetes; Bacteroidia; Bacteroidales; Barnesiellaceae; Barnesiella;			P12_79441	P12_NODE_12193	2515	0.500282	0.325986	0.0315217	0	0.0180991	0.0853948	0	0.0723799	0.525341	1.97556	0	0	0.049119	6.51235	10.096
Bacteria; FCB group; Bacteroidetes/Chlorobi group; Bacteroidetes; Bacteroidia; Bacteroidales; Barnesiellaceae; Barnesiella; Barnesiella intestinihominis; Barnesiella intestinihominis YIT 11860;	YES but LOW		P8_32037	P8_NODE_143	54251	0.0038654	0.0423143	0.00730651	0.00492003	0	0.0435466	0.116991	0	0.198892	0.0222022	9.6442	0.0035842	0.11765	0	10.2055
Bacteria; FCB group; Bacteroidetes/Chlorobi group; Bacteroidetes; Bacteroidia; Bacteroidales; Barnesiellaceae; Barnesiella; Barnesiella intestinihominis; Barnesiella intestinihominis YIT 11860;			P11_23828	P11_NODE_19738	2111	1.68874	2.87396	0.488206	3.54034	1.63878	2.23823	1.07498	3.7942	0	2.59138	0.259453	0	3.74524	0.0480413	23.9815
Bacteria; FCB group; Bacteroidetes/Chlorobi group; Bacteroidetes; Bacteroidia; Bacteroidales; Barnesiellaceae; Barnesiella; Barnesiella intestinihominis; Barnesiella intestinihominis YIT 11860;			P11_81271	P11_NODE_15915	2457	0.785207	1.21794	0.613051	1.8468	4.74276	0.84497	0.216468	0.111133	0.0224059	0.388098	0.405302	0	0.100557	0.247656	11.5423
Bacteria; FCB group; Bacteroidetes/Chlorobi group; Bacteroidetes; Bacteroidia; Bacteroidales; Barnesiellaceae; Barnesiella; Barnesiella intestinihominis; Barnesiella intestinihominis YIT 11860;			P12_22061	P12_NODE_4087	5264	0.964054	2.53089	0.271084	1.04309	0.985791	0.843187	0.963227	0.985564	0.0209162	9.4673	0.643201	0	0.461533	0.423848	19.6037
Bacteria; FCB group; Bacteroidetes/Chlorobi group; Bacteroidetes; Bacteroidia; Bacteroidales; Barnesiellaceae; Barnesiella; Barnesiella intestinihominis; Barnesiella intestinihominis YIT 11860;			P12_2980	P12_NODE_43	131181	0.377581	0.857159	0.0637572	0.163359	0.538191	0.616674	0.00297324	3.63395	0.00251796	4.54122	0.212934	0.00059291	1.18247	0.0293776	12.2228
Bacteria; FCB group; Bacteroidetes/Chlorobi group; Bacteroidetes; Bacteroidia; Bacteroidales; Barnesiellaceae; Barnesiella; Barnesiella intestinihominis; Barnesiella intestinihominis YIT 11860;			P12_57599	P12_NODE_13600	2340	0.358464	0.490511	0.304912	0.179248	0.272338	0.458906	0.151528	0.0194482	0.0705786	7.24926	0.468124	0	0.0527924	0.0650097	10.1411
Bacteria; FCB group; Bacteroidetes/Chlorobi group; Bacteroidetes; Bacteroidia; Bacteroidales; Barnesiellaceae; Barnesiella; Barnesiella intestinihominis; Barnesiella intestinihominis YIT 11860;			P15_8168	P15_NODE_17191	2247	5.54351	1.62365	0.705626	0.763636	1.39779	1.73637	0.457618	1.84304	0	3.43962	0.376704	0	0.128281	0.293368	18.3092
Bacteria; FCB group; Bacteroidetes/Chlorobi group; Bacteroidetes; Bacteroidia; Bacteroidales; Barnesiellaceae; Barnesiella; Barnesiella intestinihominis; Barnesiella intestinihominis YIT 11860;			P2_19086	P2_NODE_13038	2344	1.14513	2.32595	0.980818	1.23633	0.893298	1.22166	1.92112	10.8142	0.164402	2.22674	3.86605	0	0.474321	6.9658	34.2358
Bacteria; FCB group; Bacteroidetes/Chlorobi group; Bacteroidetes; Bacteroidia; Bacteroidales; Barnesiellaceae; Barnesiella; Barnesiella intestinihominis; Barnesiella intestinihominis YIT 11860;			P3_36455	P3_NODE_15227	2257	0.427394	7.02888	0.263437	0.641991	0.423529	0.650235	0.0471301	0	0	0	0.52946	0	0	0.269602	10.2817
Bacteria; FCB group; Bacteroidetes/Chlorobi group; Bacteroidetes; Bacteroidia; Bacteroidales; Barnesiellaceae; Barnesiella; Barnesiella intestinihominis; Barnesiella intestinihominis YIT 11860;			P3_61432	P3_NODE_2267	7907	0.307644	6.02941	0.155406	0.366504	0.690821	1.64329	0.251122	0.408642	0.0139247	0.818787	0.226696	0	0.0677015	0.076956	11.0569
Bacteria; FCB group; Bacteroidetes/Chlorobi group; Bacteroidetes; Bacteroidia; Bacteroidales; Barnesiellaceae; Barnesiella; Barnesiella intestinihominis; Barnesiella intestinihominis YIT 11860;			P4_23828	P4_NODE_10851	3485	1.93756	5.08145	1.89947	4.4094	1.71106	2.68075	1.70929	5.5368	0.0315933	5.22753	1.38587	0	8.27107	0.814814	40.6966
Bacteria; FCB group; Bacteroidetes/Chlorobi group; Bacteroidetes; Bacteroidia; Bacteroidales; Barnesiellaceae; Barnesiella; Barnesiella intestinihominis; Barnesiella intestinihominis YIT 11860;			P4_23972	P4_NODE_13971	2905	1.16942	2.49766	0.300189	1.18134	0.689449	0.874844	0.768959	0.798951	0	1.814	0.274238	0	1.17652	0.29674	11.8423
Bacteria; FCB group; Bacteroidetes/Chlorobi group; Bacteroidetes; Bacteroidia; Bacteroidales; Barnesiellaceae; Barnesiella; Barnesiella intestinihominis; Barnesiella intestinihominis YIT 11860;			P6_47662	P6_NODE_12904	3241	1.74697	1.15098	0.220146	1.40006	0.43539	0.806236	6.52042	1.1795	0.0169859	1.25429	0.737422	0	0.457393	1.0952	17.021
Bacteria; FCB group; Bacteroidetes/Chlorobi group; Bacteroidetes; Bacteroidia; Bacteroidales; Barnesiellaceae; Barnesiella; Barnesiella intestinihominis; Barnesiella intestinihominis YIT 11860;			P8_22043	P8_NODE_5647	4829	1.65017	3.74359	0.311921	2.1004	1.30082	1.08963	1.40978	1.82827	0.0114002	3.36729	1.7013	0	0.639544	0.451528	19.6056
Bacteria; FCB group; Bacteroidetes/Chlorobi group; Bacteroidetes; Bacteroidia; Bacteroidales; Barnesiellaceae; Barnesiella; Barnesiella intestinihominis; Barnesiella intestinihominis YIT 11860;			P9_5875	P9_NODE_1351	12971	0.0323339	0.135894	1.13375	0.370403	1.00717	1.07072	0.297962	0.691176	0	0	4.4874	0	2.01271	0	11.2395
Bacteria; FCB group; Bacteroidetes/Chlorobi group; Bacteroidetes; Bacteroidia; Bacteroidales; Barnesiellaceae; Barnesiella; Barnesiella viscericola; Barnesiella viscericola DSM 18177;			P12_1567	P12_NODE_11789	2570	0.163192	2.52017	0.0616943	0.296739	0.779319	0.835673	1.03475	0.690601	0	1.52319	1.14307	0	1.08954	0.0986529	10.2366
Bacteria; FCB group; Bacteroidetes/Chlorobi group; Bacteroidetes; Bacteroidia; Bacteroidales; Barnesiellaceae; Barnesiella; Barnesiella viscericola; Barnesiella viscericola DSM 18177;			P12_81725	P12_NODE_3429	6034	0.514349	0.692949	0.57809	0.271732	1.63701	0.415251	0.211546	0.309225	0.246335	2.38709	1.53483	0	1.76751	0.168073	10.734
Bacteria; FCB group; Bacteroidetes/Chlorobi group; Bacteroidetes; Bacteroidia; Bacteroidales; Barnesiellaceae; Barnesiella; Barnesiella viscericola; Barnesiella viscericola DSM 18177;			P15_54104	P15_NODE_15349	2419	0.710853	2.94863	0.213022	0.520182	0.715062	1.06541	1.3925	1.09116	0.0455158	0.871378	0.782171	0	1.17457	0.0209622	11.5514
Bacteria; FCB group; Bacteroidetes/Chlorobi group; Bacteroidetes; Bacteroidia; Bacteroidales; Barnesiellaceae; Barnesiella; Barnesiella viscericola; Barnesiella viscericola DSM 18177;			P15_64217	P15_NODE_15331	2421	2.356	2.48902	2.12846	1.40176	2.12461	1.92206	0.951978	1.16545	0.454782	1.18161	1.33682	0	2.33019	0.565512	20.4083
Bacteria; FCB group; Bacteroidetes/Chlorobi group; Bacteroidetes; Bacteroidia; Bacteroidales; Barnesiellaceae; Barnesiella; Barnesiella viscericola; Barnesiella viscericola DSM 18177;			P16_62880	P16_NODE_10117	2926	0.602014	0.826579	0.677351	1.01648	0.280023	1.81053	0.981565	2.64406	0.0752582	0.63463	0.0510506	0	0.478488	0.08665	10.1647
Bacteria; FCB group; Bacteroidetes/Chlorobi group; Bacteroidetes; Bacteroidia; Bacteroidales; Barnesiellaceae; Barnesiella; Barnesiella viscericola; Barnesiella viscericola DSM 18177;			P16_802	P16_NODE_14513	2206	5.72259	0.222988	0	2.28163	0.0825373	0.649042	11.7335	2.04233	1.54723	4.68657	0	0	0.242663	0.0459724	29.257
Bacteria; FCB group; Bacteroidetes/Chlorobi group; Bacteroidetes; Bacteroidia; Bacteroidales; Barnesiellaceae; Barnesiella; Barnesiella viscericola; Barnesiella viscericola DSM 18177;			P2_75396	P2_NODE_11680	2536	1.22381	2.13369	1.21917	0.7969	2.38725	0.889221	0.699084	0.412738	0.217079	1.00929	1.15839	0	2.53304	1.51963	16.1993
Bacteria; FCB group; Bacteroidetes/Chlorobi group; Bacteroidetes; Bacteroidia; Bacteroidales; Barnesiellaceae; Barnesiella; Barnesiella viscericola; Barnesiella viscericola DSM 18177;			P5_6432	P5_NODE_15836	2726	1.36929	3.08272	0.436228	1.3848	0.818213	3.63724	0.377208	7.29544	0.0201949	0.64437	0.767145	0.0142661	0.392748	1.35791	21.5978
Bacteria; FCB group; Bacteroidetes/Chlorobi group; Bacteroidetes; Bacteroidia; Bacteroidales; Barnesiellaceae; Barnesiella; Barnesiella viscericola; Barnesiella viscericola DSM 18177;			P6_30926	P6_NODE_12846	3251	1.93511	3.03883	0.280433	1.29019	0.742087	2.58743	1.22155	7.47516	0	0.463124	1.22526	0	0.78531	2.33963	23.3841
Bacteria; FCB group; Bacteroidetes/Chlorobi group; Bacteroidetes; Bacteroidia; Bacteroidales; Barnesiellaceae; Barnesiella; Barnesiella viscericola; Barnesiella viscericola DSM 18177;			P6_41545	P6_NODE_7988	4502	0.568272	1.03802	0.0176093	0.143986	0.252773	0.28623	3.36303	0.323475	0.366846	2.18496	0.132718	0	2.04884	0.03379	10.7606
Bacteria; FCB group; Bacteroidetes/Chlorobi group; Bacteroidetes; Bacteroidia; Bacteroidales; Barnesiellaceae; Barnesiella; Barnesiella viscericola; Barnesiella viscericola DSM 18177;			P6_60068	P6_NODE_14390	3008	0.683203	3.61139	0.092244	0.836649	0.544779	0.868687	2.97051	1.2406	0	0.634014	0.629013	0	0.698166	0.0674303	12.8767
Bacteria; FCB group; Bacteroidetes/Chlorobi group; Bacteroidetes; Bacteroidia; Bacteroidales; Barnesiellaceae; Barnesiella; Barnesiella viscericola; Barnesiella viscericola DSM 18177;			P6_87111	P6_NODE_1603	14161	0.749304	0.422635	0.347093	0.368896	0.829319	0.338711	1.24443	0.0514188	0.209927	0.687544	0.428963	0	0.206458	7.03984	12.9245
Bacteria; FCB group; Bacteroidetes/Chlorobi group; Bacteroidetes; Bacteroidia; Bacteroidales; Barnesiellaceae; Barnesiella; Barnesiella viscericola; Barnesiella viscericola DSM 18177;			P8_3315	P8_NODE_1256	14405	1.98274	0.23335	0.57511	0.301765	0.211718	1.12068	0.541524	0	0.225479	0.355369	3.92316	0.388758	0.188667	0.0880035	10.1363
Bacteria; FCB group; Bacteroidetes/Chlorobi group; Bacteroidetes; Bacteroidia; Bacteroidales; Barnesiellaceae; Barnesiella; Barnesiella viscericola; Barnesiella viscericola DSM 18177;			P8_91396	P8_NODE_7684	3885	0.572159	1.96259	0.785629	0.333707	2.44879	3.87891	0.164282	1.62825	0.170043	0.335873	2.07624	0	0.519363	1.01807	15.8939
Bacteria; FCB group; Bacteroidetes/Chlorobi group; Bacteroidetes; Bacteroidia; Bacteroidales; Barnesiellaceae; Barnesiella; Barnesiella viscericola; Barnesiella viscericola DSM 18177;			P8_92304	P8_NODE_9770	3301	0.241401	0.235947	0.900603	0.207924	0.496424	1.07351	0.59078	0	0	0	2.05139	0	4.32863	0	10.1266
Bacteria; FCB group; Bacteroidetes/Chlorobi group; Bacteroidetes; Bacteroidia; Bacteroidales; Barnesiellaceae; Coprobacter; Coprobacter fastidiosus; Coprobacter fastidiosus NSB1;	YES but LOW		P9_11979	P9_NODE_307	37404	0	0.0131513	0	0	0	13.2445	0.000947961	0	0	0	0	0	0	0	13.2586
Bacteria; FCB group; Bacteroidetes/Chlorobi group; Bacteroidetes; Bacteroidia; Bacteroidales; Barnesiellaceae; Coprobacter; Coprobacter fastidiosus; Coprobacter fastidiosus NSB1;			P11_2387	P11_NODE_6922	4407	0.314053	1.25573	1.38515	0.73545	5.38134	0.357378	0.193098	1.11526	0.0749508	0.0797165	0.542316	0	0.224251	0.379703	12.0384
Bacteria; FCB group; Bacteroidetes/Chlorobi group; Bacteroidetes; Bacteroidia; Bacteroidales; Barnesiellaceae; Coprobacter; Coprobacter fastidiosus; Coprobacter fastidiosus NSB1;			P3_742	P3_NODE_6793	3740	0.145782	2.75111	1.17644	2.92609	0.876308	0.861369	0.578318	0.498894	0	0.013419	0.0266264	0	4.93256	0.0813491	14.8683
Bacteria; FCB group; Bacteroidetes/Chlorobi group; Bacteroidetes; Bacteroidia; Bacteroidales; Barnesiellaceae; Coprobacter; Coprobacter fastidiosus; Coprobacter fastidiosus NSB1;			P4_80422	P4_NODE_2387	11010	0.0304743	0.394662	1.11247	1.01128	0.698707	0.364124	0.0161024	0.434008	0.00500012	0.0957249	0	0	6.13745	0.0184224	10.3184
Bacteria; FCB group; Bacteroidetes/Chlorobi group; Bacteroidetes; Bacteroidia; Bacteroidales; Barnesiellaceae; Coprobacter; Coprobacter fastidiosus; Coprobacter fastidiosus NSB1;			P9_20792	P9_NODE_5068	5660	0.111149	0.231761	1.07851	0.626533	0.932905	1.37866	0.382139	1.37491	0	0	6.65058	0	0	0	12.7671
Bacteria; FCB group; Bacteroidetes/Chlorobi group; Bacteroidetes; Bacteroidia; Bacteroidales; Barnesiellaceae; Coprobacter; Coprobacter fastidiosus; Coprobacter fastidiosus NSB1;			P9_84813	P9_NODE_16369	2837	2.3949	0.231189	2.40318	1.34406	0.160449	2.33416	1.27482	0.368947	0.232857	0.0353805	0.0351014	0	0.174176	0.125116	11.1143
Bacteria; FCB group; Bacteroidetes/Chlorobi group; Bacteroidetes; Bacteroidia; Bacteroidales; Dysgonamonadaceae; Dysgonomonas; Dysgonomonas mossii; Dysgonomonas mossii DSM 22836;			P12_22599	P12_NODE_16571	2052	0.0408775	0	0	0	0.0221829	0	0.0172795	0	11.4824	3.27733	0	0	0.0200673	0.963741	15.8239
Bacteria; FCB group; Bacteroidetes/Chlorobi group; Bacteroidetes; Bacteroidia; Bacteroidales; Dysgonamonadaceae; Proteiniphilum; Proteiniphilum acetatigenes; Proteiniphilum acetatigenes DSM 18083;	YES but LOW		P4_7885	P4_NODE_166	61387	1.31313	0.196994	0.00774859	0.00124231	0.000741514	0.00408169	0.00173282	0	0.0269037	0	0.00486663	0	14.1075	0.00165206	15.6666
Bacteria; FCB group; Bacteroidetes/Chlorobi group; Bacteroidetes; Bacteroidia; Bacteroidales; Dysgonamonadaceae; Proteiniphilum; Proteiniphilum acetatigenes; Proteiniphilum acetatigenes DSM 18083;			P2_582	P2_NODE_7225	3550	0.0590709	1.01616	0.669948	0.633725	0.564183	0.191577	0	0.474318	0	0.0141372	4.8529	0	0.962756	1.67121	11.11
Bacteria; FCB group; Bacteroidetes/Chlorobi group; Bacteroidetes; Bacteroidia; Bacteroidales; Dysgonamonadaceae; Proteiniphilum; Proteiniphilum acetatigenes; Proteiniphilum acetatigenes DSM 18083;	YES		P2_43001	P2_NODE_267	32655	0.00128435	0.0288725	0.8934	0.185663	0.27182	0.00657688	0	0.00139363	0	0	0.66175	0	1.10086	12.9925	16.1441
Bacteria; FCB group; Bacteroidetes/Chlorobi group; Bacteroidetes; Bacteroidia; Bacteroidales; Odoribacteraceae; Butyricimonas; Butyricimonas synergistica; Butyricimonas synergistica DSM 23225;			P13_871	P13_NODE_9269	3361	0.0124785	0.0853761	2.14645	0.0226902	0.108347	0.01065	0	0	0	0	0	0	7.68184	0	10.0678
Bacteria; FCB group; Bacteroidetes/Chlorobi group; Bacteroidetes; Bacteroidia; Bacteroidales; Odoribacteraceae; Butyricimonas; Butyricimonas synergistica; Butyricimonas synergistica DSM 23225;			P16_45213	P16_NODE_8165	3520	5.40935	2.69015	2.3648	5.39466	12.492	0.599967	3.4148	8.42948	0.844538	0.270897	2.05106	0.276202	10.6221	5.14279	60.0027
Bacteria; FCB group; Bacteroidetes/Chlorobi group; Bacteroidetes; Bacteroidia; Bacteroidales; Odoribacteraceae; Butyricimonas; Butyricimonas synergistica; Butyricimonas synergistica DSM 23225;			P17_62410	P17_NODE_8327	2336	1.56199	2.31637	0.950239	1.5507	0.740469	1.22584	1.82145	1.46112	1.81462	2.27733	0.916536	0	0.687477	0.542675	17.8668
Bacteria; FCB group; Bacteroidetes/Chlorobi group; Bacteroidetes; Bacteroidia; Bacteroidales; Odoribacteraceae; Odoribacter; Odoribacter laneus; Odoribacter laneus YIT 12061;			P17_17731	P17_NODE_3128	5098	0.172763	0	0	0.0448775	0.0267866	0	0.0139104	0	1.85736	0.295335	0	0	0.00807731	28.7953	31.2144
Bacteria; FCB group; Bacteroidetes/Chlorobi group; Bacteroidetes; Bacteroidia; Bacteroidales; Odoribacteraceae; Odoribacter; Odoribacter laneus; Odoribacter laneus YIT 12061;			P17_2850	P17_NODE_1968	7676	0.305974	0.395188	0.0568036	0.303021	0.314295	0.181865	0.388019	0.243078	9.00071	0.608052	0.895154	0.0202654	0.332601	3.47475	16.5198
Bacteria; FCB group; Bacteroidetes/Chlorobi group; Bacteroidetes; Bacteroidia; Bacteroidales; Odoribacteraceae; Odoribacter; Odoribacter laneus; Odoribacter laneus YIT 12061;			P17_63860	P17_NODE_3979	4190	0.130125	0.244587	0.132444	0.273014	0.162957	0.196486	0.0507745	0.0325839	29.2863	0.0359336	0.0237668	0	0.068794	0.0847144	30.7224
Bacteria; FCB group; Bacteroidetes/Chlorobi group; Bacteroidetes; Bacteroidia; Bacteroidales; Odoribacteraceae; Odoribacter; Odoribacter laneus; Odoribacter laneus YIT 12061;			P6_23687	P6_NODE_8736	4222	0	0.0679652	0	0.00903148	0	0.0847813	14.4366	0	0	0.0118871	0	0.00921111	0	0	14.6195
Bacteria; FCB group; Bacteroidetes/Chlorobi group; Bacteroidetes; Bacteroidia; Bacteroidales; Odoribacteraceae; Odoribacter; Odoribacter laneus; Odoribacter laneus YIT 12061;			P6_63202	P6_NODE_18265	2557	0.820108	0.593168	1.08514	0.50702	1.887	1.58185	1.78882	0	0.452123	0.529939	1.05152	0	0.43481	1.15019	11.8817
Bacteria; FCB group; Bacteroidetes/Chlorobi group; Bacteroidetes; Bacteroidia; Bacteroidales; Odoribacteraceae; Odoribacter; Odoribacter laneus; Odoribacter laneus YIT 12061;			P8_372	P8_NODE_6444	4410	1.70234	0.520542	0.997705	0.432323	1.33152	1.0714	1.00503	0	0.0374499	0.660058	1.49035	0.00881843	0.662958	1.42579	11.3463
Bacteria; FCB group; Bacteroidetes/Chlorobi group; Bacteroidetes; Bacteroidia; Bacteroidales; Odoribacteraceae; Odoribacter; Odoribacter splanchnicus; Odoribacter splanchnicus DSM 20712;			P11_2358	P11_NODE_2312	9316	0.29713	2.32333	1.36157	1.14196	2.7509	1.32559	0.182692	0.00488502	0.0118187	0.0161616	0.0641366	0	0.985693	0.0163292	10.4822
Bacteria; FCB group; Bacteroidetes/Chlorobi group; Bacteroidetes; Bacteroidia; Bacteroidales; Odoribacteraceae; Odoribacter; Odoribacter splanchnicus; Odoribacter splanchnicus DSM 20712;			P12_78844	P12_NODE_4644	4826	4.8406	1.93666	0.772073	0.458266	0.688544	0.90488	0.543692	0.00942993	0.365032	2.48544	0.216664	0	0.298639	0.830066	14.35
Bacteria; FCB group; Bacteroidetes/Chlorobi group; Bacteroidetes; Bacteroidia; Bacteroidales; Odoribacteraceae; Odoribacter; Odoribacter splanchnicus; Odoribacter splanchnicus DSM 20712;			P13_78009	P13_NODE_9064	3411	0.651667	2.99243	0.755352	2.53759	0.133449	1.17532	0.270271	0.213469	0.0161394	0.0147133	0.248154	0	2.17299	0	11.1815
Bacteria; FCB group; Bacteroidetes/Chlorobi group; Bacteroidetes; Bacteroidia; Bacteroidales; Odoribacteraceae; Odoribacter; Odoribacter splanchnicus; Odoribacter splanchnicus DSM 20712;			P15_3225	P15_NODE_5248	4851	1.62539	0	0.00817121	0.0943251	0	0	0.0146186	0	3.3251	1.38633	0	0	0.0848858	5.83278	12.3716
Bacteria; FCB group; Bacteroidetes/Chlorobi group; Bacteroidetes; Bacteroidia; Bacteroidales; Odoribacteraceae; Odoribacter; Odoribacter splanchnicus; Odoribacter splanchnicus DSM 20712;			P15_65348	P15_NODE_20362	2008	1.7127	0.204147	0.434287	0.645643	2.38024	2.65608	0.512086	0	0.027416	0	1.21503	0	1.94817	0.0757584	11.8116
Bacteria; FCB group; Bacteroidetes/Chlorobi group; Bacteroidetes; Bacteroidia; Bacteroidales; Odoribacteraceae; Odoribacter; Odoribacter splanchnicus; Odoribacter splanchnicus DSM 20712;			P16_680	P16_NODE_10795	2785	0.813205	1.0009	1.73641	0.684577	0.947979	0.886834	0.165511	7.53307	0.0790684	0.810924	0.303933	0.0698192	0.487927	0.091037	15.6112
Bacteria; FCB group; Bacteroidetes/Chlorobi group; Bacteroidetes; Bacteroidia; Bacteroidales; Odoribacteraceae; Odoribacter; Odoribacter splanchnicus; Odoribacter splanchnicus DSM 20712;			P17_45728	P17_NODE_3935	4220	0.188831	0	0.0375721	0.0722861	0.0215731	0	0	0	21.003	0.13082	0.0117989	0	0	1.65821	23.1241
Bacteria; FCB group; Bacteroidetes/Chlorobi group; Bacteroidetes; Bacteroidia; Bacteroidales; Odoribacteraceae; Odoribacter; Odoribacter splanchnicus; Odoribacter splanchnicus DSM 20712;			P3_28491	P3_NODE_10945	2756	0.83698	7.43699	0.316418	0.525753	0.115615	0.649395	0.128656	0.049538	0	0	0.343264	0	0.0298825	0.239187	10.6717
Bacteria; FCB group; Bacteroidetes/Chlorobi group; Bacteroidetes; Bacteroidia; Bacteroidales; Odoribacteraceae; Odoribacter; Odoribacter splanchnicus; Odoribacter splanchnicus DSM 20712;			P3_46223	P3_NODE_9222	3077	1.44481	2.93091	0.244762	0.632004	0.710084	3.03621	0.449413	0.32538	0.0178912	0.228346	0.792907	0	0.414859	1.3678	12.5954
Bacteria; FCB group; Bacteroidetes/Chlorobi group; Bacteroidetes; Bacteroidia; Bacteroidales; Odoribacteraceae; Odoribacter; Odoribacter splanchnicus; Odoribacter splanchnicus DSM 20712;			P5_19535	P5_NODE_4145	7225	0.0406342	0.119148	1.90375	1.44079	1.08994	0.941313	0.480946	1.68808	0.00761956	0.0138927	6.90532	0	3.28285	0	17.9143
Bacteria; FCB group; Bacteroidetes/Chlorobi group; Bacteroidetes; Bacteroidia; Bacteroidales; Odoribacteraceae; Odoribacter; Odoribacter splanchnicus; Odoribacter splanchnicus DSM 20712;			P5_80198	P5_NODE_20301	2250	0.0745606	0.0728759	0.0176171	2.6268	1.67916	0.0318175	0.0157589	1.17312	0	0.133833	2.16869	0	33.4732	0	41.4674
Bacteria; FCB group; Bacteroidetes/Chlorobi group; Bacteroidetes; Bacteroidia; Bacteroidales; Odoribacteraceae; Odoribacter; Odoribacter splanchnicus; Odoribacter splanchnicus DSM 20712;			P5_96702	P5_NODE_17775	2492	1.31274	0.148047	0.572628	1.46893	2.5938	2.24076	0.569142	0	0.0220912	0	1.29873	0	2.04899	0	12.2759
Bacteria; FCB group; Bacteroidetes/Chlorobi group; Bacteroidetes; Bacteroidia; Bacteroidales; Odoribacteraceae; Odoribacter; Odoribacter splanchnicus; Odoribacter splanchnicus DSM 20712;			P6_33230	P6_NODE_3107	8757	0.0718402	0.149796	1.81513	0.809906	1.35149	0.891086	1.33619	1.76693	0	0.0171933	5.9645	0	2.73204	0	16.9061
Bacteria; FCB group; Bacteroidetes/Chlorobi group; Bacteroidetes; Bacteroidia; Bacteroidales; Paludibacteraceae; Paludibacter; Paludibacter propionicigenes; Paludibacter propionicigenes WB4;			P16_20792	P16_NODE_4358	5895	0.0498019	0.20166	1.42551	0.336354	0.432414	0.777221	0.535322	2.81777	0	0	4.98336	0	0	0	11.5594
Bacteria; FCB group; Bacteroidetes/Chlorobi group; Bacteroidetes; Bacteroidia; Bacteroidales; Paludibacteraceae; Paludibacter; Paludibacter propionicigenes; Paludibacter propionicigenes WB4;			P16_67102	P16_NODE_724	24329	0.0551642	0.158384	1.13886	0.445114	0.643621	0.907777	0.377471	2.03704	0	0.0165028	5.42959	0	1.03415	0.0187582	12.2624
Bacteria; FCB group; Bacteroidetes/Chlorobi group; Bacteroidetes; Bacteroidia; Bacteroidales; Paludibacteraceae; Paludibacter; Paludibacter propionicigenes; Paludibacter propionicigenes WB4;			P17_31062	P17_NODE_7083	2644	0.983472	0.124032	0.269854	0.25959	0.223809	0.175995	2.52119	2.15152	2.51937	0.892133	0.188318	0	0.171316	0.268497	10.7491
Bacteria; FCB group; Bacteroidetes/Chlorobi group; Bacteroidetes; Bacteroidia; Bacteroidales; Paludibacteraceae; Paludibacter; Paludibacter propionicigenes; Paludibacter propionicigenes WB4;			P6_2500	P6_NODE_11040	3596	1.91274	1.19695	0.286597	0.37113	0.417725	1.02526	0.808542	0.0126554	0.0612362	0.0976948	2.57541	0	0.813027	2.07286	11.6518
Bacteria; FCB group; Bacteroidetes/Chlorobi group; Bacteroidetes; Bacteroidia; Bacteroidales; Paludibacteraceae; Paludibacter; Paludibacter propionicigenes; Paludibacter propionicigenes WB4;			P6_27270	P6_NODE_17215	2659	5.69404	2.14291	2.80258	6.06596	13.5925	1.00963	4.21383	7.01716	0.76604	0.188745	2.93992	0.26326	10.9488	5.66384	63.3092
Bacteria; FCB group; Bacteroidetes/Chlorobi group; Bacteroidetes; Bacteroidia; Bacteroidales; Porphyromonadaceae; Porphyromonas;			P15_10764	P15_NODE_8429	3558	7.44977	0.115213	0.0557034	0.214339	0.0639676	0.221327	0.109621	3.59415	0	0	0	0	0.115734	0	11.9398
Bacteria; FCB group; Bacteroidetes/Chlorobi group; Bacteroidetes; Bacteroidia; Bacteroidales; Porphyromonadaceae; Porphyromonas;			P2_445	P2_NODE_3800	5497	4.48625	1.37214	0.894157	0.284404	0.521688	0.898611	0.735339	0	0.73108	1.36949	0.163042	0	0.142329	0.977807	12.5763
Bacteria; FCB group; Bacteroidetes/Chlorobi group; Bacteroidetes; Bacteroidia; Bacteroidales; Porphyromonadaceae; Porphyromonas; Porphyromonas asaccharolytica; Porphyromonas asaccharolytica DSM 20707;			P8_12509	P8_NODE_1539	12322	0.306332	0.0299411	0.183363	0.0990253	0.332474	0.165582	0.149634	0	0.00446773	0	19.9658	0.0126243	0.157066	0.0123456	21.4187
Bacteria; FCB group; Bacteroidetes/Chlorobi group; Bacteroidetes; Bacteroidia; Bacteroidales; Porphyromonadaceae; Porphyromonas; Porphyromonas cangingivalis;			P11_3433	P11_NODE_8721	3770	0.511739	1.94634	0.767537	1.00132	1.17119	1.56661	0.131673	3.52482	0	0.0266245	0	0	1.07041	0.0134503	11.7317
Bacteria; FCB group; Bacteroidetes/Chlorobi group; Bacteroidetes; Bacteroidia; Bacteroidales; Porphyromonadaceae; Porphyromonas; Porphyromonas cangingivalis;			P4_25946	P4_NODE_5280	5952	0	0	0	0	0.00764774	0.00601389	0	0	0	0	0	0	16.4657	0	16.4794
Bacteria; FCB group; Bacteroidetes/Chlorobi group; Bacteroidetes; Bacteroidia; Bacteroidales; Porphyromonadaceae; Porphyromonas; Porphyromonas crevioricanis;			P12_72680	P12_NODE_1051	16994	0.197436	2.53521	0.515483	1.28345	0.468747	0.813036	0.456938	0	0.00647892	6.40556	0.184586	0	2.66541	0.214837	15.7472
Bacteria; FCB group; Bacteroidetes/Chlorobi group; Bacteroidetes; Bacteroidia; Bacteroidales; Porphyromonadaceae; Porphyromonas; Porphyromonas crevioricanis;			P13_2864	P13_NODE_2911	7440	1.86589	0.787897	2.97822	0.671391	2.16584	1.64059	0	0	0	0	0	0	0.110694	0.0477088	10.2682
Bacteria; FCB group; Bacteroidetes/Chlorobi group; Bacteroidetes; Bacteroidia; Bacteroidales; Porphyromonadaceae; Porphyromonas; Porphyromonas gingivicanis;			P4_2522	P4_NODE_2458	10796	0.516679	1.82637	0.774707	0.904179	0.864345	1.27649	0.157647	3.51138	0.00509924	0	0.0276721	0	1.20529	0	11.0699
Bacteria; FCB group; Bacteroidetes/Chlorobi group; Bacteroidetes; Bacteroidia; Bacteroidales; Porphyromonadaceae; Porphyromonas; Porphyromonas gulae;			P17_42956	P17_NODE_6066	2964	0.466947	0	0	0.0514587	0	0	0	0	16.8646	0.491035	0	0	0.0416782	11.3083	29.224
Bacteria; FCB group; Bacteroidetes/Chlorobi group; Bacteroidetes; Bacteroidia; Bacteroidales; Porphyromonadaceae; Porphyromonas; Porphyromonas levii; Porphyromonas levii DSM 23370;			P11_6176	P11_NODE_19943	2096	0	0.919207	0.0945576	0.236499	1.36819	12.1763	0	0	0.0525299	0	0	0	0.019646	0	14.867
Bacteria; FCB group; Bacteroidetes/Chlorobi group; Bacteroidetes; Bacteroidia; Bacteroidales; Porphyromonadaceae; Porphyromonas; Porphyromonas levii; Porphyromonas levii DSM 23370;			P11_78824	P11_NODE_19941	2096	0.540262	0.410709	0.340407	0.836843	8.27427	0.734337	0.338335	0.238835	0.183855	0.454941	0.190043	0	0.176814	0.459659	13.1793
Bacteria; FCB group; Bacteroidetes/Chlorobi group; Bacteroidetes; Bacteroidia; Bacteroidales; Porphyromonadaceae; Porphyromonas; Porphyromonas levii; Porphyromonas levii DSM 23370;			P12_23828	P12_NODE_11223	2658	1.76724	3.06906	0.268433	0.545137	1.35291	1.81801	0.0666996	10.8036	0	11.5555	0.618177	0	4.16739	0.0763094	36.1085
Bacteria; FCB group; Bacteroidetes/Chlorobi group; Bacteroidetes; Bacteroidia; Bacteroidales; Porphyromonadaceae; Porphyromonas; Porphyromonas levii; Porphyromonas levii DSM 23370;			P3_23828	P3_NODE_10736	2790	0.992136	3.27648	0.795613	1.72204	1.17469	1.80898	0.279593	9.44431	0	7.12334	0.446159	0	4.7377	0.145398	31.9464
Bacteria; FCB group; Bacteroidetes/Chlorobi group; Bacteroidetes; Bacteroidia; Bacteroidales; Porphyromonadaceae; Porphyromonas; Porphyromonas levii; Porphyromonas levii DSM 23370;			P3_6176	P3_NODE_12275	2572	0.065226	1.30692	0.0770579	0.103778	0.672525	8.54507	0	0	0.0642123	0	0	0	0.0160101	0	10.8508
Bacteria; FCB group; Bacteroidetes/Chlorobi group; Bacteroidetes; Bacteroidia; Bacteroidales; Porphyromonadaceae; Porphyromonas; Porphyromonas levii; Porphyromonas levii DSM 23370;			P5_43139	P5_NODE_15848	2725	0.277037	2.60247	1.55645	3.61019	0.88533	1.53687	0.689633	1.60325	0	0.589354	0.146176	0	6.31649	0.148866	19.9621
Bacteria; FCB group; Bacteroidetes/Chlorobi group; Bacteroidetes; Bacteroidia; Bacteroidales; Porphyromonadaceae; Porphyromonas; Porphyromonas macacae;			P16_61754	P16_NODE_4204	6069	0.366261	0.108071	0.0326566	1.10579	0.0825033	0.123857	0.309647	9.32823	0	0	0	0	0.332465	0	11.7895
Bacteria; FCB group; Bacteroidetes/Chlorobi group; Bacteroidetes; Bacteroidia; Bacteroidales; Porphyromonadaceae; Porphyromonas; Porphyromonas macacae;			P8_63665	P8_NODE_1729	11379	0.457035	0.262982	0.581742	0.197708	0.720053	0.597679	0.0841334	0.00799875	0.0435418	0.00441051	12.3483	0	0.249696	0.00445624	15.5597
Bacteria; FCB group; Bacteroidetes/Chlorobi group; Bacteroidetes; Bacteroidia; Bacteroidales; Porphyromonadaceae; Porphyromonas; Porphyromonas somerae; Porphyromonas somerae DSM 23386;			P11_1509	P11_NODE_20538	2056	1.73391	2.43245	0.520545	0.704754	0.952009	2.94227	3.31121	0	0	0	0	0	0.34048	0	12.9376
Bacteria; FCB group; Bacteroidetes/Chlorobi group; Bacteroidetes; Bacteroidia; Bacteroidales; Porphyromonadaceae; Porphyromonas; Porphyromonas somerae; Porphyromonas somerae DSM 23386;			P12_91077	P12_NODE_2236	8509	1.54276	1.08395	0.204971	0.967949	0.23538	0.832923	0.97926	2.92018	0.0194093	2.58928	0.128735	0	0.798494	0.315842	12.6191
Bacteria; FCB group; Bacteroidetes/Chlorobi group; Bacteroidetes; Bacteroidia; Bacteroidales; Porphyromonadaceae; Porphyromonas; Porphyromonas somerae; Porphyromonas somerae DSM 23386;			P13_91284	P13_NODE_10394	3132	1.53995	1.64913	0.544208	0.94962	0.47961	1.62287	0.962289	3.60351	0	0.256384	0.349748	0	0.683672	0.437134	13.0781
Bacteria; FCB group; Bacteroidetes/Chlorobi group; Bacteroidetes; Bacteroidia; Bacteroidales; Porphyromonadaceae; Porphyromonas; Porphyromonas somerae; Porphyromonas somerae DSM 23386;			P15_325	P15_NODE_7212	3935	2.46206	2.04182	0.12088	1.37601	0.173517	0.773201	2.27973	3.68928	0	0.777997	0.202455	0	1.25575	0.180408	15.3331
Bacteria; FCB group; Bacteroidetes/Chlorobi group; Bacteroidetes; Bacteroidia; Bacteroidales; Porphyromonadaceae; Porphyromonas; Porphyromonas somerae; Porphyromonas somerae DSM 23386;			P15_39877	P15_NODE_5172	4906	2.54754	0.518049	0.21007	1.01817	0.269071	0.547207	1.5322	0.667884	0	1.89251	1.82683	0	2.52642	1.43668	14.9926
Bacteria; FCB group; Bacteroidetes/Chlorobi group; Bacteroidetes; Bacteroidia; Bacteroidales; Porphyromonadaceae; Porphyromonas; Porphyromonas somerae; Porphyromonas somerae DSM 23386;			P16_89725	P16_NODE_11052	2735	2.20819	0.674469	0.144931	1.14323	0.299579	0.785258	1.56869	5.22478	0	0.45875	0.254873	0	1.08403	0.352265	14.199
Bacteria; FCB group; Bacteroidetes/Chlorobi group; Bacteroidetes; Bacteroidia; Bacteroidales; Porphyromonadaceae; Porphyromonas; Porphyromonas somerae; Porphyromonas somerae DSM 23386;			P2_39312	P2_NODE_4155	5188	2.11803	0.742736	0.236853	0.610036	0.193027	0.545061	0.943165	0.280702	0	1.63486	1.96747	0	2.00811	2.54124	13.8213
Bacteria; FCB group; Bacteroidetes/Chlorobi group; Bacteroidetes; Bacteroidia; Bacteroidales; Porphyromonadaceae; Porphyromonas; Porphyromonas somerae; Porphyromonas somerae DSM 23386;			P3_75128	P3_NODE_12731	2518	2.04871	1.31867	0.220389	1.51433	0.144621	0.852931	1.88694	6.47028	0.0437262	0.538147	0.217516	0.0154445	1.19381	0.342347	16.8079
Bacteria; FCB group; Bacteroidetes/Chlorobi group; Bacteroidetes; Bacteroidia; Bacteroidales; Porphyromonadaceae; Porphyromonas; Porphyromonas somerae; Porphyromonas somerae DSM 23386;			P4_62070	P4_NODE_7045	4787	1.54199	0.548054	0.240133	1.29041	0.237724	0.71036	0.911067	2.77597	0	0.450815	0.104014	0	2.62363	0.201263	11.6354
Bacteria; FCB group; Bacteroidetes/Chlorobi group; Bacteroidetes; Bacteroidia; Bacteroidales; Porphyromonadaceae; Porphyromonas; Porphyromonas somerae; Porphyromonas somerae DSM 23386;			P5_75128	P5_NODE_14485	2921	2.45525	0.870095	0.230693	3.09381	0.233752	0.833289	2.37921	8.19502	0.0376935	0.515445	0.08523	0	1.95952	0.416632	21.3057
Bacteria; FCB group; Bacteroidetes/Chlorobi group; Bacteroidetes; Bacteroidia; Bacteroidales; Porphyromonadaceae; Porphyromonas; Porphyromonas somerae; Porphyromonas somerae DSM 23386;			P5_84442	P5_NODE_6336	5426	1.45315	1.63185	0.160717	1.08223	0.369121	0.82461	1.5226	0.872267	0.0101458	6.23409	4.25787	0	4.45476	1.08405	23.9575
Bacteria; FCB group; Bacteroidetes/Chlorobi group; Bacteroidetes; Bacteroidia; Bacteroidales; Porphyromonadaceae; Porphyromonas; Porphyromonas somerae; Porphyromonas somerae DSM 23386;			P8_19257	P8_NODE_16829	2281	2.39029	0.646969	0.173777	1.75526	0.179603	1.16125	2.56488	5.90558	0	0.220023	0.764006	0	1.15537	0.288996	17.206
Bacteria; FCB group; Bacteroidetes/Chlorobi group; Bacteroidetes; Bacteroidia; Bacteroidales; Porphyromonadaceae; Porphyromonas; Porphyromonas somerae; Porphyromonas somerae DSM 23386;			P9_36095	P9_NODE_19899	2503	2.34584	1.13004	0.174201	1.21873	0.40009	1.00105	1.82742	0.727269	0.0219941	5.9952	3.56079	0	2.86256	1.80303	23.0682
Bacteria; FCB group; Bacteroidetes/Chlorobi group; Bacteroidetes; Bacteroidia; Bacteroidales; Porphyromonadaceae; Porphyromonas; Porphyromonas sp. COT-290 OH860;			P3_62391	P3_NODE_7044	3653	1.73364	1.69447	1.29126	2.57825	4.42359	0.421344	1.37831	2.26735	0.361684	0.0961704	0.654253	0.0851668	4.47515	1.84618	23.3068
Bacteria; FCB group; Bacteroidetes/Chlorobi group; Bacteroidetes; Bacteroidia; Bacteroidales; Prevotellaceae;			P11_582	P11_NODE_10790	3251	0.0387022	0.617854	0.487709	0.844486	1.38616	0.198186	0	0.475946	0	0	5.97312	0	0.696646	0.748682	11.4675
Bacteria; FCB group; Bacteroidetes/Chlorobi group; Bacteroidetes; Bacteroidia; Bacteroidales; Prevotellaceae;			P12_29447	P12_NODE_10394	2806	0.971533	4.28042	0.494423	0.108713	0.275776	0.765388	0.442271	1.24882	0.0196192	12.3232	0.248424	0	0.675051	1.68062	23.5343
Bacteria; FCB group; Bacteroidetes/Chlorobi group; Bacteroidetes; Bacteroidia; Bacteroidales; Prevotellaceae;			P12_37688	P12_NODE_1292	14358	0.893839	1.02211	0.124233	0.725013	0.0570656	1.35371	0.79025	0.434233	0.199378	5.5682	0.0520177	0	0.960765	0.593319	12.7741
Bacteria; FCB group; Bacteroidetes/Chlorobi group; Bacteroidetes; Bacteroidia; Bacteroidales; Prevotellaceae;			P13_582	P13_NODE_8332	3586	0.128651	0.640154	1.26012	0.499764	0.393502	0.1098	0.00988777	0.291886	0	0	6.16491	0	1.04495	0.438353	10.982
Bacteria; FCB group; Bacteroidetes/Chlorobi group; Bacteroidetes; Bacteroidia; Bacteroidales; Prevotellaceae;			P15_1509	P15_NODE_15945	2359	2.0979	1.8246	0.789747	0.274788	1.00339	0.986288	3.35186	0	0	0	0	0	0.12219	0	10.4508
Bacteria; FCB group; Bacteroidetes/Chlorobi group; Bacteroidetes; Bacteroidia; Bacteroidales; Prevotellaceae;			P3_27791	P3_NODE_12940	2490	3.14973	5.53155	1.44864	2.40424	1.91949	2.42944	3.26095	3.52739	0.972795	2.17679	0.899844	0	1.15762	0.936767	29.8152
Bacteria; FCB group; Bacteroidetes/Chlorobi group; Bacteroidetes; Bacteroidia; Bacteroidales; Prevotellaceae;			P3_39725	P3_NODE_7064	3643	0.126638	1.31654	0.478753	0.533812	0.437325	0.196512	0.0583984	0.499686	0	0.110211	7.74957	0	0.994695	0.626363	13.1285
Bacteria; FCB group; Bacteroidetes/Chlorobi group; Bacteroidetes; Bacteroidia; Bacteroidales; Prevotellaceae;			P5_582	P5_NODE_17070	2570	0.293745	1.29199	0.64779	0.949564	0.637625	0.306413	0.0275934	0.708309	0	0	11.0045	0	1.37794	0.789223	18.0347
Bacteria; FCB group; Bacteroidetes/Chlorobi group; Bacteroidetes; Bacteroidia; Bacteroidales; Prevotellaceae;			P9_77162	P9_NODE_1436	12428	0.89766	1.4546	0.755901	0.668856	0.76183	3.23442	0.861617	1.48303	0.221481	0.61785	0.372594	0	0.43736	0.346809	12.114
Bacteria; FCB group; Bacteroidetes/Chlorobi group; Bacteroidetes; Bacteroidia; Bacteroidales; Prevotellaceae; Alloprevotella; Alloprevotella rava; Alloprevotella rava F0323;			P13_351	P13_NODE_7215	3932	6.58117	1.9704	1.49199	0.56246	0.613562	1.36551	0.730432	0	1.17607	1.42954	0.0886418	0.00989046	0.188506	0.606118	16.8143
Bacteria; FCB group; Bacteroidetes/Chlorobi group; Bacteroidetes; Bacteroidia; Bacteroidales; Prevotellaceae; Alloprevotella; Alloprevotella rava; Alloprevotella rava F0323;			P9_2914	P9_NODE_25192	2158	0.719088	1.65263	0.844937	1.89064	0.379679	0.995218	0.525784	0.0421769	0	0.860485	0.622969	0	0.915917	0.916402	10.3659
Bacteria; FCB group; Bacteroidetes/Chlorobi group; Bacteroidetes; Bacteroidia; Bacteroidales; Prevotellaceae; Alloprevotella; Alloprevotella tannerae; Alloprevotella tannerae ATCC 51259;			P11_17059	P11_NODE_3987	6382	0.440301	0.5267	0.639732	0.0776719	6.34789	0.577695	0.138897	0.513419	0	0.0786387	0.195046	0	0.40649	0.0635633	10.006
Bacteria; FCB group; Bacteroidetes/Chlorobi group; Bacteroidetes; Bacteroidia; Bacteroidales; Prevotellaceae; Alloprevotella; Alloprevotella tannerae; Alloprevotella tannerae ATCC 51259;			P12_53277	P12_NODE_1101	16301	0.280443	1.03859	0.0802449	0.266666	0.268073	0.287657	0.230569	0.23451	0.00337718	10.905	0.219924	0	0.123779	0.111985	14.0509
Bacteria; FCB group; Bacteroidetes/Chlorobi group; Bacteroidetes; Bacteroidia; Bacteroidales; Prevotellaceae; Alloprevotella; Alloprevotella tannerae; Alloprevotella tannerae ATCC 51259;			P15_45840	P15_NODE_1586	11745	2.46036	1.28091	1.92034	0.733724	2.78271	1.56649	0.205288	3.62289	0.0703082	0.662326	0.953857	0.00662227	0.74678	0.142473	17.1551
Bacteria; FCB group; Bacteroidetes/Chlorobi group; Bacteroidetes; Bacteroidia; Bacteroidales; Prevotellaceae; Alloprevotella; Alloprevotella tannerae; Alloprevotella tannerae ATCC 51259;			P17_66890	P17_NODE_331	32760	0.289332	0.476747	0.440428	0.257232	0.811456	0.456721	0.130963	0.652905	27.8836	0.298733	0.352613	0.0011871	0.222482	0.0696533	32.3441
Bacteria; FCB group; Bacteroidetes/Chlorobi group; Bacteroidetes; Bacteroidia; Bacteroidales; Prevotellaceae; Alloprevotella; Alloprevotella tannerae; Alloprevotella tannerae ATCC 51259;			P2_68290	P2_NODE_6848	3686	0	4.15932	3.41971	0.0206896	4.95205	6.39953	0	0.0123464	0.0896115	0.0816938	0.932068	0	0.368659	3.49423	23.9299
Bacteria; FCB group; Bacteroidetes/Chlorobi group; Bacteroidetes; Bacteroidia; Bacteroidales; Prevotellaceae; Alloprevotella; Alloprevotella tannerae; Alloprevotella tannerae ATCC 51259;			P3_1821	P3_NODE_6573	3821	2.3599	4.58097	3.22627	1.47694	7.13585	3.05393	0.668135	10.0879	0.47545	2.14094	2.54104	0.0101778	2.30623	0.623726	40.6875
Bacteria; FCB group; Bacteroidetes/Chlorobi group; Bacteroidetes; Bacteroidia; Bacteroidales; Prevotellaceae; Alloprevotella; Alloprevotella tannerae; Alloprevotella tannerae ATCC 51259;			P3_2721	P3_NODE_738	17191	2.11275	2.1914	1.21745	1.83878	0.48191	0.924486	0.513578	0.0661812	0.038428	0.942962	0.703816	0	1.29827	1.08842	13.4184
Bacteria; FCB group; Bacteroidetes/Chlorobi group; Bacteroidetes; Bacteroidia; Bacteroidales; Prevotellaceae; Alloprevotella; Alloprevotella tannerae; Alloprevotella tannerae ATCC 51259;			P4_18970	P4_NODE_12842	3089	3.38075	5.54709	4.22178	2.32069	11.3909	3.8935	1.25117	8.98686	0.249504	2.19335	4.85179	0.0251792	5.67882	0.935686	54.9271
Bacteria; FCB group; Bacteroidetes/Chlorobi group; Bacteroidetes; Bacteroidia; Bacteroidales; Prevotellaceae; Alloprevotella; Alloprevotella tannerae; Alloprevotella tannerae ATCC 51259;			P4_65516	P4_NODE_22912	2039	4.66918	4.6441	3.11043	4.39469	1.13854	2.08905	1.66941	0.156234	0.0539984	1.69834	1.8803	0	3.8371	2.76044	32.1018
Bacteria; FCB group; Bacteroidetes/Chlorobi group; Bacteroidetes; Bacteroidia; Bacteroidales; Prevotellaceae; Alloprevotella; Alloprevotella tannerae; Alloprevotella tannerae ATCC 51259;			P5_12062	P5_NODE_18630	2404	3.03561	6.3433	5.21039	3.06126	10.3952	3.46928	1.1947	11.6801	0.435098	3.27762	5.90288	0.0161769	3.61422	0.949185	58.5851
Bacteria; FCB group; Bacteroidetes/Chlorobi group; Bacteroidetes; Bacteroidia; Bacteroidales; Prevotellaceae; Alloprevotella; Alloprevotella tannerae; Alloprevotella tannerae ATCC 51259;			P8_1523	P8_NODE_10555	3123	0	6.66804	6.33354	0.0122097	6.73389	7.83975	0	0.0291443	0.193905	0.0803509	1.84944	0	0.46149	2.76026	32.962
Bacteria; FCB group; Bacteroidetes/Chlorobi group; Bacteroidetes; Bacteroidia; Bacteroidales; Prevotellaceae; Alloprevotella; Alloprevotella tannerae; Alloprevotella tannerae ATCC 51259;			P8_31529	P8_NODE_14233	2551	0.542544	1.33375	0.683691	0.747372	1.30259	0.799802	0.194593	1.21309	0.107901	0.354124	2.75209	0	0.371265	0.258408	10.6612
Bacteria; FCB group; Bacteroidetes/Chlorobi group; Bacteroidetes; Bacteroidia; Bacteroidales; Prevotellaceae; Alloprevotella; Alloprevotella tannerae; Alloprevotella tannerae ATCC 51259;			P8_57305	P8_NODE_20378	2006	0.209074	1.34871	0.81016	0.285126	2.38262	0.767283	0.070703	0.385668	0.08233	0.675501	3.67354	0	0.697934	0.025278	11.4139
Bacteria; FCB group; Bacteroidetes/Chlorobi group; Bacteroidetes; Bacteroidia; Bacteroidales; Prevotellaceae; Alloprevotella; Alloprevotella tannerae; Alloprevotella tannerae ATCC 51259;			P9_90528	P9_NODE_15445	2935	0.171477	1.34082	0.189077	0.0909425	8.3129	4.03681	0.144971	2.29483	0.0937842	1.52186	0.101788	0	0.29463	0.0691075	18.663
Bacteria; FCB group; Bacteroidetes/Chlorobi group; Bacteroidetes; Bacteroidia; Bacteroidales; Prevotellaceae; Alloprevotella; Prevotella sp. oral taxon 473; Prevotella sp. oral taxon 473 str. F0040;			P16_88105	P16_NODE_9201	3183	0.527054	0.84999	0.361143	0.910446	0.157308	1.4057	0.690659	2.04454	0.207545	1.51366	0.187715	0	0.866771	0.669092	10.3916
Bacteria; FCB group; Bacteroidetes/Chlorobi group; Bacteroidetes; Bacteroidia; Bacteroidales; Prevotellaceae; Alloprevotella; Prevotella sp. oral taxon 473; Prevotella sp. oral taxon 473 str. F0040;			P3_78841	P3_NODE_15885	2200	0.533786	2.04964	0.864841	0.849279	0.475884	1.57822	0.564097	3.93031	0	0.364998	0.475281	0	0.318194	0.276587	12.2811
Bacteria; FCB group; Bacteroidetes/Chlorobi group; Bacteroidetes; Bacteroidia; Bacteroidales; Prevotellaceae; Alloprevotella; Prevotella sp. oral taxon 473; Prevotella sp. oral taxon 473 str. F0040;			P5_75294	P5_NODE_19908	2285	0.385447	0.0538197	0.0520419	1.83562	0	0.266306	7.82083	0	0	0	0	0	0.0360421	0	10.4501
Bacteria; FCB group; Bacteroidetes/Chlorobi group; Bacteroidetes; Bacteroidia; Bacteroidales; Prevotellaceae; Alloprevotella; Prevotella sp. oral taxon 473; Prevotella sp. oral taxon 473 str. F0040;			P6_63108	P6_NODE_7276	4807	0.767786	1.31327	0.643189	0.991546	0.473469	2.32327	1.80718	0.937254	0.0114523	0.198368	0.48683	0	0.316952	0.179328	10.4499
Bacteria; FCB group; Bacteroidetes/Chlorobi group; Bacteroidetes; Bacteroidia; Bacteroidales; Prevotellaceae; Paraprevotella;			P12_2391	P12_NODE_8266	3261	1.19609	0.439971	0.267417	0.140316	0.418761	0.735432	0.945969	0	0.168817	0.692556	1.29784	2.87406	0.732392	0.155497	10.0651
Bacteria; FCB group; Bacteroidetes/Chlorobi group; Bacteroidetes; Bacteroidia; Bacteroidales; Prevotellaceae; Paraprevotella;			P13_73540	P13_NODE_5246	4874	1.09282	1.79984	1.6428	1.18915	1.9052	1.39536	0.19642	0.952381	0.0112949	0.0926723	0.337118	0	1.20814	0.124844	11.948
Bacteria; FCB group; Bacteroidetes/Chlorobi group; Bacteroidetes; Bacteroidia; Bacteroidales; Prevotellaceae; Paraprevotella;			P16_10415	P16_NODE_2102	10971	1.21566	1.32644	0.227621	0.455305	0.195006	0.691684	1.23137	4.25596	0	0.0457453	0.476537	0	0.153888	0.0600856	10.3353
Bacteria; FCB group; Bacteroidetes/Chlorobi group; Bacteroidetes; Bacteroidia; Bacteroidales; Prevotellaceae; Paraprevotella;			P8_60801	P8_NODE_4904	5350	1.48947	1.12634	0.111136	0.563055	0.263757	1.07049	0.185572	0.0340253	0	0.562847	2.04749	0	0.577263	2.32212	10.3536
Bacteria; FCB group; Bacteroidetes/Chlorobi group; Bacteroidetes; Bacteroidia; Bacteroidales; Prevotellaceae; Paraprevotella; Paraprevotella clara; Paraprevotella clara YIT 11840;			P15_26805	P15_NODE_1571	11823	2.17807	1.61225	0.925336	1.50937	0.388857	0.650922	0.434859	0.307934	0	0.607018	0.54327	0	1.04138	0.887801	11.0871
Bacteria; FCB group; Bacteroidetes/Chlorobi group; Bacteroidetes; Bacteroidia; Bacteroidales; Prevotellaceae; Paraprevotella; Paraprevotella clara; Paraprevotella clara YIT 11840;			P15_49166	P15_NODE_9151	3380	7.45743	0.557889	0.680188	0.135376	0.0673363	0.370655	0.0419616	0	0.162874	0.400904	0.0441935	0	0.328938	0	10.2477
Bacteria; FCB group; Bacteroidetes/Chlorobi group; Bacteroidetes; Bacteroidia; Bacteroidales; Prevotellaceae; Paraprevotella; Paraprevotella clara; Paraprevotella clara YIT 11840;			P2_12501	P2_NODE_10369	2758	0.38017	1.54577	0.503027	0.649802	0.280576	0.68786	2.01843	1.94708	0.259488	1.1828	0.63187	0	0.35833	4.2287	14.6739
Bacteria; FCB group; Bacteroidetes/Chlorobi group; Bacteroidetes; Bacteroidia; Bacteroidales; Prevotellaceae; Paraprevotella; Paraprevotella clara; Paraprevotella clara YIT 11840;			P3_25221	P3_NODE_6312	3923	0	10.8255	0.0909373	0	0.0116032	0.0456215	0	0	0.014033	0	0	0	0	0.0258514	11.0135
Bacteria; FCB group; Bacteroidetes/Chlorobi group; Bacteroidetes; Bacteroidia; Bacteroidales; Prevotellaceae; Paraprevotella; Paraprevotella clara; Paraprevotella clara YIT 11840;			P8_87883	P8_NODE_16590	2299	1.36821	1.24815	0.051725	1.34346	0.0989981	1.41684	0.694036	0.0989753	0.0718373	8.3609	5.50109	0	2.59714	0.551409	23.4028
Bacteria; FCB group; Bacteroidetes/Chlorobi group; Bacteroidetes; Bacteroidia; Bacteroidales; Prevotellaceae; Paraprevotella; Paraprevotella xylaniphila; Paraprevotella xylaniphila YIT 11841;			P11_22285	P11_NODE_18755	2191	2.81389	2.71289	1.68251	2.66272	1.18421	1.1436	0.857713	0.103854	0	1.03077	1.38625	0	1.59751	1.2729	18.4488
Bacteria; FCB group; Bacteroidetes/Chlorobi group; Bacteroidetes; Bacteroidia; Bacteroidales; Prevotellaceae; Paraprevotella; Paraprevotella xylaniphila; Paraprevotella xylaniphila YIT 11841;			P11_38557	P11_NODE_2526	8777	0.683316	0.611831	0.410973	0.225909	8.27719	0.460841	0.181792	0.0829602	0.0125445	0.114361	0.283647	0	0.192355	0.109769	11.6475
Bacteria; FCB group; Bacteroidetes/Chlorobi group; Bacteroidetes; Bacteroidia; Bacteroidales; Prevotellaceae; Paraprevotella; Paraprevotella xylaniphila; Paraprevotella xylaniphila YIT 11841;			P13_2721	P13_NODE_4376	5501	1.79167	1.52763	1.20335	1.17838	0.355814	0.741791	0.431859	0.0413642	0.0100075	0.738986	0.633593	0	0.935696	0.857263	10.4474
Bacteria; FCB group; Bacteroidetes/Chlorobi group; Bacteroidetes; Bacteroidia; Bacteroidales; Prevotellaceae; Paraprevotella; Paraprevotella xylaniphila; Paraprevotella xylaniphila YIT 11841;			P15_91515	P15_NODE_14494	2514	3.88707	1.51644	1.13523	1.16789	0.289701	1.12481	0.465433	0.16292	0.0218979	1.31756	0.713003	0	1.62157	1.19004	14.6136
Bacteria; FCB group; Bacteroidetes/Chlorobi group; Bacteroidetes; Bacteroidia; Bacteroidales; Prevotellaceae; Paraprevotella; Paraprevotella xylaniphila; Paraprevotella xylaniphila YIT 11841;			P16_62456	P16_NODE_9254	3169	1.12494	1.60401	0.237656	0.397072	0.54583	0.790668	0.369233	5.08367	0.0173718	0.190043	0.879872	0	0.272875	0.320023	11.8333
Bacteria; FCB group; Bacteroidetes/Chlorobi group; Bacteroidetes; Bacteroidia; Bacteroidales; Prevotellaceae; Paraprevotella; Paraprevotella xylaniphila; Paraprevotella xylaniphila YIT 11841;			P3_70872	P3_NODE_5898	4089	0.338476	2.63661	1.17297	0.624791	0.879439	0.919159	0.1821	2.31495	0.0538531	0.122737	0.0730614	0	1.73212	0.024802	11.0751
Bacteria; FCB group; Bacteroidetes/Chlorobi group; Bacteroidetes; Bacteroidia; Bacteroidales; Prevotellaceae; Paraprevotella; Paraprevotella xylaniphila; Paraprevotella xylaniphila YIT 11841;			P4_30520	P4_NODE_15187	2735	0.659391	0.209835	3.53631	1.71485	0.615801	0.863784	1.05011	0.116476	0.0201285	0.12845	0	0	1.65616	0.111242	10.6825
Bacteria; FCB group; Bacteroidetes/Chlorobi group; Bacteroidetes; Bacteroidia; Bacteroidales; Prevotellaceae; Paraprevotella; Paraprevotella xylaniphila; Paraprevotella xylaniphila YIT 11841;			P9_742	P9_NODE_26653	2081	0.0604618	1.81227	1.33335	3.71964	0.590592	1.11805	0.545238	0.546719	0	0.0964675	0.0478533	0	3.54199	0.121835	13.5345
Bacteria; FCB group; Bacteroidetes/Chlorobi group; Bacteroidetes; Bacteroidia; Bacteroidales; Prevotellaceae; Prevotella;	YES but LOW		P6_38758	P6_NODE_12902	3242	0.931432	1.66904	0.305664	0.517508	1.12324	1.19242	1.7171	0.238634	0.0169807	2.32205	0.798627	0	0.215925	0.234613	11.2832
Bacteria; FCB group; Bacteroidetes/Chlorobi group; Bacteroidetes; Bacteroidia; Bacteroidales; Prevotellaceae; Prevotella;			P11_1240	P11_NODE_9979	3428	1.72508	1.54261	0.346895	1.5684	1.84574	1.06507	0.724045	1.50015	0	0.38065	0.130724	0	1.68172	0.310636	12.8217
Bacteria; FCB group; Bacteroidetes/Chlorobi group; Bacteroidetes; Bacteroidia; Bacteroidales; Prevotellaceae; Prevotella;			P11_25547	P11_NODE_9011	3684	1.82151	8.38993	4.16399	1.42836	5.70845	6.75279	1.76133	2.7918	0.448301	4.27763	2.94639	0	2.05667	2.62898	45.1761
Bacteria; FCB group; Bacteroidetes/Chlorobi group; Bacteroidetes; Bacteroidia; Bacteroidales; Prevotellaceae; Prevotella;			P11_470	P11_NODE_16737	2371	1.7512	1.55603	0.819186	0.916686	0.787133	0.649165	0.508459	0.595013	0.0232186	0.931353	0.609004	0	0.434185	0.87685	10.4575
Bacteria; FCB group; Bacteroidetes/Chlorobi group; Bacteroidetes; Bacteroidia; Bacteroidales; Prevotellaceae; Prevotella;			P11_483	P11_NODE_12370	2942	0.527461	0	0	0	11.6197	0	0	0	0	0	0	0	0	0	12.1471
Bacteria; FCB group; Bacteroidetes/Chlorobi group; Bacteroidetes; Bacteroidia; Bacteroidales; Prevotellaceae; Prevotella;			P11_7334	P11_NODE_9165	3641	0.898474	2.46564	0.370149	0.973956	1.08766	0.845466	0.61352	0.74994	0.0302397	2.35705	0.724785	0	0.429763	0.222829	11.7695
Bacteria; FCB group; Bacteroidetes/Chlorobi group; Bacteroidetes; Bacteroidia; Bacteroidales; Prevotellaceae; Prevotella;			P11_9824	P11_NODE_2409	9074	0.0323542	0.0993872	0.297049	0.441233	1.53002	0.370807	0.285255	0.641959	0	0	1.9809	0	9.68416	0	15.3631
Bacteria; FCB group; Bacteroidetes/Chlorobi group; Bacteroidetes; Bacteroidia; Bacteroidales; Prevotellaceae; Prevotella;			P12_2744	P12_NODE_333	45521	1.22815	1.3697	0.158481	0.835142	0.0569979	1.48224	0.883303	0.67582	0.211638	5.54671	0.00328143	0	1.08913	0.581476	14.1221
Bacteria; FCB group; Bacteroidetes/Chlorobi group; Bacteroidetes; Bacteroidia; Bacteroidales; Prevotellaceae; Prevotella;			P12_64238	P12_NODE_9116	3055	0.494223	0.576984	0.2076	0.836259	0.0744997	1.23026	0.510681	0.804412	0.162181	4.97765	0.0651932	0	0.107831	0.448152	10.4959
Bacteria; FCB group; Bacteroidetes/Chlorobi group; Bacteroidetes; Bacteroidia; Bacteroidales; Prevotellaceae; Prevotella;			P13_70245	P13_NODE_16801	2317	0.0724045	0.813839	1.21465	0.0822851	0.196458	4.7582	0.229548	0	0	0	3.76068	0	0	0	11.1281
Bacteria; FCB group; Bacteroidetes/Chlorobi group; Bacteroidetes; Bacteroidia; Bacteroidales; Prevotellaceae; Prevotella;			P15_16157	P15_NODE_8888	3445	1.1809	0.678254	0.425726	2.14728	0.264263	0.800055	0.442576	4.25366	0	0.131113	0.101173	0	0.549838	0.0735959	11.0484
Bacteria; FCB group; Bacteroidetes/Chlorobi group; Bacteroidetes; Bacteroidia; Bacteroidales; Prevotellaceae; Prevotella;			P15_70277	P15_NODE_11222	2957	2.11333	0.0138629	0.415555	0.167637	0.0153938	0.0363152	0.539597	0	0.707457	0.356419	0.555669	0	0.167108	6.07051	11.1588
Bacteria; FCB group; Bacteroidetes/Chlorobi group; Bacteroidetes; Bacteroidia; Bacteroidales; Prevotellaceae; Prevotella;			P16_13021	P16_NODE_1462	14366	0.0496301	0.139819	0.982273	0.753806	0.532316	0.578057	0.488695	1.84367	0	0.0139739	2.60983	0	6.25153	0.00352969	14.2471
Bacteria; FCB group; Bacteroidetes/Chlorobi group; Bacteroidetes; Bacteroidia; Bacteroidales; Prevotellaceae; Prevotella;			P16_14349	P16_NODE_1157	16848	0.343528	2.11436	0.0635233	0.638231	0.0972635	0.537515	0.132587	7.04458	0	0.0268094	0.00591065	0	0.288403	0.0180583	11.3108
Bacteria; FCB group; Bacteroidetes/Chlorobi group; Bacteroidetes; Bacteroidia; Bacteroidales; Prevotellaceae; Prevotella;			P16_14740	P16_NODE_7492	3791	0.486778	2.60597	0.167295	0.623613	0.180108	0.812013	1.0569	8.05498	0	0.158862	0.118207	0	0.293276	0.0802547	14.6383
Bacteria; FCB group; Bacteroidetes/Chlorobi group; Bacteroidetes; Bacteroidia; Bacteroidales; Prevotellaceae; Prevotella;			P16_15307	P16_NODE_1772	12428	0.381337	1.30617	0.11801	0.647379	0.135518	0.486748	0.390866	7.3236	0	0.218065	0.00801277	0	0.311453	0.0244807	11.3516
Bacteria; FCB group; Bacteroidetes/Chlorobi group; Bacteroidetes; Bacteroidia; Bacteroidales; Prevotellaceae; Prevotella;			P16_18645	P16_NODE_3402	7258	1.02857	3.14025	0.256684	1.12953	0.708692	1.37103	1.36789	10.5527	0.00758492	0.52552	0.205806	0	0.499266	0.132742	20.9263
Bacteria; FCB group; Bacteroidetes/Chlorobi group; Bacteroidetes; Bacteroidia; Bacteroidales; Prevotellaceae; Prevotella;			P16_20381	P16_NODE_8278	3482	1.03586	0.294319	0.0113838	1.13889	0.183019	0.349517	0.580436	60.9442	0	0.0288267	0.0142996	0	0.851471	0	65.4323
Bacteria; FCB group; Bacteroidetes/Chlorobi group; Bacteroidetes; Bacteroidia; Bacteroidales; Prevotellaceae; Prevotella;			P16_2620	P16_NODE_4705	5528	0.394518	2.38778	0.14341	0.703573	0.230561	0.770544	0.73763	7.32686	0	0.208811	0.0810641	0	0.268164	0.0642101	13.3171
Bacteria; FCB group; Bacteroidetes/Chlorobi group; Bacteroidetes; Bacteroidia; Bacteroidales; Prevotellaceae; Prevotella;			P16_282	P16_NODE_12160	2537	0.958825	0.0646318	6.43716	0	0.645919	0.253963	0.0279523	1.41711	0	0	0	0	0.308389	0	10.114
Bacteria; FCB group; Bacteroidetes/Chlorobi group; Bacteroidetes; Bacteroidia; Bacteroidales; Prevotellaceae; Prevotella;			P16_32375	P16_NODE_10001	2961	0.198299	1.45364	0.133869	0.708274	0.215221	0.773677	1.30526	5.14876	0	0.0677976	0.134526	0	0.208602	0	10.3479
Bacteria; FCB group; Bacteroidetes/Chlorobi group; Bacteroidetes; Bacteroidia; Bacteroidales; Prevotellaceae; Prevotella;			P16_430	P16_NODE_16056	2036	0.205994	1.08723	1.36282	3.09018	0.223572	0	0.644366	2.1458	1.08156	1.25715	6.84753	0	2.68993	2.86413	23.5003
Bacteria; FCB group; Bacteroidetes/Chlorobi group; Bacteroidetes; Bacteroidia; Bacteroidales; Prevotellaceae; Prevotella;			P16_45943	P16_NODE_15473	2095	0.460443	2.15236	0.113523	0.709836	0.173821	0.803031	1.13396	6.60367	0	0.0239557	0.0713003	0	0.412764	0.290449	12.9491
Bacteria; FCB group; Bacteroidetes/Chlorobi group; Bacteroidetes; Bacteroidia; Bacteroidales; Prevotellaceae; Prevotella;			P2_78660	P2_NODE_10057	2815	0.357573	0.538803	0.0140812	0.284458	0.145533	0.203451	0.6172	0.0969994	0.0782257	8.30808	0.283006	0	0.365703	0.828614	12.1217
Bacteria; FCB group; Bacteroidetes/Chlorobi group; Bacteroidetes; Bacteroidia; Bacteroidales; Prevotellaceae; Prevotella;			P2_8373	P2_NODE_7256	3539	0.165913	0.173747	0.817636	0.269362	2.95831	0.0606861	0.0300572	0.0900147	7.26448	0.652334	0.0281387	0.0329663	1.74533	1.63342	15.9224
Bacteria; FCB group; Bacteroidetes/Chlorobi group; Bacteroidetes; Bacteroidia; Bacteroidales; Prevotellaceae; Prevotella;			P2_87439	P2_NODE_13049	2343	0.143202	1.01476	0.439865	0.26039	0.466267	0.198605	0.257268	0.155387	0	4.02697	0.9563	0	0.984197	1.73137	10.6346
Bacteria; FCB group; Bacteroidetes/Chlorobi group; Bacteroidetes; Bacteroidia; Bacteroidales; Prevotellaceae; Prevotella;			P3_29738	P3_NODE_3273	6105	0.226704	8.01053	0.201277	0.51216	0.477189	0.422148	0.156815	0.111815	0	0.238399	0.122337	0	0.128155	0.116283	10.7238
Bacteria; FCB group; Bacteroidetes/Chlorobi group; Bacteroidetes; Bacteroidia; Bacteroidales; Prevotellaceae; Prevotella;			P3_3495	P3_NODE_14196	2357	0.177939	4.74799	1.58083	0.194133	0.115874	1.92869	0.240696	0.366851	0.0233565	0.745249	0.359123	0	0.244588	0.77449	11.4998
Bacteria; FCB group; Bacteroidetes/Chlorobi group; Bacteroidetes; Bacteroidia; Bacteroidales; Prevotellaceae; Prevotella;			P3_49708	P3_NODE_8287	3295	0.687337	2.94849	0.709765	3.30969	0.345367	1.87936	0.333591	15.0821	0	0.0761566	0.423113	0	0.374914	0.323174	26.4931
Bacteria; FCB group; Bacteroidetes/Chlorobi group; Bacteroidetes; Bacteroidia; Bacteroidales; Prevotellaceae; Prevotella;			P3_76563	P3_NODE_9669	2983	0.702989	10.2516	0.571391	0.562441	0.274672	0.53998	0.237731	0.0152561	0.590561	0.168244	0.283759	0	0.0138043	0.220985	14.4334
Bacteria; FCB group; Bacteroidetes/Chlorobi group; Bacteroidetes; Bacteroidia; Bacteroidales; Prevotellaceae; Prevotella;			P4_10525	P4_NODE_4854	6370	1.95546	0.392552	0.124454	1.31094	0.214377	0.533829	1.88142	3.33636	0.0345691	0.425449	0.297028	0	1.99749	0.238811	12.7427
Bacteria; FCB group; Bacteroidetes/Chlorobi group; Bacteroidetes; Bacteroidia; Bacteroidales; Prevotellaceae; Prevotella;			P4_89173	P4_NODE_16239	2607	2.17182	3.0033	0.0760233	1.79904	0.838101	0.796352	4.71951	0.174564	0.0422335	14.0724	20.9517	0	11.5305	1.01143	61.187
Bacteria; FCB group; Bacteroidetes/Chlorobi group; Bacteroidetes; Bacteroidia; Bacteroidales; Prevotellaceae; Prevotella;			P4_92593	P4_NODE_16101	2623	1.39108	0.875178	0.438246	1.48279	1.26684	0.873373	0.729968	1.83909	0	0.32527	0.341687	0	2.35483	0.115991	12.0343
Bacteria; FCB group; Bacteroidetes/Chlorobi group; Bacteroidetes; Bacteroidia; Bacteroidales; Prevotellaceae; Prevotella;			P5_2656	P5_NODE_20443	2240	0.0187234	0.933316	1.09714	0.93625	0.995735	0.207737	0	0.69076	0	0	8.89131	0	0.294129	1.08659	15.1517
Bacteria; FCB group; Bacteroidetes/Chlorobi group; Bacteroidetes; Bacteroidia; Bacteroidales; Prevotellaceae; Prevotella;			P5_36133	P5_NODE_13154	3144	0.133398	0.169499	0.277369	0.848971	0.738386	0.250472	0.248113	1.33168	0	0.0319257	2.3597	0	14.6167	0.0161284	21.0223
Bacteria; FCB group; Bacteroidetes/Chlorobi group; Bacteroidetes; Bacteroidia; Bacteroidales; Prevotellaceae; Prevotella;			P5_6694	P5_NODE_13303	3116	0.780661	0.407822	0.0890468	1.50517	0.131474	0.298672	1.26309	47.8164	0	0.0161063	0	0	0.766473	0.0162733	53.0912
Bacteria; FCB group; Bacteroidetes/Chlorobi group; Bacteroidetes; Bacteroidia; Bacteroidales; Prevotellaceae; Prevotella;			P5_7334	P5_NODE_8785	4269	0.8056	3.1688	0.324982	2.07224	0.714405	0.880403	0.930252	0.69292	0	2.42178	0.618164	0	0.453355	0.510758	13.5936
Bacteria; FCB group; Bacteroidetes/Chlorobi group; Bacteroidetes; Bacteroidia; Bacteroidales; Prevotellaceae; Prevotella;			P6_67659	P6_NODE_18915	2500	0.0335523	0.0819854	0.0475663	0.442319	1.32916	0.20045	1.53177	2.94897	0	0	1.41407	0	35.232	0	43.2618
Bacteria; FCB group; Bacteroidetes/Chlorobi group; Bacteroidetes; Bacteroidia; Bacteroidales; Prevotellaceae; Prevotella;			P6_71781	P6_NODE_18694	2520	1.64766	0.862148	0.346051	0.968404	1.06573	0.710212	1.15378	2.04068	0.0218458	0.298733	0.237102	0	1.04579	0.281709	10.6798
Bacteria; FCB group; Bacteroidetes/Chlorobi group; Bacteroidetes; Bacteroidia; Bacteroidales; Prevotellaceae; Prevotella;			P8_34640	P8_NODE_14774	2482	1.75737	1.70115	0.463142	0.614519	0.0366796	1.47101	0.514291	1.3935	0.0221802	0.161764	2.44744	0	0.912488	1.75699	13.2525
Bacteria; FCB group; Bacteroidetes/Chlorobi group; Bacteroidetes; Bacteroidia; Bacteroidales; Prevotellaceae; Prevotella;			P8_53623	P8_NODE_2535	8505	0.162731	0.197613	0.288958	0	0.0481686	0.845941	0.00833804	0	0.0194185	0	18.09	0	0.00968327	0	19.6708
Bacteria; FCB group; Bacteroidetes/Chlorobi group; Bacteroidetes; Bacteroidia; Bacteroidales; Prevotellaceae; Prevotella;			P8_60643	P8_NODE_14201	2556	0.328171	0.384908	0.124064	0.223773	0.249323	0.826246	0.249701	0.391704	0	0.0392701	19.9867	0	0.0644415	0.0396773	22.9079
Bacteria; FCB group; Bacteroidetes/Chlorobi group; Bacteroidetes; Bacteroidia; Bacteroidales; Prevotellaceae; Prevotella;			P8_65397	P8_NODE_17755	2202	1.18088	1.32174	1.11607	0.536811	0.372093	1.00784	0.483073	0.227338	0.0750018	2.16521	1.17582	0	0.635811	0.667811	10.9655
Bacteria; FCB group; Bacteroidetes/Chlorobi group; Bacteroidetes; Bacteroidia; Bacteroidales; Prevotellaceae; Prevotella;			P8_71879	P8_NODE_5766	4755	0.185225	0.0862097	0.333447	0.320765	0.373345	4.2532	0.260991	0	0	0.116101	2.95293	0	2.70191	0	11.5841
Bacteria; FCB group; Bacteroidetes/Chlorobi group; Bacteroidetes; Bacteroidia; Bacteroidales; Prevotellaceae; Prevotella;			P8_7334	P8_NODE_3564	6695	0.927135	2.60223	0.195381	1.64598	0.829479	0.973059	0.799714	0.84968	0.032891	2.12893	1.94108	0	0.338282	0.242366	13.5062
Bacteria; FCB group; Bacteroidetes/Chlorobi group; Bacteroidetes; Bacteroidia; Bacteroidales; Prevotellaceae; Prevotella;			P8_9824	P8_NODE_2108	9828	0.00426743	0.0875913	0.354924	0.364703	1.46822	0.389706	0.26337	0.51862	0	0	2.43181	0	10.018	0	15.9012
Bacteria; FCB group; Bacteroidetes/Chlorobi group; Bacteroidetes; Bacteroidia; Bacteroidales; Prevotellaceae; Prevotella;			P9_1789	P9_NODE_8625	4149	1.09172	2.01555	0.372597	0.459519	1.64567	4.92619	0.0940065	0.0219373	0	0.0846735	0.168011	0.00937317	0.277895	0.537752	11.7049
Bacteria; FCB group; Bacteroidetes/Chlorobi group; Bacteroidetes; Bacteroidia; Bacteroidales; Prevotellaceae; Prevotella;			P9_27834	P9_NODE_4807	5817	0	0.0493294	0.306642	0	0	12.1039	0.0670505	0	0	0	0	0	0.0141578	0	12.541
Bacteria; FCB group; Bacteroidetes/Chlorobi group; Bacteroidetes; Bacteroidia; Bacteroidales; Prevotellaceae; Prevotella;			P9_39235	P9_NODE_22196	2337	0.592225	2.06981	0.78022	4.16063	0.25321	2.54254	0.439995	21.4789	0	0	0.362196	0	0.246681	0.0867909	33.0132
Bacteria; FCB group; Bacteroidetes/Chlorobi group; Bacteroidetes; Bacteroidia; Bacteroidales; Prevotellaceae; Prevotella;			P9_40576	P9_NODE_10883	3621	0.891854	1.87926	1.11658	1.76912	0.515408	1.17635	0.538571	0.012568	0.0456101	0.914763	0.536278	0	1.48974	0.714192	11.6003
Bacteria; FCB group; Bacteroidetes/Chlorobi group; Bacteroidetes; Bacteroidia; Bacteroidales; Prevotellaceae; Prevotella;			P9_42223	P9_NODE_28184	2004	1.77891	1.90236	0.0988986	0.742069	1.02214	2.78641	0.389254	1.47609	0	0.676175	0.298152	0.0194058	0.513699	1.34107	13.0446
Bacteria; FCB group; Bacteroidetes/Chlorobi group; Bacteroidetes; Bacteroidia; Bacteroidales; Prevotellaceae; Prevotella;			P9_54371	P9_NODE_8968	4058	1.55028	2.05065	0.351648	2.32093	0.975895	1.70241	0.45436	1.21118	0.0271323	0.173145	0.0858895	0	2.08021	0.162444	13.1462
Bacteria; FCB group; Bacteroidetes/Chlorobi group; Bacteroidetes; Bacteroidia; Bacteroidales; Prevotellaceae; Prevotella;			P9_6573	P9_NODE_2388	8926	0.582635	4.51903	0.16431	0.504083	0.892436	2.0131	0.421073	0.469058	0.00616753	1.12452	0.267755	0	0.23989	0.19315	11.3972
Bacteria; FCB group; Bacteroidetes/Chlorobi group; Bacteroidetes; Bacteroidia; Bacteroidales; Prevotellaceae; Prevotella;			P9_83946	P9_NODE_6093	5097	1.52226	1.52004	0.178867	0.605965	0.741241	2.01551	0.445219	0.687499	0	0.265853	0.39075	0	0.929072	0.845624	10.1479
Bacteria; FCB group; Bacteroidetes/Chlorobi group; Bacteroidetes; Bacteroidia; Bacteroidales; Prevotellaceae; Prevotella; Prevotella albensis; Prevotella albensis DSM 11370 = JCM 12258;	YES but LOW		P6_80059	P6_NODE_2222	11314	0.841475	0	0.0035035	0	0.00804655	0	29.3996	0	16.4755	0.456893	0	0	2.8789	0.0179274	50.0819
Bacteria; FCB group; Bacteroidetes/Chlorobi group; Bacteroidetes; Bacteroidia; Bacteroidales; Prevotellaceae; Prevotella; Prevotella albensis; Prevotella albensis DSM 11370 = JCM 12258;			P16_78609	P16_NODE_11065	2732	0.276327	2.08565	0.043527	0.418714	0.0333231	0.602692	0.337444	6.54648	0	0.110221	0	0	0.226088	0.0371212	10.7176
Bacteria; FCB group; Bacteroidetes/Chlorobi group; Bacteroidetes; Bacteroidia; Bacteroidales; Prevotellaceae; Prevotella; Prevotella albensis; Prevotella albensis DSM 11370 = JCM 12258;			P2_58135	P2_NODE_9427	2948	2.17669	1.55739	0.564728	0.530315	0.509545	1.20206	0.589355	0.540302	0.0373483	0.391556	0.844494	0	0.307299	2.5973	11.8484
Bacteria; FCB group; Bacteroidetes/Chlorobi group; Bacteroidetes; Bacteroidia; Bacteroidales; Prevotellaceae; Prevotella; Prevotella albensis; Prevotella albensis DSM 11370 = JCM 12258;			P3_17278	P3_NODE_14740	2303	0.600968	3.18615	0.860585	1.39079	0.474366	0.65279	0.184755	34.3046	0	0.958852	0.194582	0	0.750968	0.0440361	43.6034
Bacteria; FCB group; Bacteroidetes/Chlorobi group; Bacteroidetes; Bacteroidia; Bacteroidales; Prevotellaceae; Prevotella; Prevotella albensis; Prevotella albensis DSM 11370 = JCM 12258;			P3_1789	P3_NODE_16931	2114	0.991966	2.92805	0.187505	0.613269	0.968955	1.72708	0.369	3.50896	0	0.0949616	0.211978	0	0.370097	0.455745	12.4276
Bacteria; FCB group; Bacteroidetes/Chlorobi group; Bacteroidetes; Bacteroidia; Bacteroidales; Prevotellaceae; Prevotella; Prevotella amnii; Prevotella amnii CRIS 21A-A;			P2_58278	P2_NODE_8458	3183	0.28988	0.56666	0.31133	0.383346	0.400421	0.461069	0.958011	2.01594	0.0172954	0.614923	0.531859	0	0.517475	3.66407	10.7323
Bacteria; FCB group; Bacteroidetes/Chlorobi group; Bacteroidetes; Bacteroidia; Bacteroidales; Prevotellaceae; Prevotella; Prevotella amnii; Prevotella amnii CRIS 21A-A;			P5_42121	P5_NODE_3450	8160	0.955992	1.39657	1.25814	2.61215	1.43921	2.06609	0.76477	1.0206	0.0404789	0.264467	3.39875	0	2.93697	0.0683558	18.2225
Bacteria; FCB group; Bacteroidetes/Chlorobi group; Bacteroidetes; Bacteroidia; Bacteroidales; Prevotellaceae; Prevotella; Prevotella amnii; Prevotella amnii CRIS 21A-A;			P6_41582	P6_NODE_19647	2440	4.33154	1.91523	0.292416	0.375058	0.149244	0.176039	1.52584	0	1.66959	0	0.244875	0	0.151886	0	10.8317
Bacteria; FCB group; Bacteroidetes/Chlorobi group; Bacteroidetes; Bacteroidia; Bacteroidales; Prevotellaceae; Prevotella; Prevotella amnii; Prevotella amnii CRIS 21A-A;			P9_1554	P9_NODE_1462	12253	0.948132	1.75975	0.359086	1.80494	0.83958	1.50739	0.604801	0.356554	0	0.0204796	0.0162544	0	2.12393	0	10.3409
Bacteria; FCB group; Bacteroidetes/Chlorobi group; Bacteroidetes; Bacteroidia; Bacteroidales; Prevotellaceae; Prevotella; Prevotella aurantiaca; Prevotella aurantiaca JCM 15754;			P16_59963	P16_NODE_1634	13264	0.0505915	0.299781	0.597686	0.569204	0.864812	0.582905	0.181779	2.12722	0	0.00378372	5.93487	0	0	0.0191147	11.2318
Bacteria; FCB group; Bacteroidetes/Chlorobi group; Bacteroidetes; Bacteroidia; Bacteroidales; Prevotellaceae; Prevotella; Prevotella baroniae; Prevotella baroniae DSM 16972 = JCM 13447;			P15_9632	P15_NODE_3001	7248	1.7533	0.944506	1.00628	0.515567	1.26861	1.20007	0.371795	2.91965	7.17004	1.2256	0.583922	0.0160966	0.715845	5.73679	25.4281
Bacteria; FCB group; Bacteroidetes/Chlorobi group; Bacteroidetes; Bacteroidia; Bacteroidales; Prevotellaceae; Prevotella; Prevotella bergensis; Prevotella bergensis DSM 17361;	YES but LOW		P6_19935	P6_NODE_5347	5918	0.00708691	0	0.00669797	0.0902049	0	4.97182	11.8032	0	0	0.00848043	0	0	0	0	16.8875
Bacteria; FCB group; Bacteroidetes/Chlorobi group; Bacteroidetes; Bacteroidia; Bacteroidales; Prevotellaceae; Prevotella; Prevotella bergensis; Prevotella bergensis DSM 17361;	YES but LOW		P9_7153	P9_NODE_9283	3978	0.0210861	0.0618291	0.08968	0.230051	0.137313	8.26931	5.36587	0	0	0.0126162	0	0	0.0103515	0	14.1981
Bacteria; FCB group; Bacteroidetes/Chlorobi group; Bacteroidetes; Bacteroidia; Bacteroidales; Prevotellaceae; Prevotella; Prevotella bergensis; Prevotella bergensis DSM 17361;			P11_21143	P11_NODE_20621	2050	0.225046	0.179968	0.599412	0.744018	1.66534	4.24298	0.467002	0	0.0537086	0	1.14156	0	7.15093	0	16.47
Bacteria; FCB group; Bacteroidetes/Chlorobi group; Bacteroidetes; Bacteroidia; Bacteroidales; Prevotellaceae; Prevotella; Prevotella bergensis; Prevotella bergensis DSM 17361;			P15_62500	P15_NODE_12886	2709	1.28499	0.226981	0.570655	0.816387	1.15941	5.36458	0.65444	0	0.0203216	0	1.45202	0	11.2332	0.0374364	22.8204
Bacteria; FCB group; Bacteroidetes/Chlorobi group; Bacteroidetes; Bacteroidia; Bacteroidales; Prevotellaceae; Prevotella; Prevotella bergensis; Prevotella bergensis DSM 17361;			P15_74722	P15_NODE_9551	3291	7.21307	0.572976	1.22854	1.54099	0.428775	0.619962	0.872701	0.0276566	0.0334557	0.091499	0.363109	0	0.312808	1.34049	14.646
Bacteria; FCB group; Bacteroidetes/Chlorobi group; Bacteroidetes; Bacteroidia; Bacteroidales; Prevotellaceae; Prevotella; Prevotella bergensis; Prevotella bergensis DSM 17361;			P16_23058	P16_NODE_1948	11603	0.668703	1.68168	0.116152	0.644114	0.137307	0.546036	0.189465	5.56163	0	0.0692058	0.188815	0	0.26262	0.275324	10.341
Bacteria; FCB group; Bacteroidetes/Chlorobi group; Bacteroidetes; Bacteroidia; Bacteroidales; Prevotellaceae; Prevotella; Prevotella bergensis; Prevotella bergensis DSM 17361;			P4_766	P4_NODE_7899	4397	0	0.00932288	0.171283	0.234145	0.424447	0.0162814	0	0	0.0250404	0	0.271774	28.3555	1.41412	0.207582	31.1295
Bacteria; FCB group; Bacteroidetes/Chlorobi group; Bacteroidetes; Bacteroidia; Bacteroidales; Prevotellaceae; Prevotella; Prevotella bergensis; Prevotella bergensis DSM 17361;			P6_11897	P6_NODE_16832	2701	0.838496	2.94431	0.278835	0.564693	1.02802	1.37825	1.75909	0.505467	0	0.445943	0.811114	0	1.76848	2.0651	14.3878
Bacteria; FCB group; Bacteroidetes/Chlorobi group; Bacteroidetes; Bacteroidia; Bacteroidales; Prevotellaceae; Prevotella; Prevotella bergensis; Prevotella bergensis DSM 17361;			P6_1567	P6_NODE_10487	3721	0.462121	2.95244	0.0106527	0.502127	0.83185	0.875387	2.3632	0.489211	0	0.377652	0.789489	0	2.01409	0.0408822	11.7091
Bacteria; FCB group; Bacteroidetes/Chlorobi group; Bacteroidetes; Bacteroidia; Bacteroidales; Prevotellaceae; Prevotella; Prevotella bergensis; Prevotella bergensis DSM 17361;			P6_4146	P6_NODE_22689	2215	1.09821	0.925343	0.232642	0.723024	0.226055	5.94692	1.04051	0	0	0	0.157354	0	0.130134	0	10.4802
Bacteria; FCB group; Bacteroidetes/Chlorobi group; Bacteroidetes; Bacteroidia; Bacteroidales; Prevotellaceae; Prevotella; Prevotella bergensis; Prevotella bergensis DSM 17361;			P8_25786	P8_NODE_12741	2750	0.396527	0.223597	0.317108	0.499168	0.877282	2.66833	0.42549	0.0165487	0.0400373	0	2.22703	0	3.57875	0	11.2699
Bacteria; FCB group; Bacteroidetes/Chlorobi group; Bacteroidetes; Bacteroidia; Bacteroidales; Prevotellaceae; Prevotella; Prevotella bergensis; Prevotella bergensis DSM 17361;			P9_72018	P9_NODE_12276	3373	0.484931	1.73791	0.540579	0.644371	0.0404856	5.64565	0.420487	0.296826	0.669168	1.54743	0.059047	0.0230592	0.0610408	0.496102	12.6671
Bacteria; FCB group; Bacteroidetes/Chlorobi group; Bacteroidetes; Bacteroidia; Bacteroidales; Prevotellaceae; Prevotella; Prevotella bivia;	YES but LOW		P4_6242	P4_NODE_6414	5121	0.0409493	0.272164	0.038702	0.580787	0.035555	0.230663	0.221566	0	0.0215002	0	6.77691	0	5.08193	0	13.3007
Bacteria; FCB group; Bacteroidetes/Chlorobi group; Bacteroidetes; Bacteroidia; Bacteroidales; Prevotellaceae; Prevotella; Prevotella bivia;			P15_96549	P15_NODE_8801	3466	2.26279	0.272023	0.205855	0.814105	0.118198	0.846844	1.85165	3.28252	0.0476497	0.825352	0.201119	0	0.237612	0.17556	11.1413
Bacteria; FCB group; Bacteroidetes/Chlorobi group; Bacteroidetes; Bacteroidia; Bacteroidales; Prevotellaceae; Prevotella; Prevotella bivia;			P3_1813	P3_NODE_12058	2602	0.838162	2.52069	0.319912	1.58268	0.139952	1.65079	0.0681352	4.93217	0	0	0.114815	0	0.110779	0.0974397	12.3755
Bacteria; FCB group; Bacteroidetes/Chlorobi group; Bacteroidetes; Bacteroidia; Bacteroidales; Prevotellaceae; Prevotella; Prevotella bivia;			P5_53489	P5_NODE_19538	2318	0.199027	2.95331	0.0171003	1.61209	0	1.71407	2.01915	0.0392656	0.094998	3.91885	1.46066	0	0.390819	0.284383	14.7037
Bacteria; FCB group; Bacteroidetes/Chlorobi group; Bacteroidetes; Bacteroidia; Bacteroidales; Prevotellaceae; Prevotella; Prevotella bivia;			P8_757	P8_NODE_8998	3499	0.39555	1.96821	0.0566427	0.708348	0.156111	1.11507	1.67205	0.0130062	0.0472004	4.01612	2.21991	0	0.294213	0.420269	13.0827
Bacteria; FCB group; Bacteroidetes/Chlorobi group; Bacteroidetes; Bacteroidia; Bacteroidales; Prevotellaceae; Prevotella; Prevotella bivia;			P9_18204	P9_NODE_13969	3119	1.27744	1.38	0.0762524	1.00248	0.102159	1.76735	2.93301	2.74308	0.141203	1.78608	0.750302	0	0.726129	0.308895	14.9944
Bacteria; FCB group; Bacteroidetes/Chlorobi group; Bacteroidetes; Bacteroidia; Bacteroidales; Prevotellaceae; Prevotella; Prevotella bivia;			P9_81354	P9_NODE_14872	3004	0.195461	0.259275	0.804911	0.469655	1.00009	0.941338	0.318693	1.68159	0	0.250602	4.69073	0	0.150785	0.01688	10.78
Bacteria; FCB group; Bacteroidetes/Chlorobi group; Bacteroidetes; Bacteroidia; Bacteroidales; Prevotellaceae; Prevotella; Prevotella bivia; Prevotella bivia DNF00188;			P11_9361	P11_NODE_13086	2820	0.475918	1.52632	0.435743	1.60907	1.64644	1.72627	0.414929	0.387309	0.0585653	0.978828	0.812199	0	0.905334	0.215777	11.1927
Bacteria; FCB group; Bacteroidetes/Chlorobi group; Bacteroidetes; Bacteroidia; Bacteroidales; Prevotellaceae; Prevotella; Prevotella bivia; Prevotella bivia DNF00188;			P12_3250	P12_NODE_5556	4264	0.373765	0.692185	0.0185922	0.10731	0	0.21826	0.415778	0	0	11.5464	0.315283	0	0.183486	0.630277	14.5013
Bacteria; FCB group; Bacteroidetes/Chlorobi group; Bacteroidetes; Bacteroidia; Bacteroidales; Prevotellaceae; Prevotella; Prevotella bivia; Prevotella bivia DNF00188;			P3_57209	P3_NODE_18359	2016	2.93333	2.41971	0.0983099	0.472854	0.158053	0.727967	1.9171	1.64789	0	1.07046	0.370471	0	0.592344	0.10061	12.5091
Bacteria; FCB group; Bacteroidetes/Chlorobi group; Bacteroidetes; Bacteroidia; Bacteroidales; Prevotellaceae; Prevotella; Prevotella bivia; Prevotella bivia DNF00188;			P3_9361	P3_NODE_12601	2532	0.778513	2.00754	0.610547	2.24388	1.94158	2.40328	0.630169	0.952595	0.0869689	1.34784	1.17989	0	1.1872	0.400534	15.7705
Bacteria; FCB group; Bacteroidetes/Chlorobi group; Bacteroidetes; Bacteroidia; Bacteroidales; Prevotellaceae; Prevotella; Prevotella bivia; Prevotella bivia DNF00188;			P5_9361	P5_NODE_6652	5241	0.78423	1.09502	0.2874	1.71702	0.868524	1.21569	0.595356	0.625193	0.0735278	1.30232	0.608023	0	0.801406	0.26123	10.2349
Bacteria; FCB group; Bacteroidetes/Chlorobi group; Bacteroidetes; Bacteroidia; Bacteroidales; Prevotellaceae; Prevotella; Prevotella bivia; Prevotella bivia DNF00188;			P6_9361	P6_NODE_17358	2643	0.872765	2.90035	0.689888	2.66902	2.73839	2.58675	0.872017	1.7563	0.145804	2.3546	1.4506	0	1.91635	1.07439	22.0272
Bacteria; FCB group; Bacteroidetes/Chlorobi group; Bacteroidetes; Bacteroidia; Bacteroidales; Prevotellaceae; Prevotella; Prevotella bivia; Prevotella bivia DNF00188;			P9_9361	P9_NODE_19588	2528	1.0286	2.77285	0.81535	2.53402	2.55686	3.85132	0.631167	1.27814	0.0653299	2.69994	1.75294	0	1.7429	0.481401	22.2108
Bacteria; FCB group; Bacteroidetes/Chlorobi group; Bacteroidetes; Bacteroidia; Bacteroidales; Prevotellaceae; Prevotella; Prevotella bivia; Prevotella bivia JCVIHMP010;			P15_46514	P15_NODE_2949	7339	2.46304	0.742885	0.459092	0.561131	0.334929	0.536505	0.753696	0.880537	0.0675108	2.05153	0.407069	0	0.230045	0.912032	10.4
Bacteria; FCB group; Bacteroidetes/Chlorobi group; Bacteroidetes; Bacteroidia; Bacteroidales; Prevotellaceae; Prevotella; Prevotella brevis; Prevotella brevis P6B11;			P11_27937	P11_NODE_11052	3193	0.512268	0.783137	0.297941	0.394087	1.9103	0.526887	0.355353	0.327812	0.0172413	0.801612	3.49304	0	0.528751	0.142928	10.0914
Bacteria; FCB group; Bacteroidetes/Chlorobi group; Bacteroidetes; Bacteroidia; Bacteroidales; Prevotellaceae; Prevotella; Prevotella brevis; Prevotella brevis P6B11;			P11_86133	P11_NODE_10755	3259	1.91749	2.60371	0.790582	1.36892	2.89123	1.82323	0.380796	1.2428	0	2.51013	0.656959	0	1.81947	0.295626	18.3009
Bacteria; FCB group; Bacteroidetes/Chlorobi group; Bacteroidetes; Bacteroidia; Bacteroidales; Prevotellaceae; Prevotella; Prevotella brevis; Prevotella brevis P6B11;			P12_51495	P12_NODE_16654	2046	1.06593	1.22217	0.135616	0.87593	0	1.66202	0.831848	0.689528	0.134534	5.37194	0	0	0.925803	0.495675	13.411
Bacteria; FCB group; Bacteroidetes/Chlorobi group; Bacteroidetes; Bacteroidia; Bacteroidales; Prevotellaceae; Prevotella; Prevotella brevis; Prevotella brevis P6B11;			P13_8479	P13_NODE_8111	3654	2.49071	0.145842	3.33033	1.38791	0.710072	1.52818	1.64964	4.59572	0.135594	0.0961441	0.177145	0	0.225386	0.3053	16.778
Bacteria; FCB group; Bacteroidetes/Chlorobi group; Bacteroidetes; Bacteroidia; Bacteroidales; Prevotellaceae; Prevotella; Prevotella brevis; Prevotella brevis P6B11;			P15_50205	P15_NODE_6874	4065	1.88809	2.51099	0.399799	0.919269	0.951819	3.41656	0.549526	4.89234	0.0406283	1.46919	0.71043	0	0.739484	1.75886	20.247
Bacteria; FCB group; Bacteroidetes/Chlorobi group; Bacteroidetes; Bacteroidia; Bacteroidales; Prevotellaceae; Prevotella; Prevotella brevis; Prevotella brevis P6B11;			P3_3242	P3_NODE_7570	3492	1.16501	2.52389	0.158917	0.524136	0.325883	1.14805	0.517851	1.75936	0	0.158093	0.513313	0	0.365556	1.14716	10.3072
Bacteria; FCB group; Bacteroidetes/Chlorobi group; Bacteroidetes; Bacteroidia; Bacteroidales; Prevotellaceae; Prevotella; Prevotella brevis; Prevotella brevis P6B11;			P4_1567	P4_NODE_15681	2672	0.878989	2.7308	0	0.456658	0.51107	0.696603	1.30046	0.476889	0	0.563479	0.782648	0	2.00343	0.0379548	10.439
Bacteria; FCB group; Bacteroidetes/Chlorobi group; Bacteroidetes; Bacteroidia; Bacteroidales; Prevotellaceae; Prevotella; Prevotella brevis; Prevotella brevis P6B11;			P6_35031	P6_NODE_19294	2469	0.900298	1.57728	1.70178	0.95752	0.608399	1.18881	2.45575	0.958469	0.044594	0.325231	0.806664	0	0.717156	0.431292	12.6732
Bacteria; FCB group; Bacteroidetes/Chlorobi group; Bacteroidetes; Bacteroidia; Bacteroidales; Prevotellaceae; Prevotella; Prevotella brevis; Prevotella brevis P6B11;			P8_2500	P8_NODE_1696	11538	2.18462	1.40337	0.103064	0.419711	0.216984	0.803503	0.497844	0.0354983	0	0.0434973	2.42095	0	0.703076	2.36003	11.1921
Bacteria; FCB group; Bacteroidetes/Chlorobi group; Bacteroidetes; Bacteroidia; Bacteroidales; Prevotellaceae; Prevotella; Prevotella brevis; Prevotella brevis P6B11;			P9_96778	P9_NODE_26235	2103	0.678065	1.01361	0.622003	1.06977	0.584414	1.85526	1.01163	1.25512	0.0261775	0.787531	0.639261	0	1.27274	0.530465	11.346
Bacteria; FCB group; Bacteroidetes/Chlorobi group; Bacteroidetes; Bacteroidia; Bacteroidales; Prevotellaceae; Prevotella; Prevotella bryantii; Prevotella bryantii B14;			P11_51159	P11_NODE_19200	2153	0.0194799	1.02815	0.110465	0	1.56453	0.133004	0.0164689	0.0422748	0	6.34042	0.231265	0	1.16668	0.0471041	10.6998
Bacteria; FCB group; Bacteroidetes/Chlorobi group; Bacteroidetes; Bacteroidia; Bacteroidales; Prevotellaceae; Prevotella; Prevotella bryantii; Prevotella bryantii B14;			P11_69576	P11_NODE_5103	5388	1.11312	1.47598	0.404625	0.983704	1.39397	0.677627	0.565952	1.1487	0.0306522	0.428473	0.443575	0	1.20752	0.263514	10.1374
Bacteria; FCB group; Bacteroidetes/Chlorobi group; Bacteroidetes; Bacteroidia; Bacteroidales; Prevotellaceae; Prevotella; Prevotella bryantii; Prevotella bryantii B14;			P12_17607	P12_NODE_1408	13375	0.263401	0.174698	0.0651999	0.447593	0.0612597	0.144517	0.137854	0.370876	0.0864358	5.80108	0.171245	0	0.123149	3.49172	11.339
Bacteria; FCB group; Bacteroidetes/Chlorobi group; Bacteroidetes; Bacteroidia; Bacteroidales; Prevotellaceae; Prevotella; Prevotella bryantii; Prevotella bryantii B14;			P12_3883	P12_NODE_11921	2552	0.180777	2.53795	0	0.762021	0.0356735	1.33248	2.07021	0.0891631	0.0215718	3.83484	0.5463	0.0304775	0.274306	0.397395	12.1132
Bacteria; FCB group; Bacteroidetes/Chlorobi group; Bacteroidetes; Bacteroidia; Bacteroidales; Prevotellaceae; Prevotella; Prevotella bryantii; Prevotella bryantii B14;			P13_81104	P13_NODE_10143	3178	0.263942	2.73457	2.33241	1.12785	2.07687	1.4417	0.145043	0	0.0173226	0.0473762	0.172343	0	0.958836	0.478675	11.7969
Bacteria; FCB group; Bacteroidetes/Chlorobi group; Bacteroidetes; Bacteroidia; Bacteroidales; Prevotellaceae; Prevotella; Prevotella bryantii; Prevotella bryantii B14;			P16_15182	P16_NODE_14714	2180	0.346296	7.63442	0.0727313	0.454772	0	1.03443	0.520478	0.709771	0.101012	2.99281	0.0228401	0	0.39667	0.279124	14.5654
Bacteria; FCB group; Bacteroidetes/Chlorobi group; Bacteroidetes; Bacteroidia; Bacteroidales; Prevotellaceae; Prevotella; Prevotella bryantii; Prevotella bryantii B14;			P16_27656	P16_NODE_11530	2655	1.75344	3.30412	0.238876	0.789906	0.514343	1.48302	0.520845	9.30746	0	0.13232	0.54386	0	0.527328	0.954945	20.0705
Bacteria; FCB group; Bacteroidetes/Chlorobi group; Bacteroidetes; Bacteroidia; Bacteroidales; Prevotellaceae; Prevotella; Prevotella bryantii; Prevotella bryantii B14;			P16_46320	P16_NODE_932	20185	0.334525	1.17383	0.102116	0.453377	0.137562	0.485892	0.328489	6.43459	0.00545468	0.0472409	0.263942	0	0.318245	0.14068	10.226
Bacteria; FCB group; Bacteroidetes/Chlorobi group; Bacteroidetes; Bacteroidia; Bacteroidales; Prevotellaceae; Prevotella; Prevotella bryantii; Prevotella bryantii B14;			P16_5813	P16_NODE_2116	10908	0.469079	1.02219	0.352488	0.391517	0.433994	0.754746	0.659872	3.80909	0.0201875	1.32968	0.885545	0	0.694607	0.134811	10.9578
Bacteria; FCB group; Bacteroidetes/Chlorobi group; Bacteroidetes; Bacteroidia; Bacteroidales; Prevotellaceae; Prevotella; Prevotella bryantii; Prevotella bryantii B14;			P2_35325	P2_NODE_13651	2266	0.0925426	2.69546	1.48688	0.0504822	1.32581	2.35367	0	0.160667	0.048589	0	0.483411	0	0.145377	1.27552	10.1184
Bacteria; FCB group; Bacteroidetes/Chlorobi group; Bacteroidetes; Bacteroidia; Bacteroidales; Prevotellaceae; Prevotella; Prevotella bryantii; Prevotella bryantii B14;			P3_1612	P3_NODE_11794	2639	0.842303	1.86401	0.630852	0.765797	0.258731	1.01728	0.309027	4.13874	0	0.15214	0.641495	0	0.343281	0.480368	11.444
Bacteria; FCB group; Bacteroidetes/Chlorobi group; Bacteroidetes; Bacteroidia; Bacteroidales; Prevotellaceae; Prevotella; Prevotella bryantii; Prevotella bryantii B14;			P3_89877	P3_NODE_17664	2061	2.72683	2.94368	0.557748	0.499532	0.485893	0.798911	0.963426	0.750753	0.053422	0.925334	0.483177	0	0.519471	0.344448	12.0526
Bacteria; FCB group; Bacteroidetes/Chlorobi group; Bacteroidetes; Bacteroidia; Bacteroidales; Prevotellaceae; Prevotella; Prevotella bryantii; Prevotella bryantii B14;			P3_93663	P3_NODE_1564	10384	2.4274	3.30026	0.492428	0.26439	1.13097	0.599795	0.409756	0.258573	0.196158	0.207825	0.474706	0	0.126897	0.190446	10.0796
Bacteria; FCB group; Bacteroidetes/Chlorobi group; Bacteroidetes; Bacteroidia; Bacteroidales; Prevotellaceae; Prevotella; Prevotella bryantii; Prevotella bryantii B14;			P3_96615	P3_NODE_15997	2190	0.766033	1.9654	0.144798	0.800923	0.311776	0.751851	0.161907	12.9669	0	0	0.136415	0	0.0940139	0	18.1
Bacteria; FCB group; Bacteroidetes/Chlorobi group; Bacteroidetes; Bacteroidia; Bacteroidales; Prevotellaceae; Prevotella; Prevotella bryantii; Prevotella bryantii B14;			P5_11565	P5_NODE_5483	6001	0.370411	3.42915	0.145317	0.521036	0.0455118	0.644197	0.443145	0.273008	0.66968	2.50894	0.0746746	0	0.494055	0.760487	10.3796
Bacteria; FCB group; Bacteroidetes/Chlorobi group; Bacteroidetes; Bacteroidia; Bacteroidales; Prevotellaceae; Prevotella; Prevotella bryantii; Prevotella bryantii B14;			P6_20098	P6_NODE_20547	2366	0.319073	1.54199	0.083767	0.531834	0.0192389	1.01363	1.60353	4.92404	0	0.148483	0.0631336	0	0.609144	0.0214318	10.8793
Bacteria; FCB group; Bacteroidetes/Chlorobi group; Bacteroidetes; Bacteroidia; Bacteroidales; Prevotellaceae; Prevotella; Prevotella bryantii; Prevotella bryantii B14;			P6_95215	P6_NODE_20177	2395	0.10507	12.3577	0.0662022	0.206974	0.019006	0.822007	1.46568	0.304026	0.11493	1.94881	0	0	0.0687735	0.169378	17.6486
Bacteria; FCB group; Bacteroidetes/Chlorobi group; Bacteroidetes; Bacteroidia; Bacteroidales; Prevotellaceae; Prevotella; Prevotella bryantii; Prevotella bryantii B14;			P8_33055	P8_NODE_4595	5617	0.582401	1.62015	0.804486	0.393732	1.36145	1.24902	0.145188	0.680567	0.00980084	0.0625441	2.68591	0	0.44719	0.162495	10.2049
Bacteria; FCB group; Bacteroidetes/Chlorobi group; Bacteroidetes; Bacteroidia; Bacteroidales; Prevotellaceae; Prevotella; Prevotella bryantii; Prevotella bryantii B14;			P8_69950	P8_NODE_4409	5771	0.145349	0.483019	1.0715	0.753236	1.60907	1.01101	0.147458	0.362746	0	0.0695716	5.03004	0	0.0285414	0.0878662	10.7994
Bacteria; FCB group; Bacteroidetes/Chlorobi group; Bacteroidetes; Bacteroidia; Bacteroidales; Prevotellaceae; Prevotella; Prevotella bryantii; Prevotella bryantii B14;			P9_15182	P9_NODE_27627	2031	0.165201	8.15414	0.0975839	0.431812	0	1.79766	0.453912	0.3137	0.108422	2.47106	0.0245157	0	0.223023	0.399469	14.6405
Bacteria; FCB group; Bacteroidetes/Chlorobi group; Bacteroidetes; Bacteroidia; Bacteroidales; Prevotellaceae; Prevotella; Prevotella buccae;			P15_67646	P15_NODE_9775	3245	1.00812	0.252651	0.0244305	0.164509	0.22444	0.176491	0.0764877	0.140243	0.627704	0.30932	0.398945	0	0.126897	7.37565	10.9059
Bacteria; FCB group; Bacteroidetes/Chlorobi group; Bacteroidetes; Bacteroidia; Bacteroidales; Prevotellaceae; Prevotella; Prevotella buccae;			P2_74344	P2_NODE_5343	4374	1.20816	1.79941	1.04217	1.39482	0.333018	0.736516	0.502599	0.0624264	0.0503442	0.699913	0.603324	0	1.1203	1.31	10.863
Bacteria; FCB group; Bacteroidetes/Chlorobi group; Bacteroidetes; Bacteroidia; Bacteroidales; Prevotellaceae; Prevotella; Prevotella buccae; Prevotella buccae ATCC 33574;			P13_81155	P13_NODE_16530	2341	0.519551	3.11692	0.863548	1.61254	0.388888	0.825678	1.59036	0.369359	0.117581	0.364452	0.701886	0	2.30429	0.259928	13.035
Bacteria; FCB group; Bacteroidetes/Chlorobi group; Bacteroidetes; Bacteroidia; Bacteroidales; Prevotellaceae; Prevotella; Prevotella buccae; Prevotella buccae ATCC 33574;			P9_20502	P9_NODE_21486	2386	0.193354	0.463874	0.299034	0	0.0190777	14.7319	0	0	0	0	0	0.0977937	0	0.0212521	15.8263
Bacteria; FCB group; Bacteroidetes/Chlorobi group; Bacteroidetes; Bacteroidia; Bacteroidales; Prevotellaceae; Prevotella; Prevotella buccae; Prevotella buccae D17;			P16_6019	P16_NODE_7286	3879	0.281116	1.57461	0.102188	0.442354	0.117348	0.525985	0.767835	6.11243	0	0.219949	0.0513445	0	0.329085	0.0261447	10.5504
Bacteria; FCB group; Bacteroidetes/Chlorobi group; Bacteroidetes; Bacteroidia; Bacteroidales; Prevotellaceae; Prevotella; Prevotella buccalis; Prevotella buccalis ATCC 35310;	YES but LOW		P6_93408	P6_NODE_670	25040	0.00334987	0.00163709	0	0.648713	0	0.031449	9.46903	0	0	0.00200428	0	0.00310617	0.00328899	0	10.1626
Bacteria; FCB group; Bacteroidetes/Chlorobi group; Bacteroidetes; Bacteroidia; Bacteroidales; Prevotellaceae; Prevotella; Prevotella buccalis; Prevotella buccalis ATCC 35310;			P16_43996	P16_NODE_8940	3257	0.785496	2.59272	0.401619	0.655613	0.111807	1.16495	0.228618	7.0981	0	0.0924542	0.0611499	0	0.202287	0.202394	13.5972
Bacteria; FCB group; Bacteroidetes/Chlorobi group; Bacteroidetes; Bacteroidia; Bacteroidales; Prevotellaceae; Prevotella; Prevotella buccalis; Prevotella buccalis ATCC 35310;			P9_7438	P9_NODE_24506	2197	0.0763592	0.559755	0.84798	0	0.0621566	63.7038	0	0	0	0	0	0.106207	0	0	65.3562
Bacteria; FCB group; Bacteroidetes/Chlorobi group; Bacteroidetes; Bacteroidia; Bacteroidales; Prevotellaceae; Prevotella; Prevotella buccalis; Prevotella buccalis DNF00985;			P11_12744	P11_NODE_4209	6166	0	0	0	0	28.0306	0	0	0	0	0	0	0	0	0	28.0306
Bacteria; FCB group; Bacteroidetes/Chlorobi group; Bacteroidetes; Bacteroidia; Bacteroidales; Prevotellaceae; Prevotella; Prevotella copri; Prevotella copri DSM 18205;	YES but LOW		P6_17267	P6_NODE_417	33767	0.469495	0.00606994	0	0.0395233	0.00134804	0.0795037	10.55	0	0.308132	0.396837	0.00294911	0.0218822	0.190239	0.00300338	12.069
Bacteria; FCB group; Bacteroidetes/Chlorobi group; Bacteroidetes; Bacteroidia; Bacteroidales; Prevotellaceae; Prevotella; Prevotella copri; Prevotella copri DSM 18205;	YES but LOW		P8_1099	P8_NODE_2595	8396	0.194816	0.14159	0	0.345158	0.048794	0.085266	0.633472	0	0	1.64979	7.16981	0	5.20857	0.108711	15.586
Bacteria; FCB group; Bacteroidetes/Chlorobi group; Bacteroidetes; Bacteroidia; Bacteroidales; Prevotellaceae; Prevotella; Prevotella copri; Prevotella copri DSM 18205;	YES but LOW		P9_28107	P9_NODE_10170	3773	1.45618	1.81441	0.105058	0.757969	0.410193	0.948706	1.96412	2.15905	0	0.332542	0.673034	0	0.458383	0.282232	11.3619
Bacteria; FCB group; Bacteroidetes/Chlorobi group; Bacteroidetes; Bacteroidia; Bacteroidales; Prevotellaceae; Prevotella; Prevotella copri; Prevotella copri DSM 18205;	YES but LOW	blast to viral >95% id	P2_74453	P2_NODE_2723	6740	2.88729	6.51383	1.26443	1.64065	1.70866	3.43076	2.02013	2.2822	0.310378	3.35822	3.33174	0	1.52738	4.32594	34.6016
Bacteria; FCB group; Bacteroidetes/Chlorobi group; Bacteroidetes; Bacteroidia; Bacteroidales; Prevotellaceae; Prevotella; Prevotella copri; Prevotella copri DSM 18205;	YES but LOW	blast to viral>95%id	P15_29033	P15_NODE_19808	2046	6.72357	3.14558	2.13111	1.95686	1.91332	2.85168	1.75035	9.98704	0.457416	3.77753	2.26324	0	2.11325	2.57751	41.6485
Bacteria; FCB group; Bacteroidetes/Chlorobi group; Bacteroidetes; Bacteroidia; Bacteroidales; Prevotellaceae; Prevotella; Prevotella copri; Prevotella copri DSM 18205;	YES but LOW	blast to viral>95%id	P16_78147	P16_NODE_2479	9537	0.664044	0.262195	0.70657	1.08351	0.53934	0.912038	1.19344	3.6743	0.0173172	1.51556	0.355018	0	0.427454	0.19141	11.5422
Bacteria; FCB group; Bacteroidetes/Chlorobi group; Bacteroidetes; Bacteroidia; Bacteroidales; Prevotellaceae; Prevotella; Prevotella copri; Prevotella copri DSM 18205;			P11_11239	P11_NODE_6314	4686	0.581759	0.673589	0.609043	0.325488	6.05176	0.687478	0.128634	0.0971167	0.0469922	0.299881	0.159383	0	0.193324	0.313811	10.1683
Bacteria; FCB group; Bacteroidetes/Chlorobi group; Bacteroidetes; Bacteroidia; Bacteroidales; Prevotellaceae; Prevotella; Prevotella copri; Prevotella copri DSM 18205;			P11_36462	P11_NODE_9679	3503	1.43672	3.32342	1.47103	1.40419	2.70283	1.73711	0.931228	1.13025	0.220017	1.2751	1.32189	0	0.975673	0.998808	18.9283
Bacteria; FCB group; Bacteroidetes/Chlorobi group; Bacteroidetes; Bacteroidia; Bacteroidales; Prevotellaceae; Prevotella; Prevotella copri; Prevotella copri DSM 18205;			P11_40219	P11_NODE_5609	5064	1.3831	4.66268	2.39522	1.18218	3.11013	3.84524	0.644173	1.1503	0.271778	0.822579	1.00291	0	0.878206	1.58211	22.9306
Bacteria; FCB group; Bacteroidetes/Chlorobi group; Bacteroidetes; Bacteroidia; Bacteroidales; Prevotellaceae; Prevotella; Prevotella copri; Prevotella copri DSM 18205;			P11_43391	P11_NODE_7610	4141	0.668452	0.673148	0.0670055	0.681402	1.08824	0.50135	2.33758	0.296725	0.0398826	9.69567	6.57712	0	5.51892	0.906149	29.0516
Bacteria; FCB group; Bacteroidetes/Chlorobi group; Bacteroidetes; Bacteroidia; Bacteroidales; Prevotellaceae; Prevotella; Prevotella copri; Prevotella copri DSM 18205;			P11_44518	P11_NODE_14226	2661	0.882622	1.29402	0.834182	0.716477	1.33428	0.901256	0.439721	0.820904	0.0413764	0.113162	2.1144	0.0146145	0.433291	0.285838	10.2261
Bacteria; FCB group; Bacteroidetes/Chlorobi group; Bacteroidetes; Bacteroidia; Bacteroidales; Prevotellaceae; Prevotella; Prevotella copri; Prevotella copri DSM 18205;			P11_53506	P11_NODE_5548	5094	0.716295	0.7323	0.256787	0.868313	3.19011	0.534039	0.939687	0.384154	0.0324213	1.06404	0.400755	0	0.727528	0.238905	10.0853
Bacteria; FCB group; Bacteroidetes/Chlorobi group; Bacteroidetes; Bacteroidia; Bacteroidales; Prevotellaceae; Prevotella; Prevotella copri; Prevotella copri DSM 18205;			P11_61252	P11_NODE_19203	2153	2.76615	1.52318	0.110465	2.0013	1.35311	0.814649	5.4512	0.634123	0.0767088	24.4759	16.8592	0	13.4646	1.74285	71.2735
Bacteria; FCB group; Bacteroidetes/Chlorobi group; Bacteroidetes; Bacteroidia; Bacteroidales; Prevotellaceae; Prevotella; Prevotella copri; Prevotella copri DSM 18205;			P11_80745	P11_NODE_21189	2010	0.375585	0.632226	0	0.360441	1.10968	0.801373	1.72878	0.0226412	0.0547775	10.0624	2.30378	0	3.01153	0.555009	21.0182
Bacteria; FCB group; Bacteroidetes/Chlorobi group; Bacteroidetes; Bacteroidia; Bacteroidales; Prevotellaceae; Prevotella; Prevotella copri; Prevotella copri DSM 18205;			P12_1099	P12_NODE_4315	5071	0.231577	0.161675	0	0.736902	0	0.0635283	0.783128	0.00897434	0	2.94928	12.0281	0	5.74106	0.169992	22.8742
Bacteria; FCB group; Bacteroidetes/Chlorobi group; Bacteroidetes; Bacteroidia; Bacteroidales; Prevotellaceae; Prevotella; Prevotella copri; Prevotella copri DSM 18205;			P12_18434	P12_NODE_12958	2412	0.886798	1.37662	0.213641	0.663971	0.018872	1.20206	0.705623	0.622634	0.159768	6.07573	0	0.0161233	0.0853609	0.609668	12.6369
Bacteria; FCB group; Bacteroidetes/Chlorobi group; Bacteroidetes; Bacteroidia; Bacteroidales; Prevotellaceae; Prevotella; Prevotella copri; Prevotella copri DSM 18205;			P12_20575	P12_NODE_4705	4783	0.578729	0.762775	0.290058	0.390637	0.342608	1.07766	0.303943	1.13225	0	5.28839	0.249842	0	0.473509	0.402862	11.2933
Bacteria; FCB group; Bacteroidetes/Chlorobi group; Bacteroidetes; Bacteroidia; Bacteroidales; Prevotellaceae; Prevotella; Prevotella copri; Prevotella copri DSM 18205;			P12_20785	P12_NODE_8464	3213	0.887626	1.93928	0.789564	0.913813	1.45923	1.22546	0.76146	1.43056	0.0856697	2.24929	0.976301	0	0.576724	0.457678	13.7526
Bacteria; FCB group; Bacteroidetes/Chlorobi group; Bacteroidetes; Bacteroidia; Bacteroidales; Prevotellaceae; Prevotella; Prevotella copri; Prevotella copri DSM 18205;			P12_29378	P12_NODE_1544	12319	0.367688	0.738727	0.0321768	0.349768	0.0554258	0.54045	0.564143	0.2549	0.0268129	4.98246	1.1883	0	0.915886	0.222275	10.239
Bacteria; FCB group; Bacteroidetes/Chlorobi group; Bacteroidetes; Bacteroidia; Bacteroidales; Prevotellaceae; Prevotella; Prevotella copri; Prevotella copri DSM 18205;			P12_30113	P12_NODE_6742	3734	0.292032	0.55989	0	0.408473	0.048762	0.134206	0.740677	0.0243754	0	23.8571	0.306695	0	0.915314	1.19504	28.4825
Bacteria; FCB group; Bacteroidetes/Chlorobi group; Bacteroidetes; Bacteroidia; Bacteroidales; Prevotellaceae; Prevotella; Prevotella copri; Prevotella copri DSM 18205;			P12_30844	P12_NODE_6448	3852	0.174207	0.446961	0.0102904	0.158384	0.189073	0.0836324	0.653553	0.0590717	0	8.78146	0.168039	0	0.395532	0.500231	11.6204
Bacteria; FCB group; Bacteroidetes/Chlorobi group; Bacteroidetes; Bacteroidia; Bacteroidales; Prevotellaceae; Prevotella; Prevotella copri; Prevotella copri DSM 18205;			P12_41685	P12_NODE_7037	3638	0.311267	0.236626	0.0435828	0.419251	0.150146	0.0983911	0.506815	1.03827	0	1.50368	5.0503	0.0106897	2.56939	0.0975682	12.036
Bacteria; FCB group; Bacteroidetes/Chlorobi group; Bacteroidetes; Bacteroidia; Bacteroidales; Prevotellaceae; Prevotella; Prevotella copri; Prevotella copri DSM 18205;			P12_41917	P12_NODE_4699	4786	0.297946	0.590994	0	0.246983	0.0855984	0.23185	0.629731	0.00950875	0	2.70545	1.87264	0	3.51898	0.0953549	10.285
Bacteria; FCB group; Bacteroidetes/Chlorobi group; Bacteroidetes; Bacteroidia; Bacteroidales; Prevotellaceae; Prevotella; Prevotella copri; Prevotella copri DSM 18205;			P12_49856	P12_NODE_10614	2764	0.379344	0.711885	0.028682	0.193138	0.0658746	0.207205	0.410507	0.148184	0	6.80905	1.0088	0	0.37245	0.605409	10.9405
Bacteria; FCB group; Bacteroidetes/Chlorobi group; Bacteroidetes; Bacteroidia; Bacteroidales; Prevotellaceae; Prevotella; Prevotella copri; Prevotella copri DSM 18205;			P12_5183	P12_NODE_6715	3746	0.11196	0.295463	0	0.152687	0.0850602	0.0573326	0.312359	0	0	8.53424	0.132919	0	0.0879404	0.297802	10.0678
Bacteria; FCB group; Bacteroidetes/Chlorobi group; Bacteroidetes; Bacteroidia; Bacteroidales; Prevotellaceae; Prevotella; Prevotella copri; Prevotella copri DSM 18205;			P12_5360	P12_NODE_507	32743	0.097348	0.199061	0.00847418	0.0628858	0.0472668	0.126811	0.498136	0.0277976	0.00840658	9.63494	0.0653889	0	0.202476	0.188936	11.1679
Bacteria; FCB group; Bacteroidetes/Chlorobi group; Bacteroidetes; Bacteroidia; Bacteroidales; Prevotellaceae; Prevotella; Prevotella copri; Prevotella copri DSM 18205;			P12_69201	P12_NODE_10652	2755	0.243574	0.267829	0.0143879	0.193769	0.115657	0.116934	0.604902	0	0	7.99716	0.253023	0	0.239147	0.496953	10.5433
Bacteria; FCB group; Bacteroidetes/Chlorobi group; Bacteroidetes; Bacteroidia; Bacteroidales; Prevotellaceae; Prevotella; Prevotella copri; Prevotella copri DSM 18205;			P12_7060	P12_NODE_1651	11598	0.365233	0.565514	0.3281	0.887683	0.235485	0.694413	0.565584	0.164802	0.00474662	5.47827	0.261879	0	0.369247	0.415349	10.3363
Bacteria; FCB group; Bacteroidetes/Chlorobi group; Bacteroidetes; Bacteroidia; Bacteroidales; Prevotellaceae; Prevotella; Prevotella copri; Prevotella copri DSM 18205;			P12_72107	P12_NODE_11375	2637	1.00199	0.466356	0.856806	0.766378	0.67321	1.22166	1.34462	2.03642	0	2.09351	0.320991	0	0.14054	0	10.9225
Bacteria; FCB group; Bacteroidetes/Chlorobi group; Bacteroidetes; Bacteroidia; Bacteroidales; Prevotellaceae; Prevotella; Prevotella copri; Prevotella copri DSM 18205;			P12_87350	P12_NODE_3466	5991	0.0840066	0.102636	0	0.0891058	0.0227939	0.0179242	0.0828585	0	0	5.12678	0.124665	0	0.0343666	6.99123	12.6764
Bacteria; FCB group; Bacteroidetes/Chlorobi group; Bacteroidetes; Bacteroidia; Bacteroidales; Prevotellaceae; Prevotella; Prevotella copri; Prevotella copri DSM 18205;			P12_92933	P12_NODE_4973	4607	1.0196	1.00546	0.0860399	0.546264	0.0691633	1.15767	0.862002	0.740865	0.262889	5.33791	0.108078	0	1.34966	0.231139	12.7768
Bacteria; FCB group; Bacteroidetes/Chlorobi group; Bacteroidetes; Bacteroidia; Bacteroidales; Prevotellaceae; Prevotella; Prevotella copri; Prevotella copri DSM 18205;			P12_95609	P12_NODE_8791	3130	0.0267989	0	0	0.0243648	0.0436288	0.011436	0.0339849	0	0.10553	11.8012	0	0	1.38137	0.0810026	13.5093
Bacteria; FCB group; Bacteroidetes/Chlorobi group; Bacteroidetes; Bacteroidia; Bacteroidales; Prevotellaceae; Prevotella; Prevotella copri; Prevotella copri DSM 18205;			P13_2358	P13_NODE_3375	6668	0.459155	2.48981	1.86066	1.17229	2.5463	1.41719	0.154209	0.177449	0.0247682	0.0602126	0.261352	0	0.944849	0.0532323	11.6215
Bacteria; FCB group; Bacteroidetes/Chlorobi group; Bacteroidetes; Bacteroidia; Bacteroidales; Prevotellaceae; Prevotella; Prevotella copri; Prevotella copri DSM 18205;			P13_45315	P13_NODE_724	21117	0.125124	0.260123	3.13099	0.346694	1.03899	0.598358	0.253544	0.556011	0	0.0522858	3.91172	0	0.0487499	0.0384203	10.361
Bacteria; FCB group; Bacteroidetes/Chlorobi group; Bacteroidetes; Bacteroidia; Bacteroidales; Prevotellaceae; Prevotella; Prevotella copri; Prevotella copri DSM 18205;			P13_54467	P13_NODE_4921	5097	0.52662	1.18225	3.30516	0.755586	0.821616	0.983177	0.925221	0.607142	0.0540037	0.236314	0.674044	0.00762984	0.694785	0.407889	11.1814
Bacteria; FCB group; Bacteroidetes/Chlorobi group; Bacteroidetes; Bacteroidia; Bacteroidales; Prevotellaceae; Prevotella; Prevotella copri; Prevotella copri DSM 18205;			P13_61806	P13_NODE_1671	11245	1.64479	3.01476	2.42872	1.95995	1.35202	1.75392	1.65227	1.64309	0.430815	1.90127	1.13353	0	1.02533	0.983037	20.9235
Bacteria; FCB group; Bacteroidetes/Chlorobi group; Bacteroidetes; Bacteroidia; Bacteroidales; Prevotellaceae; Prevotella; Prevotella copri; Prevotella copri DSM 18205;			P15_13917	P15_NODE_10300	3133	0.562239	0.719629	0.0885637	0.462488	0.479457	0.914004	0.260301	0.537449	0.0351429	4.11686	0.0476776	0	1.31433	0.58266	10.1208
Bacteria; FCB group; Bacteroidetes/Chlorobi group; Bacteroidetes; Bacteroidia; Bacteroidales; Prevotellaceae; Prevotella; Prevotella copri; Prevotella copri DSM 18205;			P15_17465	P15_NODE_6471	4224	2.33333	2.04769	1.43577	1.49852	0.754345	1.55076	2.36719	0.991197	0.013033	0.178222	1.89782	0	0.935866	1.88473	17.8885
Bacteria; FCB group; Bacteroidetes/Chlorobi group; Bacteroidetes; Bacteroidia; Bacteroidales; Prevotellaceae; Prevotella; Prevotella copri; Prevotella copri DSM 18205;			P15_23784	P15_NODE_11467	2911	1.41194	0.91533	0	0.615649	0.547295	0.77467	2.74062	0.0312668	0.037823	9.53402	5.86686	0	5.30463	0.574837	28.3549
Bacteria; FCB group; Bacteroidetes/Chlorobi group; Bacteroidetes; Bacteroidia; Bacteroidales; Prevotellaceae; Prevotella; Prevotella copri; Prevotella copri DSM 18205;			P15_28298	P15_NODE_16046	2349	5.73131	14.8335	4.13429	4.80492	5.34838	7.26865	3.80387	4.2041	0.703082	10.2981	7.12213	0	3.31318	3.28121	74.8467
Bacteria; FCB group; Bacteroidetes/Chlorobi group; Bacteroidetes; Bacteroidia; Bacteroidales; Prevotellaceae; Prevotella; Prevotella copri; Prevotella copri DSM 18205;			P15_28498	P15_NODE_12605	2747	2.00007	0.0596909	1.78929	0.916141	0.530258	1.74608	2.24594	0	0.400811	0.0548095	0.0906286	0	0.824462	0.369185	11.0274
Bacteria; FCB group; Bacteroidetes/Chlorobi group; Bacteroidetes; Bacteroidia; Bacteroidales; Prevotellaceae; Prevotella; Prevotella copri; Prevotella copri DSM 18205;			P15_36881	P15_NODE_4025	5835	1.99818	0.702531	0.00679324	0.300604	0.257436	0.276051	0.905428	0	0.00943468	5.41007	1.92851	0.00666483	2.45587	0.304159	14.5617
Bacteria; FCB group; Bacteroidetes/Chlorobi group; Bacteroidetes; Bacteroidia; Bacteroidales; Prevotellaceae; Prevotella; Prevotella copri; Prevotella copri DSM 18205;			P15_6816	P15_NODE_12613	2746	1.68006	1.5376	1.1548	1.05533	0.944866	1.30352	0.981345	1.85615	0.0400957	0.639677	1.30553	0	1.00471	0.424718	13.9284
Bacteria; FCB group; Bacteroidetes/Chlorobi group; Bacteroidetes; Bacteroidia; Bacteroidales; Prevotellaceae; Prevotella; Prevotella copri; Prevotella copri DSM 18205;			P16_12200	P16_NODE_4799	5420	0.882139	2.14796	0.446117	0.999002	0.680271	1.20857	0.981297	5.38214	0.0406283	0.833367	0.523636	0	0.471041	0.402293	14.9984
Bacteria; FCB group; Bacteroidetes/Chlorobi group; Bacteroidetes; Bacteroidia; Bacteroidales; Prevotellaceae; Prevotella; Prevotella copri; Prevotella copri DSM 18205;			P16_25516	P16_NODE_13040	2400	1.45044	2.13504	0.726707	0.714955	0.512093	2.04328	1.52172	3.64071	0.0458761	0.982833	0.435674	0	0.549041	0.380307	15.1387
Bacteria; FCB group; Bacteroidetes/Chlorobi group; Bacteroidetes; Bacteroidia; Bacteroidales; Prevotellaceae; Prevotella; Prevotella copri; Prevotella copri DSM 18205;			P16_3046	P16_NODE_2730	8754	0.320996	1.74666	0.158482	0.557546	0.093597	0.69921	0.781735	7.2625	0	0.137593	0.0682541	0	0.362202	0.0695101	12.2583
Bacteria; FCB group; Bacteroidetes/Chlorobi group; Bacteroidetes; Bacteroidia; Bacteroidales; Prevotellaceae; Prevotella; Prevotella copri; Prevotella copri DSM 18205;			P16_33877	P16_NODE_2277	10209	0.858608	1.56197	0.80372	0.941227	0.637601	1.4165	0.96554	3.78015	0.0323546	0.42769	1.29246	0	0.568725	0.511596	13.7981
Bacteria; FCB group; Bacteroidetes/Chlorobi group; Bacteroidetes; Bacteroidia; Bacteroidales; Prevotellaceae; Prevotella; Prevotella copri; Prevotella copri DSM 18205;			P16_51594	P16_NODE_5306	4996	0.377765	1.29641	0.0872747	0.747964	0.683337	0.687808	0.475511	6.28525	0	0.0602729	0.0498312	0	0.197813	0.233442	11.1827
Bacteria; FCB group; Bacteroidetes/Chlorobi group; Bacteroidetes; Bacteroidia; Bacteroidales; Prevotellaceae; Prevotella; Prevotella copri; Prevotella copri DSM 18205;			P16_57060	P16_NODE_7367	3844	0.687367	1.32235	0.74245	1.19035	0.734183	1.38746	1.0331	2.64008	0.0716068	0.535295	1.47664	0	0.856985	0.408932	13.0868
Bacteria; FCB group; Bacteroidetes/Chlorobi group; Bacteroidetes; Bacteroidia; Bacteroidales; Prevotellaceae; Prevotella; Prevotella copri; Prevotella copri DSM 18205;			P16_66164	P16_NODE_5442	4887	0.420519	0.562004	0.364996	0.585189	0.530919	0.776393	0.319241	5.36384	0.0337946	0.21566	0.264902	0	0.455007	0.124512	10.017
Bacteria; FCB group; Bacteroidetes/Chlorobi group; Bacteroidetes; Bacteroidia; Bacteroidales; Prevotellaceae; Prevotella; Prevotella copri; Prevotella copri DSM 18205;			P16_73977	P16_NODE_551	29096	0.603966	1.89917	0.540848	1.14277	0.580412	1.24499	0.310753	3.13444	0.0586538	0.748599	0.720448	0.00133659	0.410422	0.320669	11.7175
Bacteria; FCB group; Bacteroidetes/Chlorobi group; Bacteroidetes; Bacteroidia; Bacteroidales; Prevotellaceae; Prevotella; Prevotella copri; Prevotella copri DSM 18205;			P16_9919	P16_NODE_15185	2129	1.04408	0.327326	1.26605	1.34327	0.577277	1.4291	1.48225	3.46286	0	1.95657	0.537906	0	0.270781	0.0714527	13.7689
Bacteria; FCB group; Bacteroidetes/Chlorobi group; Bacteroidetes; Bacteroidia; Bacteroidales; Prevotellaceae; Prevotella; Prevotella copri; Prevotella copri DSM 18205;			P17_18948	P17_NODE_2621	6032	4.18569	6.23182	2.31313	1.81425	2.52801	3.47147	1.62827	1.68998	1.3051	4.36808	3.09545	0.0128943	1.39263	1.58882	35.6256
Bacteria; FCB group; Bacteroidetes/Chlorobi group; Bacteroidetes; Bacteroidia; Bacteroidales; Prevotellaceae; Prevotella; Prevotella copri; Prevotella copri DSM 18205;			P2_14788	P2_NODE_13717	2259	1.16965	1.56059	0.666784	0.827098	0.90676	0.966567	0.926071	2.57863	0.0243698	1.66624	0.484909	0	0.656225	1.41416	13.8481
Bacteria; FCB group; Bacteroidetes/Chlorobi group; Bacteroidetes; Bacteroidia; Bacteroidales; Prevotellaceae; Prevotella; Prevotella copri; Prevotella copri DSM 18205;			P2_24080	P2_NODE_13026	2345	0.912135	1.76557	0.980399	0.747984	0.737627	1.34325	0.393133	0.562796	0.164332	1.39112	2.56919	0	0.825318	1.14606	13.5389
Bacteria; FCB group; Bacteroidetes/Chlorobi group; Bacteroidetes; Bacteroidia; Bacteroidales; Prevotellaceae; Prevotella; Prevotella copri; Prevotella copri DSM 18205;			P2_43953	P2_NODE_12208	2459	0.426396	0.900206	0	0.201587	0.166602	0.451254	0.461424	0	0.0223877	10.6538	0.87069	0	0.971261	0.907334	16.033
Bacteria; FCB group; Bacteroidetes/Chlorobi group; Bacteroidetes; Bacteroidia; Bacteroidales; Prevotellaceae; Prevotella; Prevotella copri; Prevotella copri DSM 18205;			P2_65146	P2_NODE_12836	2372	0.229858	0.864096	0.016711	0.17683	0.172712	0.0452715	1.19587	0	0	16.0591	0.566765	0	0.486082	1.32541	21.1387
Bacteria; FCB group; Bacteroidetes/Chlorobi group; Bacteroidetes; Bacteroidia; Bacteroidales; Prevotellaceae; Prevotella; Prevotella copri; Prevotella copri DSM 18205;			P3_10689	P3_NODE_2345	7705	0.789273	2.32496	0.0411562	0.658197	0.171325	0.274093	1.28853	0.183099	0	5.63425	4.5494	0	3.92274	0.487004	20.324
Bacteria; FCB group; Bacteroidetes/Chlorobi group; Bacteroidetes; Bacteroidia; Bacteroidales; Prevotellaceae; Prevotella; Prevotella copri; Prevotella copri DSM 18205;			P3_17480	P3_NODE_11116	2730	0.675961	0.750782	0	0.935814	0.216759	0.275344	2.23395	0.0833496	0.0403307	9.33886	15.1927	0	15.1439	0.687246	45.575
Bacteria; FCB group; Bacteroidetes/Chlorobi group; Bacteroidetes; Bacteroidia; Bacteroidales; Prevotellaceae; Prevotella; Prevotella copri; Prevotella copri DSM 18205;			P3_18961	P3_NODE_4399	4973	5.86136	4.28639	1.78545	5.02227	1.91304	3.51972	1.50443	5.23448	0.531362	9.6378	4.7058	0	1.093	17.426	62.5211
Bacteria; FCB group; Bacteroidetes/Chlorobi group; Bacteroidetes; Bacteroidia; Bacteroidales; Prevotellaceae; Prevotella; Prevotella copri; Prevotella copri DSM 18205;			P3_34153	P3_NODE_14287	2347	2.91277	2.44524	0.928897	1.85212	0.581841	1.12859	0.619412	0.252073	0.492577	1.06918	0.445513	0	1.14042	0.907422	14.7761
Bacteria; FCB group; Bacteroidetes/Chlorobi group; Bacteroidetes; Bacteroidia; Bacteroidales; Prevotellaceae; Prevotella; Prevotella copri; Prevotella copri DSM 18205;			P3_36462	P3_NODE_8410	3270	1.14149	2.75792	0.969751	1.23605	1.26675	1.57628	0.921679	1.12728	0.151517	1.42734	1.27904	0	1.07038	0.418687	15.3442
Bacteria; FCB group; Bacteroidetes/Chlorobi group; Bacteroidetes; Bacteroidia; Bacteroidales; Prevotellaceae; Prevotella; Prevotella copri; Prevotella copri DSM 18205;			P3_37238	P3_NODE_14630	2314	2.17495	4.80079	0.616676	1.30179	2.1245	3.04734	1.7315	1.003	0.166534	10.0852	3.48582	0	6.2995	0.394441	37.232
Bacteria; FCB group; Bacteroidetes/Chlorobi group; Bacteroidetes; Bacteroidia; Bacteroidales; Prevotellaceae; Prevotella; Prevotella copri; Prevotella copri DSM 18205;			P3_41917	P3_NODE_6252	3946	0.457028	2.05691	0	0.280232	0.126891	0.326561	0.934512	0.0230658	0	2.32749	1.42585	0	2.56711	0.179905	10.7056
Bacteria; FCB group; Bacteroidetes/Chlorobi group; Bacteroidetes; Bacteroidia; Bacteroidales; Prevotellaceae; Prevotella; Prevotella copri; Prevotella copri DSM 18205;			P3_43683	P3_NODE_5651	4209	0.936657	1.65568	0.291945	1.26831	0.313628	0.884449	0.833998	0.400054	0	0.918131	0.615146	0	1.85884	0.37347	10.3503
Bacteria; FCB group; Bacteroidetes/Chlorobi group; Bacteroidetes; Bacteroidia; Bacteroidales; Prevotellaceae; Prevotella; Prevotella copri; Prevotella copri DSM 18205;			P3_48711	P3_NODE_2528	7334	0.817762	3.08535	0.837739	1.19062	0.980646	1.47396	1.33437	1.41478	0.0450379	0.410585	1.38498	0.0106052	0.808515	0.560038	14.355
Bacteria; FCB group; Bacteroidetes/Chlorobi group; Bacteroidetes; Bacteroidia; Bacteroidales; Prevotellaceae; Prevotella; Prevotella copri; Prevotella copri DSM 18205;			P3_59510	P3_NODE_13878	2389	1.29911	4.28973	1.65921	0.973623	1.39092	2.3973	1.55841	2.13353	0.299568	2.37386	3.68902	0	1.37892	1.37965	24.8229
Bacteria; FCB group; Bacteroidetes/Chlorobi group; Bacteroidetes; Bacteroidia; Bacteroidales; Prevotellaceae; Prevotella; Prevotella copri; Prevotella copri DSM 18205;			P3_62453	P3_NODE_3229	6156	0	14.6431	0.244682	0.142464	0	0.29073	0.00575983	0	0	0	0.0161765	0	0.0267564	0.205928	15.5756
[truncated: 4,175 more rows]
