# Supplementary material for: Analysis of viromes and microbiomes from pig fecal samples reveals that phages and prophages rarely carry antibiotic resistance genes
Source: ISME Commun. 2021 Oct 25;1:55. doi: 10.1038/s43705-021-00054-8 (PMC9723715; doi:10.1038/s43705-021-00054-8)
Supplement: Supplementary file 5 — Supplementary Table [file 43705_2021_54_MOESM5_ESM.xlsx]

## Sheet: Suppl. table 7
				Suppl table 7: detailed properties of ARG positive contigs from microbiota samples
Prokka product	Resfinder ARG gene(s) $	gene id	taxonomic prediction (Kaiju)	node name*	node size	P15	P3	P13	P5	P11	P9	P6	P16	P17	P12	P8	P7	P4	P2	SUM	Best Hit BLASTn on nt eval<10-50	prophage	MGE*
Streptomycin 3''-adenylyltransferase	aadA1	EBGDMEPN_58026	cellular organisms; Bacteria; Proteobacteria; Gammaproteobacteria; Pseudomonadales; Moraxellaceae; Acinetobacter; Acinetobacter bereziniae;	P17_NODE_3598	4540	0.0739036	0.189614	0.0349238	0.209972	0.832182	0.0473057	0.0859103	1.94465	2.44942	0.320579	0.252247	0.0256978	0.172331	0.156367	6.79511	Escherichia coli strain RKI3099 plasmid pRKI3099b, complete sequence		YES
Streptomycin 3''-adenylyltransferase/Dihydropteroate synthase/IS1595 family transposase ISSsu9	aadA1/sul3/dfrA1	FFFOOELH_49024/FFFOOELH_49021/FFFOOELH_49026	cellular organisms; Bacteria; Proteobacteria; Gammaproteobacteria; Pseudomonadales; Moraxellaceae; Acinetobacter; Acinetobacter bereziniae;	P16_NODE_1505	14045	0.00597228	0.192632	0	0.0407237	0.194458	0.00764571	0.0151474	8.97216	0.152866	0.228692	0.00354513	0.587008	0.0527736	0.0252726	10.4789	Proteus mirabilis strain SDDJ15 glutamine--fructose-6-phosphate aminotransferase (glmS) gene, complete cds; transposon Tn7-like, complete sequence; and ferric iron ABC transporter ATP-binding protein (fbpC) gene, complete cds
IS1595 family transposase ISSsu9/Streptomycin 3''-adenylyltransferase/Dihydropteroate synthase/hypothetical protein	dfrA1/aadA1/sul1/mph(B)	DDFLPCIH_44304/DDFLPCIH_44305/DDFLPCIH_44307/DDFLPCIH_44317	cellular organisms; Bacteria; Proteobacteria; Betaproteobacteria; Burkholderiales; Comamonadaceae; Hydrogenophaga; Hydrogenophaga intermedia;	P11_NODE_1173	14999	0	0.00819909	0.00264275	0.00762669	2.71617	0.00715941	0.00945597	1.05588	0.352352	0.0602287	0.0165982	0	0.0164723	0.0135229	4.2663	Escherichia coli strain SCU-118 plasmid pSCU-118-1, complete sequence		YES
Aminoglycoside 6-adenylyltransferase	ant(6)-Ia	JEMPECBF_45701	cellular organisms; Bacteria; Terrabacteria group; Firmicutes; Clostridia; Clostridiales; Clostridiaceae; Clostridium; Clostridium sp. ATCC 29733;	P15_NODE_1065	16029	2.14032	0.905323	1.32054	0.56855	1.07345	0.736929	0.528689	1.37415	3.06356	2.81792	1.21147	2.36553	1.69809	3.60954	23.4141	Clostridioides difficile strain DSM 29688 chromosome, complete genome
Aminoglycoside 6-adenylyltransferase	ant(6)-Ia	JCECADGM_65086	cellular organisms; Bacteria; Terrabacteria group; Firmicutes;	P9_NODE_3832	6663	1.82541	2.06102	3.35527	1.98008	3.57296	2.22407	1.73483	4.03658	13.5005	9.64125	4.19225	3.31519	5.14186	11.0426	67.6238	Lactobacillus amylophilus DSM 20533 = JCM 1125, complete genome
Aminoglycoside 6-adenylyltransferase	ant(6)-Ia	ECOLOODP_64490	cellular organisms; Bacteria; Terrabacteria group; Firmicutes; Clostridia; Clostridiales; Lachnospiraceae; unclassified Lachnospiraceae; Lachnospiraceae bacterium A2;	P6_NODE_2291	11044	1.07851	0.972482	1.97044	0.970191	1.68987	1.02743	1.23286	2.75674	6.17109	4.05806	2.09192	2.35575	2.21476	5.04597	33.6361	Lactobacillus amylophilus DSM 20533 = JCM 1125, complete genome
Aminoglycoside 6-adenylyltransferase	ant(6)-Ia	CLDFIELM_82169	cellular organisms; Bacteria; Terrabacteria group; Firmicutes; Clostridia; Clostridiales; Clostridiaceae; Clostridium; Clostridium sp. ATCC 29733;	P5_NODE_7206	4941	1.9438	1.51825	3.55391	1.86757	2.98487	1.84008	1.77252	4.42102	9.30335	9.83226	3.83941	6.02898	4.13365	11.5249	64.5646	Clostridioides difficile strain DSM 29688 chromosome, complete genome
Aminoglycoside 6-adenylyltransferase	ant(6)-Ia	FDPGDNFP_77231	cellular organisms; Bacteria; Terrabacteria group; Firmicutes; Negativicutes; Acidaminococcales; Acidaminococcaceae; Phascolarctobacterium; Phascolarctobacterium succinatutens; Phascolarctobacterium succinatutens YIT 12067;	P4_NODE_3965	7387	1.47049	1.36513	2.26445	1.24918	2.07662	1.1678	1.2288	3.38837	10.508	8.51287	3.16799	2.34273	4.28671	8.99241	52.0215	Intestinimonas butyriciproducens strain SRB-521-5-I chromosome, complete genome
Aminoglycoside 6-adenylyltransferase /Aminoglycoside 3'-phosphotransferase	ant(6)-Ia /aph(3')-III	ECOLOODP_111391 /ECOLOODP_111393	cellular organisms; Bacteria; Terrabacteria group; Firmicutes; Bacilli;	P6_NODE_9622	3953	0.40317	0.279991	0.260714	0.424427	0.679393	0.262597	0.493338	1.17427	0.98878	7.37636	0.730559	1.82001	0.968774	1.28276	17.1452	Enterococcus faecium strain E505 plasmid pE505-1, complete sequence		YES
Aminoglycoside 6-adenylyltransferase /Aminoglycoside 3'-phosphotransferase	ant(6)-Ia /aph(3')-III	CLDFIELM_79108 /CLDFIELM_79110	cellular organisms; Bacteria; Terrabacteria group; Firmicutes; Bacilli;	P5_NODE_6584	5283	0.317549	0.12415	0.292619	0.46193	0.43081	0.162611	0.187926	1.03371	1.26088	13.2997	0.688012	1.22196	1.13799	1.54532	22.1651	[Clostridium] scindens strain BL389WT3D chromosome, complete genome
Aminoglycoside 6-adenylyltransferase /Aminoglycoside 3'-phosphotransferase	ant(6)-Ia /aph(3')-III	FDPGDNFP_63076 /FDPGDNFP_63078	cellular organisms; Bacteria; Terrabacteria group; Firmicutes; Bacilli;	P4_NODE_2404	10969	0.286765	0.242914	0.13732	0.229432	0.427431	0.143583	0.265067	0.481268	0.567126	5.13814	0.744442	0.645259	2.24867	0.619456	12.1769	Staphylococcus pseudintermedius strain MAD627 chromosome
2 Aminoglycoside 6-adenylyltransferase	ant(6)-Ia/aph(3')-III	FFFOOELH_16530/FFFOOELH_16531	cellular organisms; Bacteria;	P16_NODE_174	58154	0.0490412	0.0824732	0.449183	0.251129	0.301354	0.536729	0.133528	4.09591	0.0870916	0.548871	0.133567	0.0722228	0.266949	0.0837076	7.09175	Campylobacter coli strain CFSAN032805 plasmid p1CFSAN032805, complete sequence		YES
Aminoglycoside 6-adenylyltransferase/Aminoglycoside 3'-phosphotransferase	ant(6)-Ia/aph(3')-III	DIEJKKPF_68547/DIEJKKPF_68549	cellular organisms; Bacteria; Terrabacteria group; Firmicutes; Bacilli;	P13_NODE_4171	5675	1.10855	2.18146	1.91383	1.61258	2.69507	1.87331	0.874723	2.67039	5.11226	14.0259	3.06206	1.95303	3.01126	3.81536	45.9098	Staphylococcus pseudintermedius strain MAD627 chromosome
Aminoglycoside 6-adenylyltransferase	ant(6)-Ib	DIEJKKPF_37823	cellular organisms; Bacteria; Spirochaetes; Spirochaetia; Spirochaetales; Spirochaetaceae; Treponema; Treponema lecithinolyticum; Treponema lecithinolyticum ATCC 700332;	P13_NODE_929	17469	0.108038	1.51356	3.39454	0.462748	0.302264	0.825763	0.0791599	0.00781536	0.0441192	0.106298	0.145364	0.0400714	0.150861	0.0261245	7.20673	Clostridium perfringens strain JXJA17 chromosome, complete genome
Aminoglycoside 6-adenylyltransferase	ant(6)-Ib	MKLEOOBL_83603	cellular organisms; Bacteria; Terrabacteria group; Firmicutes; Bacilli; Lactobacillales; Enterococcaceae; Enterococcus; Enterococcus villorum; Enterococcus villorum ATCC 700913;	P12_NODE_6476	3836	0.2296	0.267158	0.495999	0.397611	0.533986	0.783825	0.277301	0	0.373132	2.06715	1.06436	0.182484	1.00906	0.277596	7.95926	Campylobacter fetus strain CFF09A980 chromosome, complete genome
Aminoglycoside 6-adenylyltransferase	ant(6)-Ib	IIIAGHDD_12617	cellular organisms;Bacteria;FCB group;Bacteroidetes/Chlorobi group;Chlorobi;Chlorobia;Chlorobiales;Chlorobiaceae;Chlorobaculum;Chlorobaculum parvum;	P3_NODE_187	39937	0.0283544	2.47781	0.0645143	0.598645	0.0558491	0.133545	0.221959	0.00113952	0.0220553	0.840705	0.0760516	0.00681636	0.0876415	0.00761814	4.62271	Clostridium difficile complete genome, strain M120
Aminoglycoside 6-adenylyltransferase /tetracycline resistance ribosomal protection protein Tet(44)	ant(6)-Ib /tet(44)	BCKAJDKA_16432 /BCKAJDKA_16431	cellular organisms; Bacteria; Terrabacteria group; Firmicutes; Clostridia; Clostridiales; Ruminococcaceae; Ruminococcus; Ruminococcus gauvreauii; Ruminococcus gauvreauii DSM 19829;	P8_NODE_216	43883	0.666144	0.18963	0.176139	0.493548	0.828794	1.46986	0.926778	0.00725935	0.0439076	0.425441	8.99428	0.0256999	0.317166	0.232259	14.7969	Clostridium difficile complete genome, strain M120
Aminoglycoside 6-adenylyltransferase /tetracycline resistance ribosomal protection protein Tet(44)	ant(6)-Ib /tet(44)	EDMADJDD_37744 /EDMADJDD_37747	cellular organisms; Bacteria; Terrabacteria group; Firmicutes; Clostridia; Clostridiales; Lachnospiraceae; unclassified Lachnospiraceae; Lachnospiraceae bacterium 1_4_56FAA;	P7_NODE_613	26049	0.368703	0.349356	0.489985	0.402549	0.569669	0.376511	0.221873	0.0034941	0.0655147	0.529828	0.233197	2.0259	0.61809	0.208289	6.46296	Amedibacterium intestinale DNA, complete genome
Aminoglycoside 6-adenylyltransferase /tetracycline resistance ribosomal protection protein Tet(44)	ant(6)-Ib /tet(44)	ECOLOODP_54371 /ECOLOODP_54372	cellular organisms; Bacteria; Terrabacteria group; Firmicutes; Clostridia; Clostridiales; Lachnospiraceae; unclassified Lachnospiraceae; Lachnospiraceae bacterium 1_4_56FAA;	P6_NODE_1533	14594	0.916744	0.817382	0.673589	0.898796	1.40357	1.80273	1.33628	0.00935498	0.211243	1.57845	2.74647	0.0746129	1.65344	0.409997	14.5327	Clostridium difficile complete genome, strain M120
Aminoglycoside 6-adenylyltransferase /tetracycline resistance ribosomal protection protein Tet(44)	ant(6)-Ib /tet(44)	CLDFIELM_06057 /CLDFIELM_06056	cellular organisms; Bacteria; Terrabacteria group; Firmicutes; Clostridia; Clostridiales; Lachnospiraceae; unclassified Lachnospiraceae; Lachnospiraceae bacterium 1_4_56FAA;	P5_NODE_34	87266	0.177823	0.940428	0.0972045	2.32195	0.417814	0.273589	0.50952	0.00730094	0.028388	0.328386	0.0987086	0.0151518	0.263775	0.0581069	5.53815	Clostridium difficile complete genome, strain M120
Aminoglycoside 6-adenylyltransferase /tetracycline resistance ribosomal protection protein Tet(44)	ant(6)-Ib /tet(44)	FDPGDNFP_23099 /FDPGDNFP_23098	cellular organisms; Bacteria; Terrabacteria group; Firmicutes; Clostridia; Clostridiales; Lachnospiraceae; unclassified Lachnospiraceae; Lachnospiraceae bacterium 1_4_56FAA;	P4_NODE_315	42129	0.117472	0.182929	0.204172	0.218129	0.284165	0.246397	0.111097	0	0.0431222	0.296627	0.222193	0.0406164	3.55002	0.120363	5.6373	Clostridium difficile complete genome, strain M120
Aminoglycoside 6-adenylyltransferase/tetracycline resistance ribosomal protection protein Tet(44)	ant(6)-Ib/tet(44)	EBGDMEPN_42217 /EBGDMEPN_42216	cellular organisms; Bacteria; Terrabacteria group; Firmicutes; Clostridia; Clostridiales; Ruminococcaceae; Ruminococcus; Ruminococcus albus; Ruminococcus albus 8;	P17_NODE_1349	10509	0.646525	0.834755	0.878845	0.939757	1.36874	1.2841	0.630941	0.064957	1.02675	1.57596	0.824407	0.0888137	1.88473	0.878179	12.9275	Clostridium difficile complete genome, strain M120
Aminoglycoside 6-adenylyltransferase/tetracycline resistance ribosomal protection protein Tet(44)	ant(6)-Ib/tet(44)	DDFLPCIH_08004/DDFLPCIH_08003	cellular organisms; Bacteria; Terrabacteria group; Firmicutes; Clostridia; Clostridiales; Lachnospiraceae; unclassified Lachnospiraceae; Lachnospiraceae bacterium 1_4_56FAA;	P11_NODE_45	119019	0.129325	0.0892052	0.0902549	0.0967538	3.60501	0.226764	0.157001	0.000382366	0.0226646	0.117647	1.62988	0.0140502	0.154653	0.064759	6.39836	Clostridium difficile complete genome, strain M120
Aminoglycoside 6-adenylyltransferase/tetracycline resistance ribosomal protection protein Tet(44)	ant(6)-Ib/tet(44)	JCECADGM_59860/JCECADGM_59859	cellular organisms; Bacteria; Terrabacteria group; Firmicutes; Clostridia; Clostridiales; Lachnospiraceae; unclassified Lachnospiraceae; Lachnospiraceae bacterium 1_4_56FAA;	P9_NODE_3113	7524	0.657756	1.16048	1.25385	1.46462	1.82102	3.78213	0.735164	0.012097	0.212186	2.7615	1.36324	0.180904	2.69267	0.471761	18.5694	Clostridium difficile complete genome, strain M120
IS1595 family transposase ISCco2/Bifunctional AAC/APH	aph(2'')-Ib/aac(6')-Im	FFFOOELH_15676 /FFFOOELH_15677	cellular organisms; Bacteria; Terrabacteria group; Firmicutes; Clostridia; Clostridiales; Eubacteriaceae; Eubacterium; Eubacterium plexicaudatum; Eubacterium plexicaudatum ASF492;	P16_NODE_160	60965	0.155475	0.145238	0.201558	0.279579	0.215781	0.163223	0.375135	4.54305	0.121905	0.683267	0.203363	0.0159474	1.00032	0.128921	8.23276	Uncultured bacterium clone AmoxDisc_TwinA_Time3_GE_12 genomic sequence
Ribulose-phosphate 3-epimerase	aph(3')-Ia	MKLEOOBL_10569	cellular organisms; Bacteria; Synergistetes; Synergistia; Synergistales; Synergistaceae; Synergistes; Synergistes sp. 3_1_syn1;	P12_NODE_65	105834	0.15891	0.00271131	0.00224721	0.0900725	0.180643	0.0788041	0.151098	0.00473003	4.61388	38.1637	0.353791	0.00734911	1.24779	1.14654	46.2023	Bacteroides sp. HF-5287 chromosome, complete genome
Aminoglycoside 3'-phosphotransferase	aph(3'')-Ib	MKLEOOBL_78045	cellular organisms; Bacteria; Proteobacteria; Gammaproteobacteria;	P12_NODE_5150	4482	0	0	0	0	0.010156	0	0	0.324918	0.208807	2.96734	0	0.616051	0.00918744	0	4.13646	Mannheimia haemolytica strain 48 plasmid pKKM48, complete sequence		YES
Aminoglycoside 3'-phosphotransferase /hypothetical protein	aph(3'')-Ib /aph(6)-Id	EDMADJDD_58171 /EDMADJDD_58172	cellular organisms; Bacteria; Proteobacteria; Gammaproteobacteria; Pasteurellales; Pasteurellaceae;	P7_NODE_2290	6404	0.00654908	0.0768133	0.0123793	0	0.376722	0.0223577	0	1.805	0.257892	0.282127	0	13.8335	0.0514405	0	16.7248	Escherichia coli strain CP8-3_Sichuan plasmid pCP8-3-IncX1, complete sequence		YES
Aminoglycoside 3'-phosphotransferase/Dihydropteroate synthase/Tetracycline resistance protein, class C/Multidrug resistance protein MdtL	aph(3'')-Ib/aph(6)-Id/sul2/tet(A)/floR	FFFOOELH_52072/FFFOOELH_52073/FFFOOELH_52065/FFFOOELH_52071/FFFOOELH_52076	cellular organisms; Bacteria; Proteobacteria;	P16_NODE_1737	12629	0.0265676	0.191509	0.00941608	0.0150966	0.144174	0.0708581	0.00561526	4.8143	0.226674	0.353683	0.00394262	0.431111	0.146727	0.00803034	6.44771	Salmonella enterica subsp. enterica serovar Manhattan strain SA20084699 plasmid unnamed2, complete sequence		YES
Aminoglycoside 3'-phosphotransferase	aph(3')-III	BCKAJDKA_82219	cellular organisms; Bacteria;	P8_NODE_7375	4007	0.261669	0.153454	0.247308	0.294998	0.681597	0.312656	0.601725	2.22604	1.20901	9.18074	4.01363	1.03847	1.3154	2.59422	24.1309	Streptococcus pyogenes strain NGAS322, complete genome
Aminoglycoside 3'-phosphotransferase /Aminoglycoside 6-adenylyltransferase	aph(3')-III /ant(6)-Ia	EDMADJDD_33191 /EDMADJDD_33193	cellular organisms; Bacteria; Terrabacteria group; Firmicutes; Bacilli;	P7_NODE_461	33311	0.41171	0.0418406	0.151124	0.082418	0.0532933	0.0827411	0.105379	0.209026	0.436299	3.62042	0.20179	3.61446	0.866556	0.430796	10.3079	Staphylococcus pseudintermedius strain MAD627 chromosome
2 Aminoglycoside 3'-phosphotransferase	aph(3')-III/ant(6)-Ia	EBGDMEPN_42929 /EBGDMEPN_42931	cellular organisms; Bacteria; Terrabacteria group; Firmicutes; Bacilli;	P17_NODE_1418	10006	0.226342	0.0983235	0.245612	0.37727	0.373035	0.182443	0.152376	0.759542	2.21174	14.2296	0.442877	0.625742	0.7778	1.90039	22.6031	Herbinix sp. SD1D genome assembly SD1D, chromosome : I
Aminoglycoside 3'-phosphotransferase/Aminoglycoside 6-adenylyltransferase	aph(3')-III/ant(6)-Ia	JEMPECBF_75343/JEMPECBF_75345	cellular organisms; Bacteria; Terrabacteria group; Firmicutes; Bacilli;	P15_NODE_4288	5575	0.895228	0.125	0.241742	0.218868	0.220452	0.237561	0.222603	1.02854	1.24421	10.0194	0.902049	1.93923	1.25566	1.24609	19.7967	Staphylococcus pseudintermedius strain MAD627 chromosome
hypothetical protein	aph(6)-Id	EBGDMEPN_73861	cellular organisms; Bacteria; Proteobacteria; Gammaproteobacteria; Xanthomonadales; Xanthomonadaceae; Xanthomonas; Xanthomonas euvesicatoria; Xanthomonas campestris pv. vesicatoria str. 85-10;	P17_NODE_8143	2376	0.0353033	0.0345056	0	0.0160484	0.498107	0.0150651	0	6.79951	0.648753	0.73929	0	2.84795	0.0173309	0	11.6519	Escherichia coli strain CRE10 plasmid pCRE10.1, complete sequence		YES
16S rRNA (guanine(1405)-N(7))-methyltransferase	rmtF	EBGDMEPN_28641	cellular organisms; Bacteria; Terrabacteria group; Firmicutes; Negativicutes; Selenomonadales; Selenomonadaceae; Selenomonas; Selenomonas sputigena; Selenomonas sputigena ATCC 35185;	P17_NODE_469	24334	0.187864	0.00168459	0.00488681	0.0642462	0.196414	0	0.0218568	0	4.61514	0.0309365	0	0	0.0490739	1.56495	6.73705	Uncultured bacterium clone GE_01I_012_Contig_5 genomic sequence
16S rRNA (guanine(1405)-N(7))-methyltransferase	rmtF	MDEPNMJA_65079	cellular organisms; Bacteria; Proteobacteria; Gammaproteobacteria; Oceanospirillales; Halomonadaceae; Halomonas; Halomonas anticariensis; Halomonas anticariensis FP35 = DSM 16096;	P2_NODE_6266	3919	0.203334	0.02092	0	0.0194595	0.185841	0.00913362	0.0090476	0.0232247	2.33185	0.0256122	0.0127051	0	0.619931	2.329	5.79006	Uncultured bacterium clone GE_040101_Contig_4 genomic sequence
	SUM AMINOGLYCOSIDES					17.3189	19.8383	24.4912	19.6266	34.0017	22.4173	15.4147	60.0568	73.7365	166.785	43.6664	50.3983	45.0896	61.8612	654.702
Beta-lactamase	blaACI-1	DIEJKKPF_86964	cellular organisms; Bacteria; Terrabacteria group; Firmicutes; Negativicutes; Selenomonadales; Selenomonadaceae; Selenomonas; Selenomonas bovis; Selenomonas bovis DSM 23594;	P13_NODE_8088	3660	0.286478	0.414407	1.06136	0.614679	0.28605	1.03668	1.91819	0.0373023	0.0601654	1.37124	0.244875	0	0.13501	0.0969817	7.56341	Uncultured bacterium DCM006Tet07 genomic sequence
Beta-lactamase	blaACI-1	MKLEOOBL_26664	cellular organisms; Bacteria; Terrabacteria group; Firmicutes; Negativicutes;	P12_NODE_315	47665	0.0492743	0.148783	0.0207902	0.0623982	0.0229196	0.10138	0.709671	0.158491	0.00115496	6.81236	0.0125353	0	0.00863907	0.00425533	8.11265	Uncultured Acidaminococcus sp. clone AMP_contig_6 genomic sequence
Beta-lactamase	blaACI-1	JCECADGM_98350	cellular organisms; Bacteria; Terrabacteria group; Firmicutes; Negativicutes; Acidaminococcales; Acidaminococcaceae; Acidaminococcus; Acidaminococcus intestini; Acidaminococcus intestini RyC-MR95;	P9_NODE_10647	3673	0.137023	0.41294	0.356132	0.332205	0.173501	0.8381	0.724017	0.123901	0.0149881	0.382587	0.203341	0	0.11211	0.0966385	3.90748	Uncultured bacterium clone AZ_05D_000_Contig_1 genomic sequence
Beta-lactamase	blaACI-1	ECOLOODP_119373	cellular organisms; Bacteria; Terrabacteria group; Firmicutes; Negativicutes; Acidaminococcales; Acidaminococcaceae; Acidaminococcus; Acidaminococcus intestini; Acidaminococcus intestini RyC-MR95;	P6_NODE_11730	3452	0.085047	0.415627	0.333001	0.198829	0.105491	0.69474	1.12988	0.0659167	0	0.465235	0.25963	0	0.0954301	0.0293787	3.8782	Uncultured bacterium clone PE_08G_000_Contig_9 genomic sequence
Beta-lactamase	blaACI-1	IIIAGHDD_52728	cellular organisms;Bacteria;FCB group;Bacteroidetes/Chlorobi group;Chlorobi;Chlorobia;Chlorobiales;Chlorobiaceae;Chlorobaculum;Chlorobaculum parvum;	P3_NODE_3704	5589	0.20261	0.55009	0.163122	0.648137	0.692278	0.480336	0.640761	0.105854	0.137899	0.24245	0.0267264	0	0.184193	0.299401	4.37386	Uncultured Acidaminococcus sp. clone AMP_contig_6 genomic sequence
Beta-lactamase TEM	blaTEM-30	EDMADJDD_61190	cellular organisms; Bacteria; Proteobacteria; Gammaproteobacteria; Pasteurellales; Pasteurellaceae; Haemophilus; Haemophilus sputorum; Haemophilus sputorum CCUG 13788;	P7_NODE_2798	5213	0.128725	0	0	0	0	0	0.0136035	2.92451	0.242889	0.365838	0	14.6292	0.0631929	0.00972714	18.3777	Escherichia coli plasmid pIS04_68, strain ISO4, complete sequence		YES *
Extended-spectrum beta-lactamase PER-1	cfxA	FFFOOELH_53866	cellular organisms; Bacteria; FCB group; Bacteroidetes/Chlorobi group; Bacteroidetes; Bacteroidia; Bacteroidales; Prevotellaceae; Paraprevotella; Paraprevotella clara; Paraprevotella clara YIT 11840;	P16_NODE_1880	11922	0.365861	0.233812	0.0897703	0.441374	0.488716	0.222178	0.868445	0.729089	0.0415586	0.972424	0.0501171	0	0.18306	0.00425328	4.69066	Bacteroides fragilis strain DCMOUH0067B chromosome, complete genome
Extended-spectrum beta-lactamase PER-1	cfxA	JEMPECBF_73751	cellular organisms; Bacteria; FCB group; Bacteroidetes/Chlorobi group; Bacteroidetes; Bacteroidia; Bacteroidales; Prevotellaceae; Prevotella;	P15_NODE_4015	5845	0.93998	0.245465	0.088161	0.547989	0.334873	0.226587	1.29819	0.381511	0.178952	1.06471	0.0596304	0	0.591781	0.0173508	5.97518	Parabacteroides distasonis ATCC 8503 isolate Parabacteroides distasonis 82G9 genome assembly, chromosome: 1
Extended-spectrum beta-lactamase PER-1	cfxA	MKLEOOBL_49478	cellular organisms; Bacteria; FCB group; Bacteroidetes/Chlorobi group; Bacteroidetes; Bacteroidia; Bacteroidales; Prevotellaceae; Paraprevotella; Paraprevotella clara; Paraprevotella clara YIT 11840;	P12_NODE_1254	14697	0.325318	0.301232	0.0728204	0.500733	0.582271	0.180228	0.85405	0.424217	0.044949	1.76203	0.0338786	0	0.226946	0.0138008	5.32248	Bacteroides fragilis strain DCMOUH0067B chromosome, complete genome
Extended-spectrum beta-lactamase PER-1	cfxA	ECOLOODP_61951	cellular organisms; Bacteria; FCB group; Bacteroidetes/Chlorobi group; Bacteroidetes; Bacteroidia; Bacteroidales; Prevotellaceae; Paraprevotella; Paraprevotella clara; Paraprevotella clara YIT 11840;	P6_NODE_2076	11949	0.470332	0.401385	0.145962	0.583978	0.662847	0.251632	1.74483	0.624609	0.0737151	1.33144	0.0500039	0	0.244677	0.038193	6.62361	Bacteroides fragilis strain DCMOUH0067B chromosome, complete genome
Extended-spectrum beta-lactamase PER-1	cfxA	CLDFIELM_44926	cellular organisms; Bacteria; FCB group; Bacteroidetes/Chlorobi group; Bacteroidetes; Bacteroidia; Bacteroidales; Prevotellaceae; Paraprevotella; Paraprevotella clara; Paraprevotella clara YIT 11840;	P5_NODE_1807	12118	0.401475	0.345045	0.160281	0.723726	0.492081	0.295384	0.997773	0.67223	0.0318006	0.960838	0.0945041	0	0.268449	0.0795052	5.52309	Bacteroides fragilis strain DCMOUH0067B chromosome, complete genome
Extended-spectrum beta-lactamase PER-1	cfxA	FDPGDNFP_84388	cellular organisms; Bacteria; FCB group; Bacteroidetes/Chlorobi group; Bacteroidetes; Bacteroidia; Bacteroidales; Prevotellaceae; Prevotella;	P4_NODE_4975	6250	0.375785	0.229559	0.076106	0.390461	0.502533	0.337902	0.828288	0.342227	0.167356	2.10385	0.135432	0	1.30452	0.0567925	6.85081	Parabacteroides distasonis ATCC 8503 isolate Parabacteroides distasonis 82G9 genome assembly, chromosome: 1
Extended-spectrum beta-lactamase PER-1	cfxA5	DDFLPCIH_45096	cellular organisms; Bacteria; FCB group; Bacteroidetes/Chlorobi group; Bacteroidetes; Bacteroidia; Bacteroidales; Prevotellaceae; Paraprevotella; Paraprevotella clara; Paraprevotella clara YIT 11840;	P11_NODE_1228	14585	0.37095	0.188311	0.0978394	0.454904	1.00495	0.284688	0.773089	0.652133	0.0339707	0.925633	0.327732	0	0.200456	0.00695339	5.32161	Bacteroides fragilis strain DCMOUH0067B chromosome, complete genome
Extended-spectrum beta-lactamase PER-1	cfxA5	IIIAGHDD_63310	cellular organisms;Bacteria;FCB group;Bacteroidetes/Chlorobi group;Chlorobi;Chlorobia;Chlorobiales;Chlorobiaceae;Chlorobaculum;Chlorobaculum parvum;	P3_NODE_5872	4101	0.306806	0.309869	0.125653	0.576473	0.566078	0.288033	1.04617	0.565948	0.201358	0.795457	0.0242825	0	0.220902	0.0494588	5.07649	Parabacteroides distasonis ATCC 8503 isolate Parabacteroides distasonis 82G9 genome assembly, chromosome: 1
Extended-spectrum beta-lactamase PER-1	cfxA6	JEMPECBF_73808	cellular organisms; Bacteria; FCB group; Bacteroidetes/Chlorobi group; Bacteroidetes; Bacteroidia; Bacteroidales; Prevotellaceae; Prevotella; Prevotella copri; Prevotella copri DSM 18205;	P15_NODE_4025	5835	1.99818	0.702531	0.00679324	0.300604	0.257436	0.276051	0.905428	0	0.00943468	5.41007	1.92851	0.00666483	2.45587	0.304159	14.5617	Prevotella copri strain YF2 chromosome
Extended-spectrum beta-lactamase PER-1	cfxA6	JCECADGM_91991	cellular organisms; Bacteria; FCB group; Bacteroidetes/Chlorobi group; Bacteroidetes; Bacteroidia; Bacteroidales; Prevotellaceae; Prevotella; Prevotella copri; Prevotella copri DSM 18205;	P9_NODE_9068	4035	0.737983	1.63564	0.176826	0.633153	0.462526	1.76534	1.71356	0.225571	0	9.14191	3.6526	0	5.18426	0.364441	25.6938	Prevotella copri strain YF2 chromosome
Extended-spectrum beta-lactamase PER-1	cfxA6	CLDFIELM_77809	cellular organisms; Bacteria; FCB group; Bacteroidetes/Chlorobi group; Bacteroidetes; Bacteroidia; Bacteroidales; Porphyromonadaceae; Porphyromonas; Porphyromonas somerae; Porphyromonas somerae DSM 23386;	P5_NODE_6336	5426	1.45315	1.63185	0.160717	1.08223	0.369121	0.82461	1.5226	0.872267	0.0101458	6.23409	4.25787	0	4.45476	1.08405	23.9575	Prevotella copri strain YF2 chromosome
Extended-spectrum beta-lactamase PER-1	cfxA6	FDPGDNFP_104220	cellular organisms; Bacteria; FCB group; Bacteroidetes/Chlorobi group; Bacteroidetes; Bacteroidia; Bacteroidales; Prevotellaceae; Prevotella; Prevotella copri; Prevotella copri DSM 18205;	P4_NODE_8842	4049	0.963312	1.04279	0.186005	0.480286	0.52838	0.72491	1.38362	0.213551	0.0135963	3.86723	2.50863	0	8.50207	0.57608	20.9905	Prevotella copri strain YF2 chromosome
Extended-spectrum beta-lactamase PER-1	cfxA6	IIIAGHDD_51067	cellular organisms;Bacteria;FCB group;Bacteroidetes/Chlorobi group;Chlorobi;Chlorobia;Chlorobiales;Chlorobiaceae;Chlorobaculum;Chlorobaculum parvum;	P3_NODE_3422	5913	0.730569	2.0174	0.00670363	0.328882	0.123171	0.193714	0.737574	0.00769641	0.00931022	3.27622	1.57466	0	1.51815	0.180088	10.7041	Prevotella copri strain YF2 chromosome
Extended-spectrum beta-lactamase PER-1	cepA-44	DDFLPCIH_02112	cellular organisms; Bacteria; FCB group; Bacteroidetes/Chlorobi group; Bacteroidetes; Bacteroidia; Bacteroidales; Bacteroidaceae; Bacteroides; Bacteroides fragilis; Bacteroides fragilis NCTC 9343;	P11_NODE_6	290015	0.00751994	0.00127212	0.0194082	0.000262958	4.41311	0.00111081	0.000733566	0.000784595	0.552193	0.00813337	0	0.00120685	0.00127788	0.0194078	5.02642	Bacteroides fragilis strain BOB25, complete genome
	SUM BETA-LACTAMASES					10.3364	11.228	3.34745	8.9013	12.0683	9.0236	19.8105	9.12781	1.82544	47.4937	15.445	14.637	25.9558	3.33092	192.531
Chloramphenicol acetyltransferase	cat	DDFLPCIH_75941	cellular organisms; Bacteria; Terrabacteria group; Firmicutes; Negativicutes; Acidaminococcales; Acidaminococcaceae; Phascolarctobacterium; Phascolarctobacterium succinatutens; Phascolarctobacterium succinatutens YIT 12067;	P11_NODE_4949	5503	0.0457281	0.342661	0.00720308	0.381101	2.15065	0.00650457	0.0257732	0.355603	0.0200078	0.15504	0.0723843	0	0.0897942	0.221149	3.8736	Uncultured prokaryote from Rat gut metagenome metamobilome, plasmid pRGFK0008		YES
Chloramphenicol acetyltransferase	catP	MDEPNMJA_45260	cellular organisms; Bacteria; Terrabacteria group; Firmicutes; Clostridia; Clostridiales; Ruminococcaceae; Ruminococcus; Ruminococcus bromii; Ruminococcus bromii L2-63;	P2_NODE_2532	7039	0.131082	0.0349419	0.0675753	0.0379196	0.0194002	0.0152556	0	0.025861	0.132955	0.185377	0.0212209	0.033149	0.04095	3.04721	3.7929	0
	SUM CAT					0.17681	0.377603	0.0747784	0.419021	2.17005	0.0217601	0.0257732	0.381464	0.152963	0.340416	0.0936052	0.033149	0.130744	3.26836	7.6665
Ribosomal RNA large subunit methyltransferase Cfr	cfr(C)	EBGDMEPN_65915	cellular organisms; Bacteria; Terrabacteria group; Firmicutes; Bacilli; Lactobacillales; Streptococcaceae; Streptococcus; Streptococcus infantis; Streptococcus infantis SK1302;	P17_NODE_5509	3206	0.0915727	0.10229	0.0494555	0.142723	0.269765	0.0334947	0.320733	1.22076	3.86355	0.438316	0.543574	0.448816	0.321102	1.56583	9.41199	Clostridioides difficile strain 020696 chromosome
Ribosomal RNA large subunit methyltransferase Cfr	Cfr(E)	FFFOOELH_104210	cellular organisms; Bacteria; Terrabacteria group; Firmicutes; Clostridia; Clostridiales; Ruminococcaceae; Ruminococcus;	P16_NODE_12151	2538	0.1322	0.355335	0.0624721	0.270432	0.358702	0.169242	0.20956	95.7694	2.6029	1.89833	0.372748	0.0306456	0.292043	0.799174	103.323	Clostridium perfringens transposon Tn4451 site-specific recombinase (tnpX), chloramphenicol acetyltransferase (catP), tnpV, tnpY, tnpZ, and tnpW genes, complete cds		YES
rRNA adenine N-6-methyltransferase/Tetracycline resistance protein TetM from transposon TnFO1	erm(47)/tet(T)	DDFLPCIH_79172/DDFLPCIH_79178	cellular organisms; Bacteria; Terrabacteria group; Firmicutes; Bacilli; Lactobacillales; Aerococcaceae; Aerococcus; Aerococcus urinae; Aerococcus urinae ACS-120-V-Col10a;	P11_NODE_5554	5093	0	0.0160977	0.0700465	0	1.61771	0	0.013924	0.0178711	0	0	0	0	0	0	1.73565	Peptoniphilus sp. ING2-D1G genome assembly, chromosome: I
rRNA adenine N-6-methyltransferase	erm(B)	JEMPECBF_82184	cellular organisms; Bacteria; Terrabacteria group; Firmicutes; Bacilli; Lactobacillales;	P15_NODE_5570	4659	0.981218	0.624701	0.476445	4.01852	2.3937	0.568535	0.388138	14.1245	4.79735	2.14365	1.92368	0.133554	2.41288	4.27733	39.2642	Enterococcus saigonensis VE80 plasmid pVE80-1 DNA, complete sequence		YES
rRNA adenine N-6-methyltransferase	erm(B)	DIEJKKPF_66999	cellular organisms; Bacteria; Terrabacteria group; Firmicutes; Bacilli; Lactobacillales;	P13_NODE_3919	5955	0.71133	0.571351	0.845356	3.29123	1.91862	0.595075	0.369163	11.8224	4.35419	1.78668	1.32108	0.104488	1.79787	3.0399	32.5287	Enterococcus saigonensis VE80 plasmid pVE80-1 DNA, complete sequence		YES
rRNA adenine N-6-methyltransferase	erm(B)	DDFLPCIH_91099	cellular organisms; Bacteria; Terrabacteria group; Firmicutes; Bacilli; Lactobacillales;	P11_NODE_8155	3945	0.467775	0.48838	0.452151	3.29598	2.11154	0.471818	0.341543	7.84437	5.20511	1.31034	5.62914	0.13801	2.45294	3.57331	33.7824	Oscillibacter sp. NSJ-62 chromosome
rRNA adenine N-6-methyltransferase	erm(B)	JCECADGM_39042	cellular organisms; Bacteria; Terrabacteria group; Firmicutes; Bacilli; Lactobacillales; Streptococcaceae; Streptococcus; Streptococcus suis; Streptococcus suis EA1832.92;	P9_NODE_1105	14766	0.349361	0.821742	0.526152	1.77665	2.20722	1.1054	0.27855	4.75553	2.25186	1.25757	1.34881	0.0869123	1.7792	2.70262	21.2476	Clostridioides difficile strain CD21062 chromosome, complete genome
rRNA adenine N-6-methyltransferase	erm(B)	EDMADJDD_69700	cellular organisms; Bacteria; Terrabacteria group; Firmicutes; Negativicutes; Acidaminococcales; Acidaminococcaceae; Phascolarctobacterium; Phascolarctobacterium succinatutens; Phascolarctobacterium succinatutens YIT 12067;	P7_NODE_5050	2675	0.470359	0.536353	0.370454	3.79171	2.04199	0.374673	0.357889	7.89387	8.29372	3.65851	2.92233	0.741441	4.11011	5.59205	41.1555	Streptococcus pneumoniae isolate GPS_HK_150-sc-2296816 genome assembly, chromosome: 1
rRNA adenine N-6-methyltransferase	erm(B)	ECOLOODP_112646	cellular organisms; Bacteria;	P6_NODE_9934	3872	0.985684	0.402304	0.276405	2.91497	1.11682	0.425247	1.11721	4.71308	11.1041	5.79382	2.30182	0.763323	4.55171	8.23737	44.7039	Clostridium perfringens strain 4928STDY7387880 genome assembly, chromosome: 1
rRNA adenine N-6-methyltransferase /Flavin-dependent monooxygenase	erm(F) /tet(X)	CLDFIELM_55411 /CLDFIELM_55412	cellular organisms; Bacteria; FCB group; Bacteroidetes/Chlorobi group; Bacteroidetes; Bacteroidia; Bacteroidales; Bacteroidaceae; Bacteroides; Bacteroides fragilis; Bacteroides fragilis 3_1_12;	P5_NODE_2868	9110	0.741206	1.18793	0.469919	2.54485	1.50898	1.10409	0.408676	2.89239	2.33862	1.9557	1.75991	0.00426886	2.12897	0.523218	19.5687	Uncultured bacterium clone TG_05B_000_Contig_2 genomic sequence
rRNA adenine N-6-methyltransferase /Flavin-dependent monooxygenase	erm(F) /tet(X)	FDPGDNFP_12321 /FDPGDNFP_12322	cellular organisms; Bacteria; FCB group; Bacteroidetes/Chlorobi group; Bacteroidetes; Bacteroidia; Bacteroidales; Prevotellaceae; Prevotella; Prevotella disiens; Prevotella disiens JCM 6334 = ATCC 29426;	P4_NODE_110	73486	0.127272	0.118818	0.106262	0.237131	0.603943	0.125671	0.213268	0.481805	1.31924	0.292302	0.193105	0.000529207	10.1329	0.589976	14.5422	Bacteroides fragilis strain DCMOUH0085B chromosome, complete genome
rRNA adenine N-6-methyltransferase /Flavin-dependent monooxygenase	erm(F) /tet(X)	IIIAGHDD_36738 /IIIAGHDD_36737	cellular organisms;Bacteria;FCB group;Bacteroidetes/Chlorobi group;Chlorobi;Chlorobia;Chlorobiales;Chlorobiaceae;Chlorobaculum;Chlorobaculum parvum;	P3_NODE_1566	10368	0.736221	1.34824	0.600237	1.56672	2.45422	0.845842	0.212034	3.20862	4.73097	1.55383	1.70485	0.0150036	2.4386	0.410825	21.8262	Uncultured bacterium clone TG_03F_000_Contig_5 genomic sequence
rRNA adenine N-6-methyltransferase/Enterobactin exporter EntS/Flavin-dependent monooxygenase	erm(F)/mef(A)/tet(X)	DIEJKKPF_25763/DIEJKKPF_25788/DIEJKKPF_25762	cellular organisms; Bacteria; FCB group; Bacteroidetes/Chlorobi group; Bacteroidetes; Bacteroidia; Bacteroidales;	P13_NODE_406	31592	1.24658	1.64012	0.727727	2.81106	1.53306	1.51146	0.324361	6.12797	0.83295	1.72364	1.15999	0.0270817	1.19395	0.967862	21.8278	Bacteroides uniformis NBRC 113350 DNA, complete genome
rRNA adenine N-6-methyltransferase /Flavin-dependent monooxygenase	erm(F)/tet(X)	MKLEOOBL_49443/MKLEOOBL_49442	cellular organisms; Bacteria; FCB group; Bacteroidetes/Chlorobi group; Bacteroidetes; Bacteroidia; Bacteroidales; Bacteroidaceae; Bacteroides; Bacteroides fragilis; Bacteroides fragilis 3_1_12;	P12_NODE_1252	14716	2.59063	1.01395	0.751506	0.836932	1.6363	0.829436	0.399969	0.2876	4.38061	1.98825	0.395868	0.00528531	1.44386	1.67808	18.2383	Uncultured bacterium clone TG_03F_000_Contig_5 genomic sequence
rRNA adenine N-6-methyltransferase/Flavin-dependent monooxygenase	erm(F)/tet(X)	JCECADGM_42066/JCECADGM_42067	cellular organisms; Bacteria; FCB group; Bacteroidetes/Chlorobi group; Bacteroidetes; Bacteroidia; Bacteroidales; Bacteroidaceae; Bacteroides; Bacteroides fragilis; Bacteroides fragilis 3_1_12;	P9_NODE_1313	13148	0.848503	1.73973	0.759729	1.56317	2.0634	1.08625	0.480031	3.01823	3.55062	1.51157	1.44284	0.00591562	2.04199	0.404951	20.5169	Uncultured bacterium clone TG_03F_000_Contig_5 genomic sequence
rRNA adenine N-6-methyltransferase	erm(G)	EBGDMEPN_47515	cellular organisms; Bacteria; Terrabacteria group; Firmicutes; Clostridia; Clostridiales; Lachnospiraceae; Lachnoclostridium; [Clostridium] clostridioforme; [Clostridium] clostridioforme AGR2157;	P17_NODE_1909	7856	0.11745	0.114796	0.0302739	0.257248	0.191209	0.0364508	0.112836	0.851553	8.28293	1.92291	0.564082	0.707888	1.80836	2.24621	17.2442	Clostridioides difficile Cd-13Lar ermG-carrying contig genomic sequence
rRNA adenine N-6-methyltransferase	erm(G)	FFFOOELH_41846	cellular organisms; Bacteria; FCB group; Bacteroidetes/Chlorobi group; Bacteroidetes; Bacteroidia; Bacteroidales; Bacteroidaceae; Bacteroides; Bacteroides coprophilus; Bacteroides coprophilus DSM 18228 = JCM 13818;	P16_NODE_1035	18726	0.0335953	0.116021	0.872108	0.319692	0.415668	0.691961	0.138225	3.87139	1.09362	0.482415	0.268553	0.334357	0.774041	0.693215	10.1049	Clostridioides difficile Cd-13Lar ermG-carrying contig genomic sequence
rRNA adenine N-6-methyltransferase	erm(G)	MKLEOOBL_56761	cellular organisms; Bacteria; Terrabacteria group; Firmicutes; Clostridia; Clostridiales; unclassified Clostridiales; unclassified Clostridiales (miscellaneous); Clostridiales bacterium VE202-13;	P12_NODE_1841	10307	0.126142	0.206813	0.14614	0.347755	0.313561	0.184061	0.110085	1.23188	4.31032	3.00432	0.87438	0.603695	2.50496	3.64552	17.6096	Clostridioides difficile Cd-13Lar ermG-carrying contig genomic sequence
rRNA adenine N-6-methyltransferase	erm(G)	DDFLPCIH_82088	cellular organisms; Bacteria; FCB group; Bacteroidetes/Chlorobi group; Bacteroidetes; Bacteroidia; Bacteroidales; Bacteroidaceae; Bacteroides; Bacteroides coprophilus; Bacteroides coprophilus DSM 18228 = JCM 13818;	P11_NODE_6115	4786	0.219078	0.291214	0.231901	0.478031	1.43615	0.23185	0.200032	1.20761	2.30052	1.65683	1.25883	0.755684	1.53149	1.85412	13.6533	Uncultured bacterium clone IP_UpxY-ErmG integrase, UpxY, hypothetical protein, and ErmG genes, complete cds		YES
rRNA adenine N-6-methyltransferase	erm(G)	EDMADJDD_27356	cellular organisms; Bacteria; FCB group; Bacteroidetes/Chlorobi group; Bacteroidetes; Bacteroidia; Bacteroidales; Bacteroidaceae; Bacteroides; Bacteroides coprophilus; Bacteroides coprophilus DSM 18228 = JCM 13818;	P7_NODE_308	43664	0.040342	0.0600846	0.238754	0.071609	0.0740169	0.0442679	0.0503474	0.179267	0.672004	0.849403	0.135699	7.88135	1.33255	0.354201	11.9839	Clostridioides difficile Cd-13Lar ermG-carrying contig genomic sequence
rRNA adenine N-6-methyltransferase	erm(G)	MDEPNMJA_49946	cellular organisms; Bacteria; FCB group; Bacteroidetes/Chlorobi group; Bacteroidetes; Bacteroidia; Bacteroidales; Bacteroidaceae; Bacteroides; Bacteroides coprophilus; Bacteroides coprophilus DSM 18228 = JCM 13818;	P2_NODE_3235	6099	0.158162	0.268849	0.188477	0.387624	0.343317	0.158461	0.133714	1.82065	6.44477	3.21744	0.930679	0.867182	3.49059	4.88037	23.2903	Clostridioides difficile Cd-13Lar ermG-carrying contig genomic sequence
rRNA adenine N-6-methyltransferase	erm(Q)	DDFLPCIH_120725	cellular organisms; Bacteria; Terrabacteria group; Firmicutes; Clostridia; Clostridiales; Peptostreptococcaceae;	P11_NODE_17974	2255	0.185988	0.109072	0.175781	0.946932	0.706509	0.41271	0.15724	0.141269	0.219717	2.80425	0.441608	0.0172458	0.146086	0.224867	6.68928	[Clostridium] hiranonis strain DSM 13275 chromosome, complete genome
rRNA adenine N-6-methyltransferase	erm(Q)	CLDFIELM_31190	cellular organisms; Bacteria; Terrabacteria group; Firmicutes; Clostridia; Clostridiales; Peptostreptococcaceae; Intestinibacter; Intestinibacter bartlettii; Intestinibacter bartlettii DSM 16795;	P5_NODE_815	18626	0.371532	0.178267	0.536289	2.85787	0.224835	0.451613	0.565386	0.288309	0.171426	0.840675	0.427715	0.0167032	0.221079	1.96558	9.11728	Turicibacter sp. H121, complete genome
rRNA adenine N-6-methyltransferase	erm(Q)	MDEPNMJA_48072	cellular organisms; Bacteria; Terrabacteria group; Firmicutes; Clostridia; Clostridiales; Peptostreptococcaceae; Intestinibacter; Intestinibacter bartlettii; Intestinibacter bartlettii DSM 16795;	P2_NODE_2931	6454	0.415894	0.254061	0.479053	3.08994	0.204534	0.604527	0.49445	0.289102	0.170596	0.489897	0.40117	0.0120512	0.185027	2.06633	9.15663	Turicibacter sp. H121, complete genome
Enterobactin exporter EntS	mef(A)	JCECADGM_22263	cellular organisms; Bacteria; Terrabacteria group; Firmicutes; Clostridia; Clostridiales; Clostridiaceae; Clostridium; Clostridium lundense; Clostridium lundense DSM 17049;	P9_NODE_362	34826	0.603345	0.283674	0.358529	0.528836	0.380352	3.59016	0.0509067	0.83632	0.0284536	0.383328	0.20445	0.00111667	0.791023	0.468841	8.50933	Uncultured bacterium clone IP_UpxY-cmeABC integrase, UpxY, GNAT family N-acetyltransferase, cmeA, cmeB, cmeC, IS1380-like element IS614 family transposase, mefA, mel, hypothetical protein, vatB, and ErmG genes, complete cds		YES
Enterobactin exporter EntS	mef(A)	BCKAJDKA_20825	cellular organisms; Bacteria; FCB group; Bacteroidetes/Chlorobi group; Bacteroidetes; Bacteroidia; Bacteroidales;	P8_NODE_329	36276	1.18389	1.75832	0.793296	2.09701	1.45432	1.55015	0.341126	4.79351	0.166933	1.20778	2.17827	0.00107204	0.575513	0.793966	18.8952	Bacteroides uniformis NBRC 113350 DNA, complete genome
Enterobactin exporter EntS	mef(A)	ECOLOODP_70903	cellular organisms; Bacteria; FCB group; Bacteroidetes/Chlorobi group; Bacteroidetes; Bacteroidia; Bacteroidales;	P6_NODE_2906	9200	2.68053	2.35708	2.02932	3.35718	1.86036	2.78576	1.14852	5.60946	0.137628	3.00032	1.70481	0.0042271	0.948887	5.03218	32.6563	Phocaeicola dorei strain DSM 17855 chromosome, complete genome
Enterobactin exporter EntS	mef(A)	CLDFIELM_13929	cellular organisms; Bacteria; FCB group; Bacteroidetes/Chlorobi group; Bacteroidetes; Bacteroidia; Bacteroidales; Bacteroidaceae; Bacteroides;	P5_NODE_160	41993	1.47914	1.98653	0.792903	3.64937	1.64222	1.9571	0.445826	7.20569	0.159938	1.51304	0.929593	0.0157435	0.545211	0.867003	23.1893	Bacteroides uniformis NBRC 113350 DNA, complete genome
Enterobactin exporter EntS	mef(A)	FDPGDNFP_95700	cellular organisms; Bacteria;	P4_NODE_6979	4821	2.34017	1.11389	2.14596	2.46771	1.67121	2.36849	0.919351	6.38125	0.285477	1.76972	3.01578	0.161333	3.01512	2.70314	30.3586	Bacteroides fragilis strain HMW 615 transposon CTnHyb, complete sequence		YES
Enterobactin exporter EntS	mef(A)	IIIAGHDD_68534	cellular organisms;Bacteria;FCB group;Bacteroidetes/Chlorobi group;Chlorobi;Chlorobia;Chlorobiales;Chlorobiaceae;Chlorobaculum;Chlorobaculum parvum;	P3_NODE_7175	3612	3.64597	3.48415	2.51308	4.04323	2.05417	3.22073	0.549729	8.22738	0.289583	2.94565	1.81962	0.0215334	1.55045	6.35951	40.7248	Bacteroides fragilis strain HMW 615 transposon CTnHyb, complete sequence		YES
hypothetical protein	mph(B)	FFFOOELH_92730	cellular organisms; Bacteria;	P16_NODE_8446	3416	0	0	0	0	2.07875	0	0	1.06578	0	0	0	0	0	0	3.14453	Escherichia coli strain S15FP06257 plasmid unnamed, complete sequence		YES
hypothetical protein	mph(N)	EDMADJDD_14211	cellular organisms; Bacteria; Terrabacteria group; Firmicutes; Bacilli; Bacillales; Planococcaceae; Sporosarcina; Sporosarcina sp. D27;	P7_NODE_96	85833	0.124111	0.107935	0.0452574	0.109729	0.0890945	0.52045	0.112363	0	0	0	0	8.39876	0.000479747	0	9.50818	Clostridium bovifaecis strain BXX chromosome, complete genome
IS1595 family transposase ISSsu9/Streptomycin 3''-adenylyltransferase/Dihydropteroate synthase/hypothetical protein	dfrA1/aadA1/sul1/mph(B)	DDFLPCIH_44304/DDFLPCIH_44305/DDFLPCIH_44307/DDFLPCIH_44317	cellular organisms; Bacteria; Proteobacteria; Betaproteobacteria; Burkholderiales; Comamonadaceae; Hydrogenophaga; Hydrogenophaga intermedia;	P11_NODE_1173	14999	0	0.00819909	0.00264275	0.00762669	2.71617	0.00715941	0.00945597	1.05588	0.352352	0.0602287	0.0165982	0	0.0164723	0.0135229	4.2663	Escherichia coli strain SCU-118 plasmid pSCU-118-1, complete sequence		YES
	SUM MACROLIDE RESISTANCE					23.9815	23.2087	18.0122	53.6663	41.0639	27.8594	10.4443	112.244	78.2456	51.1241	37.2753	21.8258	55.9223	66.1661	621.04
IS1595 family transposase ISSag10	lnu(C)	FFFOOELH_23171	cellular organisms; Bacteria; Terrabacteria group; Firmicutes; Clostridia; Clostridiales; Clostridiaceae; Butyricicoccus; Butyricicoccus pullicaecorum; Butyricicoccus pullicaecorum 1.2;	P16_NODE_316	41820	0.22665	0.0431296	0.144071	0.135856	0.0533345	0.0804567	0.238249	3.75758	0.180345	0.187212	0.0357183	0	0.101419	0.0157628	5.19979	Campylobacter jejuni strain ZH003 chromosome, complete genome
IS1595 family transposase ISSag10	lnu(C)	FFFOOELH_45029	cellular organisms; Bacteria; Terrabacteria group; Firmicutes; Clostridia; Clostridiales; Clostridiaceae; Butyricicoccus; Butyricicoccus pullicaecorum; Butyricicoccus pullicaecorum 1.2;	P16_NODE_1227	16176	0.280017	0.400399	0.203388	0.285228	0.911737	0.497886	0.188511	3.54764	0.537717	0.086872	0.443246	0.0192331	0.129827	0.172411	7.70411	Campylobacter jejuni strain ZH003 chromosome, complete genome
IS1595 family transposase ISSag10	lnu(C)	FFFOOELH_71827	cellular organisms; Bacteria;	P16_NODE_3984	6349	1.22868	0.587547	0.287191	0.582564	1.26901	1.22905	0.692508	1.6056	1.75152	2.31609	0.494071	2.14384	1.47227	1.01431	16.6742	Brachyspira pilosicoli 95/1000, complete genome
IS1595 family transposase ISSag10	lnu(C)	JEMPECBF_72971	cellular organisms; Bacteria;	P15_NODE_3884	5985	2.61382	0.595884	0.470232	0.643479	1.17886	1.38753	1.10786	0.669136	1.63728	2.29763	1.16471	2.22874	1.65125	1.1692	18.8156	Lactobacillus animalis strain P38 chromosome, complete genome
IS1595 family transposase ISSag10	lnu(C)	JEMPECBF_83499	cellular organisms; Bacteria; Terrabacteria group; Firmicutes; Clostridia; Clostridiales; Lachnospiraceae; Dorea; Dorea formicigenerans; Dorea formicigenerans 4_6_53AFAA;	P15_NODE_5842	4523	0.871632	0.788496	0.39437	0.514257	0.58371	0.466921	0.431166	1.14703	0.0608571	0.821104	0.407314	0	0.546249	0.302698	7.3358	[Eubacterium] hallii isolate EH1 genome assembly, chromosome: I
hypothetical protein	lnu(C)	DIEJKKPF_122089	cellular organisms; Bacteria; Terrabacteria group; Firmicutes; Clostridia; Clostridiales; Clostridiaceae; Butyricicoccus; Butyricicoccus pullicaecorum; Butyricicoccus pullicaecorum 1.2;	P13_NODE_20698	2039	0.575934	0.804173	1.16641	0.673228	1.33946	0.684645	0.260845	0.982045	1.43096	0.27075	0.390712	0.114436	0.323124	0.273557	9.29028	Erysipelotrichaceae bacterium SG0102 DNA, complete genome
IS1595 family transposase ISSag10	lnu(C)	DIEJKKPF_87557	cellular organisms; Bacteria;	P13_NODE_8248	3611	1.80026	1.13522	0.746448	0.781414	1.9791	1.59594	1.4238	1.23508	2.72894	3.78037	0.854905	3.81246	2.2807	1.71319	25.8678	Fusobacterium sp. P6 Po strain Fusobacterium gastrosuis sp. nov. CDW1, P6 Po genome assembly, chromosome: chr
IS1595 family transposase ISSag10	lnu(C)	DDFLPCIH_67491	cellular organisms; Bacteria;	P11_NODE_3565	6927	0.86581	1.01786	0.515009	0.511935	2.47081	0.687266	0.440212	0.400757	0.341736	0.572367	0.273144	0.589487	0.481511	0.592943	9.76085	Campylobacter jejuni strain ZH003 chromosome, complete genome
IS1595 family transposase ISSag10	lnu(C)	JCECADGM_65142	cellular organisms; Bacteria; Terrabacteria group; Firmicutes; Clostridia; Clostridiales; Clostridiaceae; Butyricicoccus; Butyricicoccus pullicaecorum; Butyricicoccus pullicaecorum 1.2;	P9_NODE_3842	6648	0.731811	0.530291	1.13287	0.407234	0.691554	1.34068	0.272012	0.616095	1.17589	0.218927	0.704029	0.935964	0.359255	0.465277	9.58189	Campylobacter jejuni strain ZH003 chromosome, complete genome
IS1595 family transposase ISSag10	lnu(C)	JCECADGM_86126	cellular organisms; Bacteria; Proteobacteria; Gammaproteobacteria; Aeromonadales; Succinivibrionaceae; Succinivibrio; Succinivibrio dextrinosolvens; Succinivibrio dextrinosolvens H5;	P9_NODE_7687	4434	0.198635	0.979979	0.196673	0.283789	0.503033	0.774986	0.327866	0.390017	0.0620786	0.1811	0.179671	0	0.0650083	0.137233	4.28007	Erysipelotrichaceae bacterium SG0102 DNA, complete genome
IS1595 family transposase ISSag10	lnu(C)	BCKAJDKA_58637	cellular organisms; Bacteria; Terrabacteria group; Firmicutes;	P8_NODE_3079	7440	0.321317	0.606075	0.181144	0.579139	0.960556	0.375267	0.309777	1.08267	1.30229	0.451955	0.950319	0.0784058	0.819134	0.865573	8.88362	Enterocloster bolteae strain CBBP-2 chromosome, complete genome
IS1595 family transposase ISSag10	lnu(C)	BCKAJDKA_81637	cellular organisms; Bacteria;	P8_NODE_7240	4060	2.6755	1.41354	0.67366	1.0425	2.23112	2.22174	1.65061	1.3563	3.03732	4.4501	1.97448	4.3487	3.03257	2.41048	32.5186	Lactobacillus animalis strain P38 chromosome, complete genome
IS1595 family transposase ISSag10	lnu(C)	EDMADJDD_47838	cellular organisms; Bacteria; Terrabacteria group; Firmicutes; Clostridia; Clostridiales; Clostridiaceae; Butyricicoccus; Butyricicoccus pullicaecorum; Butyricicoccus pullicaecorum 1.2;	P7_NODE_1143	13561	0.108245	0.329489	0.447216	0.269933	0.473286	0.221721	0.130733	0.906083	3.341	0.458905	0.591137	2.41176	0.470659	0.220614	10.3808	Uncultured bacterium clone STR_contig_10 genomic sequence
IS1595 family transposase ISSag10	lnu(C)	EDMADJDD_26861	cellular organisms; Bacteria;	P7_NODE_295	45346	0.460598	0.290183	0.600531	0.321219	0.295124	0.970922	0.766294	0.116417	0.326574	0.421676	0.331606	26.8158	0.371408	0.212465	32.3008	Lactobacillus animalis strain P38 chromosome, complete genome
IS1595 family transposase ISSag10	lnu(C)	ECOLOODP_74896	cellular organisms; Bacteria;	P6_NODE_3328	8315	1.75529	0.645826	0.42904	0.664941	1.3029	1.14508	1.68439	2.76392	4.86623	6.45221	1.10182	2.60509	3.79839	4.0188	33.2339	Lactobacillus johnsonii strain DC22.2 chromosome, complete genome
IS1595 family transposase ISSag10	lnu(C)	CLDFIELM_84001	cellular organisms; Bacteria; Terrabacteria group; Firmicutes; Erysipelotrichia; Erysipelotrichales; Erysipelotrichaceae; Allobaculum; Allobaculum stercoricanis; Allobaculum stercoricanis DSM 13633;	P5_NODE_7589	4753	0.767685	0.84521	0.508721	1.01886	1.99201	0.956432	0.589343	0.564911	0.613869	1.21429	0.303797	1.07185	0.753733	0.821478	12.0222	Lactobacillus johnsonii strain DC22.2 chromosome, complete genome
IS1595 family transposase ISSag10	lnu(C)	FDPGDNFP_107204	cellular organisms; Bacteria; Terrabacteria group; Firmicutes; Clostridia; Clostridiales; Clostridiaceae; Butyricicoccus; Butyricicoccus pullicaecorum; Butyricicoccus pullicaecorum 1.2;	P4_NODE_9565	3817	0.263706	0.622892	0.456929	0.489498	1.00174	0.328219	0.325128	0.48883	1.399	0.144632	0.247848	0.213957	2.34101	0.478248	8.80164	Campylobacter jejuni strain ZH003 chromosome, complete genome
IS1595 family transposase ISSag10	lnu(C)	IIIAGHDD_55607	cellular organisms;Bacteria;FCB group;Bacteroidetes/Chlorobi group;Chlorobi;Chlorobia;Chlorobiales;Chlorobiaceae;Chlorobaculum;Chlorobaculum parvum;	P3_NODE_4221	5116	1.81993	1.55445	0.604341	0.715514	2.4557	1.29437	1.15743	1.1564	1.82931	2.69771	0.729936	2.64532	1.70636	1.63541	22.0022	Fusobacterium sp. P6 Po strain Fusobacterium gastrosuis sp. nov. CDW1, P6 Po genome assembly, chromosome: chr
IS1595 family transposase ISSag10	lnu(C)	IIIAGHDD_63214	cellular organisms;Bacteria;FCB group;Bacteroidetes/Chlorobi group;Chlorobi;Chlorobia;Chlorobiales;Chlorobiaceae;Chlorobaculum;Chlorobaculum parvum;	P3_NODE_5851	4109	0.296001	0.997632	0.434104	0.287675	1.56199	0.444275	0.250248	0.742053	0.214364	0.256493	0.836117	0	1.07229	0.987249	8.3805	Erysipelotrichaceae bacterium SG0102 DNA, complete genome	YES
IS1595 family transposase ISSag10	lnu(C)	IIIAGHDD_23591	cellular organisms;Bacteria;FCB group;Bacteroidetes/Chlorobi group;Chlorobi;Chlorobia;Chlorobiales;Chlorobiaceae;Chlorobaculum;Chlorobaculum parvum;	P3_NODE_610	19479	0.305741	2.58006	0.331695	0.340612	1.56568	0.514529	0.282146	0.390163	0.98634	0.610625	0.633926	0.0479153	0.543291	0.403495	9.53623	Christensenella minuta strain DSM 22607 chromosome, complete genome
IS1595 family transposase ISSag10	lnu(C)	MDEPNMJA_27331	cellular organisms; Bacteria;	P2_NODE_742	15504	0.597833	0.446837	0.209647	0.361535	0.836753	0.505613	0.379641	0.478454	1.25698	1.02291	0.533112	0.985777	0.958804	3.29024	11.8641	Bacteria; Firmicutes; Bacilli; Lactobacillales; Lactobacillaceae; Ligilactobacillus et Bacteria; Firmicutes; Clostridia; Clostridiales; Flintibacter	YES
IS1595 family transposase ISSag10	lnu(C)	MDEPNMJA_77292	cellular organisms; Bacteria; Terrabacteria group; Firmicutes; Clostridia; Clostridiales; Clostridiaceae; Butyricicoccus; Butyricicoccus pullicaecorum; Butyricicoccus pullicaecorum 1.2;	P2_NODE_9793	2868	0.263224	0.385915	0.248778	0.212725	0.841187	0.299537	0.148358	0.396695	1.07492	1.17243	0.225693	0.0406792	0.229724	1.29067	6.83055	Erysipelotrichaceae bacterium SG0102 DNA, complete genome
IS1595 family transposase ISCpe8	lnu(P)	DDFLPCIH_115721	cellular organisms; Bacteria; Terrabacteria group; Firmicutes; Clostridia; Clostridiales; Peptostreptococcaceae; Intestinibacter; Intestinibacter bartlettii; Intestinibacter bartlettii DSM 16795;	P11_NODE_15934	2456	0.853834	0.267053	0.887671	2.14253	1.46418	0.539252	0.909538	0.240886	0.470716	0.183911	0.729841	0.174178	0.217962	1.79624	10.8778	Clostridium perfringens plasmid pJIR2774 insertion sequence tISCpe8 transposase (tnp) and lincosamide nucleotidyltransferase genes, complete cds		YES
	SUM LINCOSAMIDE RESISTANCE					19.8822	17.8682	11.2701	13.2657	27.9628	18.5623	13.9667	25.0348	30.6262	30.2703	14.1372	51.2836	23.726	24.2875	322.143
Multidrug transporter MdfA	mdf(A)	FFFOOELH_28149	cellular organisms; Bacteria; Proteobacteria; Gammaproteobacteria; Enterobacterales; Enterobacteriaceae; Escherichia; Escherichia coli; Escherichia coli K-12;	P16_NODE_451	33873	0.0730517	0.649871	0.00585106	0.147467	0.763292	0.0126808	0.00104678	1.72507	0.271413	0.362999	0	1.75428	0.483833	0.130238	6.3811	Escherichia coli strain RHB13-C18 chromosome, complete genome
Multidrug transporter MdfA	mdf(A)	EDMADJDD_10474	cellular organisms; Bacteria; Proteobacteria; Gammaproteobacteria; Enterobacterales; Enterobacteriaceae; Escherichia; Escherichia coli; Escherichia coli K-12;	P7_NODE_60	105072	0.0670585	0.985882	0.0192398	0.168387	0.914095	0.0279348	0.00269968	1.67228	0.344752	0.479556	0.00473878	3.62459	0.511434	0.112445	8.93509	Escherichia coli strain RHBSTW-00313 chromosome, complete genome
hypothetical protein	nimD	MDEPNMJA_82182	cellular organisms; Bacteria; FCB group; Bacteroidetes/Chlorobi group; Bacteroidetes; Bacteroidia; Bacteroidales; Bacteroidaceae; Bacteroides; Bacteroides nordii; Bacteroides nordii CL02T12C05;	P2_NODE_11499	2565	0.016351	0.0159816	0	0	0.0887316	0	0.49765	0	0.08585	0.0586985	0.0194118	0	0.144485	2.35252	3.27967	Bacteroides fragilis strain DCMOUH0018B plasmid pBFO18_1, complete sequence		YES
hypothetical protein	nimJ	BCKAJDKA_87896	cellular organisms; Bacteria; FCB group; Bacteroidetes/Chlorobi group; Bacteroidetes; Bacteroidia; Bacteroidales; Prevotellaceae; Prevotella; Prevotella sp. P6B1;	P8_NODE_8824	3538	1.76628	2.4679	0.873886	0.969978	0.977804	1.81098	2.12465	2.26387	0.482361	3.17748	5.08046	0	1.08241	1.89186	24.9699	Bacteroides fragilis strain DCMOUH0017B chromosome, complete genome
hypothetical protein	tet(40)	JEMPECBF_55619	cellular organisms; Bacteria; Terrabacteria group; Firmicutes;	P15_NODE_1799	10648	1.2289	2.72566	1.22475	1.2462	2.34266	1.80184	0.482846	1.79505	1.57171	2.13984	1.14565	0.233745	1.55849	2.5049	22.0022	Clostridioides difficile strain CD161 chromosome, complete genome
hypothetical protein	tet(40)	MKLEOOBL_113325	cellular organisms; Bacteria; Terrabacteria group; Firmicutes; Clostridia; Clostridiales;	P12_NODE_17183	2004	1.88355	10.4936	3.85705	3.23466	8.7677	8.16276	1.09699	4.60993	5.76885	16.4285	7.47864	0.640392	4.62329	6.98368	84.0297	Uncultured bacterium clone 3 tetracycline resistance protein (tet(W)) gene, partial cds; hypothetical protein, tetracycline resistance protein (tet(40)), hypothetical proteins, putative mobilization protein (mob), and putative replication protein (rep) genes, complete cds; and tetracycline resistance protein (tet(W)) gene, partial cds		YES
hypothetical protein	tet(40)	BCKAJDKA_103729	cellular organisms; Bacteria; Terrabacteria group; Firmicutes; Clostridia; Clostridiales;	P8_NODE_13797	2606	1.75422	7.56619	3.02689	2.97029	8.15715	7.32101	1.29258	3.57994	11.5553	13.0186	8.23487	0.40292	5.37243	7.41351	81.6659	Uncultured bacterium clone 3 tetracycline resistance protein (tet(W)) gene, partial cds; hypothetical protein, tetracycline resistance protein (tet(40)), hypothetical proteins, putative mobilization protein (mob), and putative replication protein (rep) genes, complete cds; and tetracycline resistance protein (tet(W)) gene, partial cds		YES
hypothetical protein	tet(40)	BCKAJDKA_10372	cellular organisms; Bacteria; Terrabacteria group; Firmicutes; Clostridia; Clostridiales; Oscillospiraceae; Oscillibacter; Oscillibacter sp. ER4;	P8_NODE_94	64988	0.0542098	0.264925	0.205549	0.151965	0.19612	0.116767	0.0600161	0.246494	0.0770861	0.0478797	7.69533	0.000598407	1.60751	0.138106	10.8626	Clostridiales sp. SS3/4 draft genome
hypothetical protein	tet(40)	EDMADJDD_57664	cellular organisms; Bacteria; Terrabacteria group; Firmicutes; Clostridia; Clostridiales; Lachnospiraceae; Lachnoclostridium; [Clostridium] clostridioforme; [Clostridium] clostridioforme 2_1_49FAA;	P7_NODE_2215	6649	0.567699	2.84218	1.47251	0.980657	2.45088	2.25567	0.223976	1.232	1.88776	2.43048	2.73332	2.26937	1.02187	1.91421	24.2826	Uncultured bacterium clone 3 tetracycline resistance protein (tet(W)) gene, partial cds; hypothetical protein, tetracycline resistance protein (tet(40)), hypothetical proteins, putative mobilization protein (mob), and putative replication protein (rep) genes, complete cds; and tetracycline resistance protein (tet(W)) gene, partial cds
hypothetical protein	tet(40)	FDPGDNFP_126230	cellular organisms; Bacteria; Terrabacteria group; Firmicutes; Clostridia; Clostridiales;	P4_NODE_15198	2733	1.25836	5.3847	2.61066	2.37185	4.7468	5.19959	0.960065	2.89738	2.17546	4.62758	2.71457	0.327279	2.66686	3.97052	41.9117	Streptococcus suis ICE element ICESsuYS108, complete sequence		YES
hypothetical protein /tetracycline resistance ribosomal protection protein Tet(O)	tet(40) /tet(O)	ECOLOODP_60600 /ECOLOODP_60601	cellular organisms; Bacteria; Terrabacteria group; Firmicutes; Clostridia; Clostridiales; Lachnospiraceae; Lachnoclostridium; [Clostridium] bolteae; [Clostridium] bolteae ATCC BAA-613;	P6_NODE_1978	12294	0.75393	2.76419	1.24777	1.20031	2.34002	3.53172	1.35554	1.7176	1.07917	3.05761	1.34462	0.246735	1.51395	2.28089	24.4341	Lachnospiraceae bacterium NSJ-4 chromosome, complete genome
tetracycline resistance ribosomal protection protein Tet(44)	tet(44)	JEMPECBF_72082	cellular organisms; Bacteria; Terrabacteria group; Firmicutes; Clostridia; Clostridiales; Lachnospiraceae; unclassified Lachnospiraceae; Lachnospiraceae bacterium 1_4_56FAA;	P15_NODE_3744	6135	1.7159	1.38981	1.74448	1.88945	2.12201	2.07125	0.786019	0.0667612	0.385853	2.50322	0.787247	0.164812	3.14793	1.80183	20.5766	Amedibacterium intestinale DNA, complete genome
tetracycline resistance ribosomal protection protein Tet(44)	tet(44)	DIEJKKPF_67607	cellular organisms; Bacteria; Terrabacteria group; Firmicutes; Clostridia; Clostridiales; Lachnospiraceae; unclassified Lachnospiraceae; Lachnospiraceae bacterium 1_4_56FAA;	P13_NODE_4018	5858	0.966532	1.63047	2.41567	1.63381	2.30006	2.0592	0.871609	0	0.150362	1.91051	0.832972	1.38084	2.51652	0.80502	19.4736	Amedibacterium intestinale DNA, complete genome
tetracycline resistance ribosomal protection protein Tet(44)	tet(44)	MDEPNMJA_01075	cellular organisms; Bacteria; Terrabacteria group; Firmicutes; Clostridia; Clostridiales; Clostridiaceae; Clostridium; Clostridium ihumii; Clostridium ihumii AP5;	P2_NODE_4	214076	0.0362439	0.0618502	0.0574	0.0659039	0.0895179	0.134768	0.0465422	0.00212583	0.0192868	0.140896	0.0795448	0.00472319	1.20778	7.31375	9.26034	Bacteria; Firmicutes; Erysipelotrichia; Erysipelotrichales;Erysipelotrichaceae; Amedibacterium et C diff
Tetracycline resistance protein, class C	tet(A)	IIIAGHDD_15267	cellular organisms;Bacteria;FCB group;Bacteroidetes/Chlorobi group;Chlorobi;Chlorobia;Chlorobiales;Chlorobiaceae;Chlorobaculum;Chlorobaculum parvum;	P3_NODE_260	33330	0.00629168	4.00826	0.00118928	0.00457617	0.0300458	0.0214789	0.00212766	0.208907	0.00495512	0.0858287	0.00149389	0.0186687	0.134666	0.0106497	4.53914	Escherichia marmotae strain RHB42-C09 plasmid pRHB42-C09_2, complete sequence		YES
Aminoglycoside 3'-phosphotransferase/Dihydropteroate synthase/Tetracycline resistance protein, class C/Multidrug resistance protein MdtL	aph(3'')-Ib/aph(6)-Id/sul2/tet(A)/floR	FFFOOELH_52072/FFFOOELH_52073/FFFOOELH_52065/FFFOOELH_52071/FFFOOELH_52076	cellular organisms; Bacteria; Proteobacteria;	P16_NODE_1737	12629	0.0265676	0.191509	0.00941608	0.0150966	0.144174	0.0708581	0.00561526	4.8143	0.226674	0.353683	0.00394262	0.431111	0.146727	0.00803034	6.44771	Salmonella enterica subsp. enterica serovar Manhattan strain SA20084699 plasmid unnamed2, complete sequence		YES
Aminoglycoside 6-adenylyltransferase /tetracycline resistance ribosomal protection protein Tet(44)	ant(6)-Ib /tet(44)	BCKAJDKA_16432 /BCKAJDKA_16431	cellular organisms; Bacteria; Terrabacteria group; Firmicutes; Clostridia; Clostridiales; Ruminococcaceae; Ruminococcus; Ruminococcus gauvreauii; Ruminococcus gauvreauii DSM 19829;	P8_NODE_216	43883	0.666144	0.18963	0.176139	0.493548	0.828794	1.46986	0.926778	0.00725935	0.0439076	0.425441	8.99428	0.0256999	0.317166	0.232259	14.7969	Clostridium difficile complete genome, strain M120
Aminoglycoside 6-adenylyltransferase /tetracycline resistance ribosomal protection protein Tet(44)	ant(6)-Ib /tet(44)	EDMADJDD_37744 /EDMADJDD_37747	cellular organisms; Bacteria; Terrabacteria group; Firmicutes; Clostridia; Clostridiales; Lachnospiraceae; unclassified Lachnospiraceae; Lachnospiraceae bacterium 1_4_56FAA;	P7_NODE_613	26049	0.368703	0.349356	0.489985	0.402549	0.569669	0.376511	0.221873	0.0034941	0.0655147	0.529828	0.233197	2.0259	0.61809	0.208289	6.46296	Amedibacterium intestinale DNA, complete genome
Aminoglycoside 6-adenylyltransferase /tetracycline resistance ribosomal protection protein Tet(44)	ant(6)-Ib /tet(44)	ECOLOODP_54371 /ECOLOODP_54372	cellular organisms; Bacteria; Terrabacteria group; Firmicutes; Clostridia; Clostridiales; Lachnospiraceae; unclassified Lachnospiraceae; Lachnospiraceae bacterium 1_4_56FAA;	P6_NODE_1533	14594	0.916744	0.817382	0.673589	0.898796	1.40357	1.80273	1.33628	0.00935498	0.211243	1.57845	2.74647	0.0746129	1.65344	0.409997	14.5327	Clostridium difficile complete genome, strain M120
Aminoglycoside 6-adenylyltransferase /tetracycline resistance ribosomal protection protein Tet(44)	ant(6)-Ib /tet(44)	CLDFIELM_06057 /CLDFIELM_06056	cellular organisms; Bacteria; Terrabacteria group; Firmicutes; Clostridia; Clostridiales; Lachnospiraceae; unclassified Lachnospiraceae; Lachnospiraceae bacterium 1_4_56FAA;	P5_NODE_34	87266	0.177823	0.940428	0.0972045	2.32195	0.417814	0.273589	0.50952	0.00730094	0.028388	0.328386	0.0987086	0.0151518	0.263775	0.0581069	5.53815	Clostridium difficile complete genome, strain M120
Aminoglycoside 6-adenylyltransferase /tetracycline resistance ribosomal protection protein Tet(44)	ant(6)-Ib /tet(44)	FDPGDNFP_23099 /FDPGDNFP_23098	cellular organisms; Bacteria; Terrabacteria group; Firmicutes; Clostridia; Clostridiales; Lachnospiraceae; unclassified Lachnospiraceae; Lachnospiraceae bacterium 1_4_56FAA;	P4_NODE_315	42129	0.117472	0.182929	0.204172	0.218129	0.284165	0.246397	0.111097	0	0.0431222	0.296627	0.222193	0.0406164	3.55002	0.120363	5.6373	Clostridium difficile complete genome, strain M120
Aminoglycoside 6-adenylyltransferase/tetracycline resistance ribosomal protection protein Tet(44)	ant(6)-Ib/tet(44)	EBGDMEPN_42217 /EBGDMEPN_42216	cellular organisms; Bacteria; Terrabacteria group; Firmicutes; Clostridia; Clostridiales; Ruminococcaceae; Ruminococcus; Ruminococcus albus; Ruminococcus albus 8;	P17_NODE_1349	10509	0.646525	0.834755	0.878845	0.939757	1.36874	1.2841	0.630941	0.064957	1.02675	1.57596	0.824407	0.0888137	1.88473	0.878179	12.9275	Clostridium difficile complete genome, strain M120
Aminoglycoside 6-adenylyltransferase/tetracycline resistance ribosomal protection protein Tet(44)	ant(6)-Ib/tet(44)	DDFLPCIH_08004/DDFLPCIH_08003	cellular organisms; Bacteria; Terrabacteria group; Firmicutes; Clostridia; Clostridiales; Lachnospiraceae; unclassified Lachnospiraceae; Lachnospiraceae bacterium 1_4_56FAA;	P11_NODE_45	119019	0.129325	0.0892052	0.0902549	0.0967538	3.60501	0.226764	0.157001	0.000382366	0.0226646	0.117647	1.62988	0.0140502	0.154653	0.064759	6.39836	Clostridium difficile complete genome, strain M120
Aminoglycoside 6-adenylyltransferase/tetracycline resistance ribosomal protection protein Tet(44)	ant(6)-Ib/tet(44)	JCECADGM_59860/JCECADGM_59859	cellular organisms; Bacteria; Terrabacteria group; Firmicutes; Clostridia; Clostridiales; Lachnospiraceae; unclassified Lachnospiraceae; Lachnospiraceae bacterium 1_4_56FAA;	P9_NODE_3113	7524	0.657756	1.16048	1.25385	1.46462	1.82102	3.78213	0.735164	0.012097	0.212186	2.7615	1.36324	0.180904	2.69267	0.471761	18.5694	Clostridium difficile complete genome, strain M120
rRNA adenine N-6-methyltransferase/Tetracycline resistance protein TetM from transposon TnFO1	erm(47)/tet(T)	DDFLPCIH_79172/DDFLPCIH_79178	cellular organisms; Bacteria; Terrabacteria group; Firmicutes; Bacilli; Lactobacillales; Aerococcaceae; Aerococcus; Aerococcus urinae; Aerococcus urinae ACS-120-V-Col10a;	P11_NODE_5554	5093	0	0.0160977	0.0700465	0	1.61771	0	0.013924	0.0178711	0	0	0	0	0	0	1.73565	Peptoniphilus sp. ING2-D1G genome assembly, chromosome: I
Tetracycline resistance protein, class B	tet(B)	FFFOOELH_101762	cellular organisms; Bacteria; Proteobacteria; Gammaproteobacteria; Pasteurellales; Pasteurellaceae; Haemophilus; Haemophilus parainfluenzae; Haemophilus parainfluenzae T3T1;	P16_NODE_11299	2694	0	0.0912978	0	0.268926	0.270345	0.0132868	0.0263233	0.810848	0.265652	0.484361	0	10.9277	0.183421	0	13.3422	Escherichia coli strain EcPF40 plasmid p1, complete sequence		YES
Tetracycline resistance protein, class B	tet(B)	MKLEOOBL_68015	cellular organisms; Bacteria; Proteobacteria; Gammaproteobacteria;	P12_NODE_3291	6222	0	0.0263534	0.0127414	0.0245136	0.00731587	0	0	0.0292567	0.132718	2.75054	0	1.22506	0.0529452	0	4.26144	Actinobacillus pleuropneumoniae plasmid p11745, complete sequence		YES
Tetracycline resistance protein, class B	tet(B)	EDMADJDD_57217	cellular organisms; Bacteria; Proteobacteria; Gammaproteobacteria;	P7_NODE_2149	6849	0	0.179556	0.0405125	0.400851	0.451937	0.0679414	0.0310622	1.15616	0.771635	0.835354	0	19.8904	0.246503	0	24.0719	Providencia rettgeri BML2496 DNA, complete genome
tetracycline efflux MFS transporter Tet(L)	tet(L)	MKLEOOBL_62365	cellular organisms; Bacteria; Terrabacteria group; Firmicutes; Bacilli; Lactobacillales;	P12_NODE_2479	7827	1.76828	0.984621	0.182316	0.798961	0.0988666	0.288113	0.253689	0.0116287	0.203972	2.62253	0.68704	0.00993721	0.720762	4.87187	13.5026	Lactobacillus johnsonii DPC 6026, complete genome
tetracycline efflux MFS transporter Tet(L)	tet(L)	CLDFIELM_83132	cellular organisms; Bacteria; Terrabacteria group; Firmicutes; Bacilli; Lactobacillales; Enterococcaceae; Enterococcus; Enterococcus villorum; Enterococcus villorum ATCC 700913;	P5_NODE_7405	4842	0.155912	0.685752	0.0163728	3.57527	0.112811	0.510085	0.0146458	0.0939877	0.102326	0.632263	0.0514161	0.0160633	0.1956	0.0209449	6.18345	Enterococcaceae bacterium strain E508 plasmid pE508 sequence		YES
tetracycline resistance ribosomal protection protein Tet(M)	tet(M)	JCECADGM_125633	cellular organisms; Bacteria; Terrabacteria group; Firmicutes;	P9_NODE_19338	2549	0.115175	0.450293	0.0466519	0.433816	1.50005	2.79448	0.0278207	0.232097	0.0431945	0.255957	0	0.0305134	0.161546	0	6.0916	Staphylococcus pseudintermedius strain 157588 chromosome
tetracycline resistance ribosomal protection protein Tet(M)	tet(M)	CLDFIELM_109558	cellular organisms; Bacteria; Terrabacteria group; Firmicutes; Clostridia; Clostridiales; Peptostreptococcaceae; Clostridioides; Clostridioides difficile; Clostridioides difficile 630;	P5_NODE_14675	2892	0.116017	0.0708726	0.137063	1.55583	0.141658	0.222788	0.0245211	0.0157361	0	0.104123	0.0172169	0.0806832	0.299011	0	2.78552	Streptococcus phage phi-SsuFJNP8_rum, complete genome		YES
tetracycline resistance ribosomal protection protein Tet(O)	tet(O)	EBGDMEPN_25275	cellular organisms; Bacteria; Terrabacteria group; Firmicutes; Clostridia; Clostridiales; Lachnospiraceae; Lachnoclostridium; [Clostridium] bolteae; [Clostridium] bolteae ATCC BAA-613;	P17_NODE_345	31611	0.248105	0.666548	0.324773	0.413745	0.554394	0.644306	0.125629	0.532672	7.76198	1.30505	1.31681	0.0848869	1.05124	0.784411	15.8145	Clostridium cellulovorans 743B, complete genome
tetracycline resistance ribosomal protection protein Tet(O)	tet(O)	DIEJKKPF_20834	cellular organisms; Bacteria; Terrabacteria group; Firmicutes; Clostridia; Clostridiales; Lachnospiraceae; Lachnoclostridium; [Clostridium] bolteae; [Clostridium] bolteae ATCC BAA-613;	P13_NODE_276	39746	0.195214	1.83583	2.74057	0.747345	0.483298	1.31035	0.0535262	0.163734	0.145433	0.314412	0.209207	0.0401163	0.242431	0.287053	8.76853	Uncultured bacterium clone TE_01B_007_Contig_10 genomic sequence
tetracycline resistance ribosomal protection protein Tet(O)	tet(O)	DDFLPCIH_54645	cellular organisms; Bacteria; Terrabacteria group; Firmicutes; Clostridia; Clostridiales; Lachnospiraceae; Lachnoclostridium; [Clostridium] bolteae; [Clostridium] bolteae ATCC BAA-613;	P11_NODE_2018	10221	0.771429	2.00933	1.00444	1.00354	4.65837	1.71601	0.409352	1.20217	2.97851	1.95917	0.940195	0.133169	1.33755	1.3147	21.438	Campylobacter jejuni subsp. jejuni CG8421, complete genome
tetracycline resistance ribosomal protection protein Tet(O)	tet(O)	BCKAJDKA_37952	cellular organisms; Bacteria; Terrabacteria group; Firmicutes; Clostridia; Clostridiales; Lachnospiraceae; Lachnoclostridium; [Clostridium] bolteae; [Clostridium] bolteae ATCC BAA-613;	P8_NODE_1088	16122	0.624344	1.401	0.813817	1.01228	1.14631	1.46092	0.393679	1.30695	4.75322	2.21332	2.01364	0.197799	1.70618	1.50657	20.55	Streptococcus pyogenes strain TSPY453 chromosome, complete genome
tetracycline resistance ribosomal protection protein Tet(O)	tet(O)	EDMADJDD_60920	cellular organisms; Bacteria; Terrabacteria group; Firmicutes; Clostridia; Clostridiales; Lachnospiraceae; Lachnoclostridium; [Clostridium] bolteae; [Clostridium] bolteae ATCC BAA-613;	P7_NODE_2746	5312	1.09746	2.06816	1.29094	1.52897	2.27083	2.39889	0.533999	1.49926	1.09854	3.354	1.31227	1.1128	1.82945	2.47238	23.8679	Streptococcus suis D12, complete genome
tetracycline resistance ribosomal protection protein Tet(O)	tet(O)	FDPGDNFP_39444	cellular organisms; Bacteria; Terrabacteria group; Firmicutes; Clostridia; Clostridiales; Lachnospiraceae; Lachnoclostridium; [Clostridium] bolteae; [Clostridium] bolteae ATCC BAA-613;	P4_NODE_848	23463	0.504077	1.09894	0.721377	0.957214	1.03405	0.980947	0.365713	1.3616	1.37493	2.86839	0.976176	0.261881	1.92877	1.26861	15.7027	Lachnospiraceae bacterium isolate MGYG-HGUT-01704 genome assembly, chromosome: 1
tetracycline resistance ribosomal protection protein Tet(O)	tet(O)	IIIAGHDD_16093	cellular organisms;Bacteria;FCB group;Bacteroidetes/Chlorobi group;Chlorobi;Chlorobia;Chlorobiales;Chlorobiaceae;Chlorobaculum;Chlorobaculum parvum;	P3_NODE_286	31447	0.386768	3.34882	1.0336	0.527457	0.958241	1.88153	0.124029	0.366132	0.276596	0.576131	0.315085	0.0618331	0.430807	0.55308	10.8401	Uncultured bacterium IN-06 genomic sequence
2 tetracycline resistance ribosomal protection protein Tet(O)	tet(O)/tet(40)	FFFOOELH_21203 /FFFOOELH_21204	cellular organisms; Bacteria; Terrabacteria group; Firmicutes; Clostridia; Clostridiales; Lachnospiraceae; Lachnoclostridium; [Clostridium] bolteae; [Clostridium] bolteae ATCC BAA-613;	P16_NODE_268	46395	0.42216	0.808456	0.410953	0.344366	1.20777	0.677394	0.213991	8.32588	0.633633	1.0363	0.44538	0.0829839	1.0766	0.880921	16.5668	Streptococcus suis strain YY060816 composite mobile genetic element CMGEYY060816 mobile element, complete sequence		YES
tetracycline resistance ribosomal protection protein Tet(O)	tet(O/32/O)	JEMPECBF_57924	cellular organisms; Bacteria;	P15_NODE_2005	9812	8.63854	3.48847	1.55532	1.71768	2.6072	3.23217	0.379438	1.28939	0.633999	1.83113	0.811926	0.198172	1.28	1.62273	29.2862	Campylobacter jejuni subsp. jejuni strain LDG17f chromosome, complete genome
tetracycline resistance ribosomal protection protein Tet(Q)	tet(Q)	EBGDMEPN_60486	cellular organisms; Bacteria; FCB group; Bacteroidetes/Chlorobi group; Bacteroidetes; Bacteroidia; Bacteroidales; Bacteroidaceae; Bacteroides; Bacteroides xylanisolvens; Bacteroides xylanisolvens XB1A;	P17_NODE_4106	4072	0.381088	0.453014	0.759285	0.252833	1.31908	0.738397	0.208984	0.268225	6.51639	0.172549	0.403515	0.00955041	1.4562	1.05848	13.9976	Bacteroides xylanisolvens XB1A draft genome
tetracycline resistance ribosomal protection protein Tet(Q)	tet(Q)	EBGDMEPN_28319	cellular organisms; Bacteria; FCB group; Bacteroidetes/Chlorobi group; Bacteroidetes;	P17_NODE_456	24909	2.06427	4.20311	1.93665	1.50325	6.48188	4.01215	0.687542	4.40125	2.87534	3.59444	1.73507	0.0249801	3.3691	10.5002	47.3893	Bacteroides fragilis strain FDAARGOS_763 chromosome, complete genome
tetracycline resistance ribosomal protection protein Tet(Q)	tet(Q)	JEMPECBF_45119	cellular organisms; Bacteria; FCB group; Bacteroidetes/Chlorobi group; Bacteroidetes;	P15_NODE_1032	16401	2.42932	4.00654	1.84405	1.72044	6.47501	4.06812	1.1069	2.98009	1.9636	3.84643	2.17065	0.0284538	3.59282	9.49782	45.7302	Bacteroides fragilis strain FDAARGOS_763 chromosome, complete genome
tetracycline resistance ribosomal protection protein Tet(Q)	tet(Q)	JCECADGM_63159	cellular organisms; Bacteria; FCB group; Bacteroidetes/Chlorobi group; Bacteroidetes; Bacteroidia; Bacteroidales; Bacteroidaceae; Bacteroides;	P9_NODE_3553	6961	0.783255	0.989337	0.990822	0.679246	2.13178	1.74834	0.336187	1.00027	5.24336	0.61283	0.679526	0.0111735	1.68001	0.859574	17.7457	Bacteroides xylanisolvens XB1A draft genome
hypothetical protein	tet(Q)	ECOLOODP_14547	cellular organisms; Bacteria; Spirochaetes; Spirochaetia; Spirochaetales; Spirochaetaceae; Sphaerochaeta; Sphaerochaeta globosa; Sphaerochaeta globosa str. Buddy;	P6_NODE_134	63999	0.940395	0.170379	0.128208	0.117969	0.13087	0.255041	2.82612	0.000711087	0.0817181	0.146643	0.888478	0.29532	1.92961	0.0388236	7.95029	Sphaerochaeta pleomorpha str. Grapes, complete genome
tetracycline resistance ribosomal protection protein Tet(Q)	tet(Q)	ECOLOODP_52452	cellular organisms; Bacteria; FCB group; Bacteroidetes/Chlorobi group; Bacteroidetes; Bacteroidia; Bacteroidales;	P6_NODE_1417	15286	2.5928	5.56724	2.8291	1.85591	6.11947	5.72068	2.03198	6.61823	3.43936	3.93001	2.38436	0.00508822	3.64208	3.18788	49.9242	Muribaculum sp. TLL-A4 chromosome
tetracycline resistance ribosomal protection protein Tet(Q)	tet(Q)	CLDFIELM_26411	cellular organisms; Bacteria; FCB group; Bacteroidetes/Chlorobi group; Bacteroidetes; Bacteroidia; Bacteroidales;	P5_NODE_570	22266	1.85912	4.71676	2.29115	2.21942	8.8704	6.02365	0.611502	17.1113	2.33151	3.83177	1.70399	0.00698631	3.15688	2.91957	57.654	Bacteroides fragilis strain FDAARGOS_763 chromosome, complete genome
tetracycline resistance ribosomal protection protein Tet(Q)	tet(Q)	FDPGDNFP_33673	cellular organisms; Bacteria; FCB group; Bacteroidetes/Chlorobi group; Bacteroidetes; Bacteroidia; Bacteroidales; Bacteroidaceae; Bacteroides;	P4_NODE_620	28932	0.723359	1.17175	0.401427	0.550903	0.841727	0.841296	0.479189	2.47269	1.21398	0.820495	0.66774	0.00268832	3.7916	0.560847	14.5397	Phocaeicola dorei strain DSM 17855 chromosome, complete genome
tetracycline resistance ribosomal protection protein Tet(Q)	tet(Q)	IIIAGHDD_24511	cellular organisms;Bacteria;FCB group;Bacteroidetes/Chlorobi group;Chlorobi;Chlorobia;Chlorobiales;Chlorobiaceae;Chlorobaculum;Chlorobaculum parvum;	P3_NODE_663	18465	0.967591	9.77476	1.07764	1.04078	0.981137	1.55469	0.457021	0.357367	0.0387581	1.42421	1.68533	0	0.461623	0.763429	20.5843	Muribaculum sp. TLL-A4 chromosome
rRNA adenine N-6-methyltransferase/Tetracycline resistance protein TetM from transposon TnFO1	erm(47)/tet(T)	DDFLPCIH_79172/DDFLPCIH_79178	cellular organisms; Bacteria; Terrabacteria group; Firmicutes; Bacilli; Lactobacillales; Aerococcaceae; Aerococcus; Aerococcus urinae; Aerococcus urinae ACS-120-V-Col10a;	P11_NODE_5554	5093	0	0.0160977	0.0700465	0	1.61771	0	0.013924	0.0178711	0	0	0	0	0	0	1.73565	Peptoniphilus sp. ING2-D1G genome assembly, chromosome: I
tetracycline resistance ribosomal protection protein Tet(W)	tet(W)	EBGDMEPN_24326	cellular organisms; Bacteria; Proteobacteria; delta/epsilon subdivisions; Deltaproteobacteria; Desulfovibrionales; Desulfovibrionaceae; Lawsonia; Lawsonia intracellularis; Lawsonia intracellularis PHE/MN1-00;	P17_NODE_316	34058	0.407606	0.649952	0.500457	0.417606	0.821962	0.585402	0.503889	0.824446	8.43114	1.534	0.999979	0.781029	1.10387	3.73555	21.2969	Oscillibacter sp. NSJ-62 chromosome
tetracycline resistance ribosomal protection protein Tet(W)	tet(W)	JEMPECBF_46069	cellular organisms; Bacteria;	P15_NODE_1086	15849	2.82883	5.86608	3.80404	3.60161	6.78381	4.17593	2.15891	5.44131	8.93034	9.41109	7.10632	1.72743	6.49018	8.88479	77.2107	Faecalibacterium prausnitzii L2/6 draft genome
tetracycline resistance ribosomal protection protein Tet(W)	tet(W)	DIEJKKPF_23575	cellular organisms; Bacteria; Proteobacteria; delta/epsilon subdivisions; Deltaproteobacteria; Desulfovibrionales; Desulfovibrionaceae; Lawsonia; Lawsonia intracellularis; Lawsonia intracellularis PHE/MN1-00;	P13_NODE_345	34706	0.358908	0.323633	3.28361	0.263684	0.512824	0.749805	0.71005	0.352731	0.967594	0.672421	0.377316	0.179286	1.11411	0.346272	10.2122	Uncultured bacterium IN-02 genomic sequence	YES
tetracycline resistance ribosomal protection protein Tet(W)	tet(W)	EDMADJDD_18936	cellular organisms; Bacteria; Terrabacteria group; Firmicutes; Clostridia; Clostridiales; Eubacteriaceae; Eubacterium; Eubacterium sp. ER2;	P7_NODE_156	66960	0.256177	0.371604	0.377679	0.308077	0.511209	0.337847	0.221874	0.353414	0.900257	0.821463	0.436492	50.322	0.45077	0.626272	56.2952	Treponema succinifaciens DSM 2489, complete genome
tetracycline resistance ribosomal protection protein Tet(W)	tet(W)	FDPGDNFP_138573	cellular organisms; Bacteria; Terrabacteria group;	P4_NODE_19877	2256	8.6632	20.2783	14.9172	14.7892	23.829	15.8188	7.60702	18.7603	35.188	29.3426	28.3166	3.98201	19.6764	27.2194	268.388	Uncultured bacterium clone TE_01X_000_Contig_15 genomic sequence		YES
hypothetical protein	tet(X)	DDFLPCIH_10483	cellular organisms; Bacteria; Terrabacteria group; Firmicutes; Clostridia; Clostridiales; Lachnospiraceae; Pseudobutyrivibrio; Pseudobutyrivibrio ruminis; Pseudobutyrivibrio ruminis CF1b;	P11_NODE_68	99371	1.30796	2.61168	1.51819	1.6243	2.26197	2.09536	0.238712	0.463465	0.237665	0.0010101	0.00250533	0.00273948	0.135505	0.0280657	12.5291	Lachnospiraceae bacterium KM106-2 DNA, complete genome
rRNA adenine N-6-methyltransferase /Flavin-dependent monooxygenase	erm(F) /tet(X)	CLDFIELM_55411 /CLDFIELM_55412	cellular organisms; Bacteria; FCB group; Bacteroidetes/Chlorobi group; Bacteroidetes; Bacteroidia; Bacteroidales; Bacteroidaceae; Bacteroides; Bacteroides fragilis; Bacteroides fragilis 3_1_12;	P5_NODE_2868	9110	0.741206	1.18793	0.469919	2.54485	1.50898	1.10409	0.408676	2.89239	2.33862	1.9557	1.75991	0.00426886	2.12897	0.523218	19.5687	Uncultured bacterium clone TG_05B_000_Contig_2 genomic sequence
rRNA adenine N-6-methyltransferase /Flavin-dependent monooxygenase	erm(F) /tet(X)	FDPGDNFP_12321 /FDPGDNFP_12322	cellular organisms; Bacteria; FCB group; Bacteroidetes/Chlorobi group; Bacteroidetes; Bacteroidia; Bacteroidales; Prevotellaceae; Prevotella; Prevotella disiens; Prevotella disiens JCM 6334 = ATCC 29426;	P4_NODE_110	73486	0.127272	0.118818	0.106262	0.237131	0.603943	0.125671	0.213268	0.481805	1.31924	0.292302	0.193105	0.000529207	10.1329	0.589976	14.5422	Bacteroides fragilis strain DCMOUH0085B chromosome, complete genome
rRNA adenine N-6-methyltransferase /Flavin-dependent monooxygenase	erm(F) /tet(X)	IIIAGHDD_36738 /IIIAGHDD_36737	cellular organisms;Bacteria;FCB group;Bacteroidetes/Chlorobi group;Chlorobi;Chlorobia;Chlorobiales;Chlorobiaceae;Chlorobaculum;Chlorobaculum parvum;	P3_NODE_1566	10368	0.736221	1.34824	0.600237	1.56672	2.45422	0.845842	0.212034	3.20862	4.73097	1.55383	1.70485	0.0150036	2.4386	0.410825	21.8262	Uncultured bacterium clone TG_03F_000_Contig_5 genomic sequence
rRNA adenine N-6-methyltransferase/Enterobactin exporter EntS/Flavin-dependent monooxygenase	erm(F)/mef(A)/tet(X)	DIEJKKPF_25763/DIEJKKPF_25788/DIEJKKPF_25762	cellular organisms; Bacteria; FCB group; Bacteroidetes/Chlorobi group; Bacteroidetes; Bacteroidia; Bacteroidales;	P13_NODE_406	31592	1.24658	1.64012	0.727727	2.81106	1.53306	1.51146	0.324361	6.12797	0.83295	1.72364	1.15999	0.0270817	1.19395	0.967862	21.8278	Bacteroides uniformis NBRC 113350 DNA, complete genome
rRNA adenine N-6-methyltransferase /Flavin-dependent monooxygenase	erm(F)/tet(X)	MKLEOOBL_49443/MKLEOOBL_49442	cellular organisms; Bacteria; FCB group; Bacteroidetes/Chlorobi group; Bacteroidetes; Bacteroidia; Bacteroidales; Bacteroidaceae; Bacteroides; Bacteroides fragilis; Bacteroides fragilis 3_1_12;	P12_NODE_1252	14716	2.59063	1.01395	0.751506	0.836932	1.6363	0.829436	0.399969	0.2876	4.38061	1.98825	0.395868	0.00528531	1.44386	1.67808	18.2383	Uncultured bacterium clone TG_03F_000_Contig_5 genomic sequence
rRNA adenine N-6-methyltransferase/Flavin-dependent monooxygenase	erm(F)/tet(X)	JCECADGM_42066/JCECADGM_42067	cellular organisms; Bacteria; FCB group; Bacteroidetes/Chlorobi group; Bacteroidetes; Bacteroidia; Bacteroidales; Bacteroidaceae; Bacteroides; Bacteroides fragilis; Bacteroides fragilis 3_1_12;	P9_NODE_1313	13148	0.848503	1.73973	0.759729	1.56317	2.0634	1.08625	0.480031	3.01823	3.55062	1.51157	1.44284	0.00591562	2.04199	0.404951	20.5169	Uncultured bacterium clone TG_03F_000_Contig_5 genomic sequence
Aminoglycoside 3'-phosphotransferase/Dihydropteroate synthase/Tetracycline resistance protein, class C/Multidrug resistance protein MdtL	aph(3'')-Ib/aph(6)-Id/sul2/tet(A)/floR	FFFOOELH_52072/FFFOOELH_52073/FFFOOELH_52065/FFFOOELH_52071/FFFOOELH_52076	cellular organisms; Bacteria; Proteobacteria;	P16_NODE_1737	12629	0.0265676	0.191509	0.00941608	0.0150966	0.144174	0.0708581	0.00561526	4.8143	0.226674	0.353683	0.00394262	0.431111	0.146727	0.00803034	6.44771	Salmonella enterica subsp. enterica serovar Manhattan strain SA20084699 plasmid unnamed2, complete sequence		YES
hypothetical protein	tetA(P)	JEMPECBF_114304	cellular organisms; Bacteria; Terrabacteria group; Firmicutes; Clostridia; Clostridiales; Clostridiaceae; Clostridium; Clostridium sulfidigenes;	P15_NODE_14984	2458	0.563072	0.233482	0.145137	0.542954	0.462971	0.17475	0.346209	0.111088	0.111984	0.142925	0.222825	0.0158215	0.100516	0.247555	3.42129	Clostridium perfringens strain JXJA17 chromosome, complete genome
hypothetical protein	tetA(P)	DDFLPCIH_89811	cellular organisms; Bacteria; Terrabacteria group; Firmicutes; Clostridia; Clostridiales; Clostridiaceae; Clostridium; Clostridium sulfidigenes;	P11_NODE_7833	4065	0.268253	0.504215	0.312038	0.95679	0.929423	0.220139	0.33146	0.0447812	1.04279	0.123462	0.232727	0.0382674	0.202598	0.548865	5.75581	Jeotgalibaca arthritidis strain CECT 9157 chromosome, complete genome
hypothetical protein	tetA(P)	JCECADGM_126463	cellular organisms; Bacteria; Terrabacteria group; Firmicutes; Clostridia; Clostridiales; Clostridiaceae; Clostridium; Clostridium sulfidigenes;	P9_NODE_19655	2522	0.282706	0.211303	0.282908	0.87692	0.48732	0.482561	0.351482	0.0902238	0.0873138	0.119399	0.0592284	0.01542	0.0979654	0.321698	3.76645	Jeotgalibaca arthritidis strain CECT 9157 chromosome, complete genome
hypothetical protein	tetA(P)	ECOLOODP_122360	cellular organisms; Bacteria; Terrabacteria group; Firmicutes; Clostridia; Clostridiales; Clostridiaceae; Clostridium; Clostridium sulfidigenes;	P6_NODE_12602	3294	0.21645	0.224004	0.216604	0.706128	0.456022	0.358599	0.52745	0.124341	0.217264	0.137124	0.136042	0.0354183	0.225017	0.307879	3.88834	Clostridium perfringens DNA, complete genome, strain: CBA7123
hypothetical protein	tetA(P)	CLDFIELM_84124	cellular organisms; Bacteria; Terrabacteria group; Firmicutes; Clostridia; Clostridiales; Clostridiaceae; Clostridium; Clostridium sulfidigenes;	P5_NODE_7616	4740	0.398168	0.259448	0.334503	1.33539	0.441749	0.339823	0.321661	0.230425	0.150985	0.148232	0.294126	0.0492269	0.217184	0.363725	4.88464	Clostridium perfringens strain JP838, complete genome
hypothetical protein	tetA(P)	IIIAGHDD_77528	cellular organisms;Bacteria;FCB group;Bacteroidetes/Chlorobi group;Chlorobi;Chlorobia;Chlorobiales;Chlorobiaceae;Chlorobaculum;Chlorobaculum parvum;	P3_NODE_9786	2962	0.353986	0.498223	0.267647	0.682288	0.507136	0.422962	0.263358	0.10755	0.22303	0.0169437	1.59695	0.0131294	0.0695106	0.342388	5.36511	Clostridium perfringens DNA, complete genome, strain: CBA7123
hypothetical protein	tetA(P)	MDEPNMJA_32924	cellular organisms; Bacteria; Terrabacteria group; Firmicutes; Clostridia; Clostridiales; Clostridiaceae; Clostridium; Clostridium sulfidigenes;	P2_NODE_1170	11612	0.252827	0.127087	0.269673	1.54993	0.160721	0.243522	0.302299	0.160684	0.0568908	0.168558	0.180093	0.0100472	0.177308	1.31441	4.97406	Bacteria; Firmicutes; Clostridia; Clostridiales; Peptostreptococcaceae; Romboutsia; unclassified Romboutsia
tetracycline efflux MFS transporter TetA(P) /tetracycline resistance ribosomal protection protein TetB(P)	tetA(P) /tetB(P)	CLDFIELM_39461 /CLDFIELM_39462	cellular organisms; Bacteria; Terrabacteria group; Firmicutes; Clostridia; Clostridiales;	P5_NODE_1354	14367	0.192668	0.22826	0.427645	1.92154	0.161585	0.289008	0.333178	0.326262	0.0498133	0.101304	0.183681	0.0703781	0.212096	1.06942	5.56684	Romboutsia sp. CE17 chromosome, complete genome
	SUM TETRACYCLINE RESISTANCE					64.3854	133.815	74.5494	87.0038	146.348	117.239	39.8248	123.141	145.411	148	117.385	101.057	122.275	132.498	1552.93
*contigs declared as phage by VIBRANT, but classified as plasmids after BLASTn				* Nodes are listed several times if they encode several ARGs
$RPKM counts were computed by ARG category, so contigs encoding ARG from different categories were duplicated in this table, the different ARGs of a contig are separated by /
